# Supplementary material for: Defining molecular basis for longevity traits in natural yeast isolates
Source: NPJ Aging Mech Dis. 2015 Sep 28;1:15001–. doi: 10.1038/npjamd.2015.1 (PMC4807016; doi:10.1038/npjamd.2015.1)
Supplement: Supplementary Table 1 [file npjamd20151-s2.xls]

## Sheet: PC1_cluster
Annotation Cluster 1	Enrichment Score: 11.397701701802415
Category	Term	Count	%	PValue	Genes	List Total	Pop Hits	Pop Total	Fold Enrichment	Bonferroni	Benjamini	FDR
GOTERM_BP_FAT	GO:0006091~generation of precursor metabolites and energy	90	10.551	2.51008e-16	YLR295C, YGR183C, YOR178C, YLR044C, YKL016C, YKL148C, Q0045, YDR148C, YGL018C, YJL166W, YOR065W, YPR160W, YKL060C, YHR051W, Q0085, YMR081C, YJR120W, YOR142W, YKL035W, YDR001C, YPR020W, YNL117W, YBR039W, YGL187C, YNL052W, YOL126C, YCR012W, YPR184W, YHR174W, YEL011W, YFR033C, YMR256C, YGL256W, YLR258W, YBL045C, YKL093W, YMR272C, YMR118C, YKR058W, YBR026C, YGL068W, YDL085W, YPR155C, YDR322C-A, YKL12…	699	264	4870	2.37515	3.35731e-13	1.67866e-13	3.66374e-13
GOTERM_BP_FAT	GO:0015980~energy derivation by oxidation of organic compounds	66	7.7374	4.50546e-14	YGR183C, YOR178C, YLR044C, YKL148C, YDR148C, Q0045, YGL018C, YJL166W, YOR065W, YPR160W, YHR051W, YMR081C, YJR120W, YOR142W, YKL035W, YDR001C, YNL117W, YGL187C, YNL052W, YOL126C, YPR184W, YEL011W, YFR033C, YMR256C, YGL256W, YLR258W, YBL045C, YMR118C, YKL093W, YKR058W, YBR026C, YGL068W, YDL085W, YPR155C, YKL127W, YMR083W, YKL141W, YBR085W, YDL174C, YEL039C, YML120C, YPL270W, YDL067C, Q0250, YJL141C…	699	178	4870	2.58331	6.81535e-11	1.36307e-11	7.49623e-11
KEGG_PATHWAY	sce00190:Oxidative phosphorylation	39	4.5721	2.37152e-12	YBL099W, YKL141W, YGR183C, YLR295C, YML120C, YKL016C, YDL067C, YKL148C, Q0045, Q0250, YJL166W, YER141W, YOR065W, YPR191W, YHR051W, Q0085, YDR298C, YHR001W-A, YDR178W, YLR395C, YOL077W-A, YPR020W, YBR039W, YGL187C, YNL052W, YEL024W, YDR529C, YDR377W, YPL078C, YFR033C, YLR038C, YJR121W, YMR256C, YGL191W, YBL045C, YMR118C, YDL004W, YDL085W, YML081C-A	237	76	1439	3.11576	1.89724e-10	1.89724e-10	2.52123e-09
GOTERM_BP_FAT	GO:0045333~cellular respiration	46	5.39273	1.58314e-10	YKL141W, YGR183C, YBR085W, YDL174C, YEL039C, YML120C, YPL270W, YDL067C, YKL148C, Q0250, YDR148C, Q0045, YGL018C, YJL166W, YOR065W, YPR191W, YBL030C, YHR051W, YNL055C, YMR081C, YHR001W-A, YJR120W, YOR142W, YDR178W, YLR395C, YDR375C, YNL117W, YGL187C, YNL052W, YEL024W, YDR529C, YOL126C, YDL078C, YER065C, YFR033C, YMR256C, YIL125W, YGL191W, YBL045C, YMR118C, YKL085W, YKL093W, YBR026C, YGL068W, YPR15…	699	120	4870	2.67072	2.39371e-07	2.1761e-08	2.63299e-07
GOTERM_BP_FAT	GO:0009060~aerobic respiration	36	4.2204	2.41835e-07	YKL141W, YGR183C, YDL174C, YPL270W, YKL148C, YDR148C, Q0045, Q0250, YGL018C, YJL166W, YPR191W, YBL030C, YNL055C, YMR081C, YHR001W-A, YOR142W, YDR178W, YDR375C, YNL117W, YGL187C, YEL024W, YOL126C, YDR529C, YDL078C, YER065C, YFR033C, YIL125W, YGL191W, YBL045C, YMR118C, YKL093W, YKL085W, YBR026C, YGL068W, YPR155C, YGR244C	699	102	4870	2.45898	0.000365588	2.15089e-05	0.000402204
Annotation Cluster 2	Enrichment Score: 9.590839478810251
Category	Term	Count	%	PValue	Genes	List Total	Pop Hits	Pop Total	Fold Enrichment	Bonferroni	Benjamini	FDR
GOTERM_CC_FAT	GO:0005739~mitochondrion	261	30.5979	1.38185e-24	YKL016C, YCR079W, YJL166W, YOR065W, YDL181W, YGR257C, YHR051W, YGR144W, Q0085, YDR379C-A, YLR390W-A, YCL005W, YMR193W, YMR066W, YKL195W, YMR152W, YDR342C, YER048W-A, YDR096W, YPL135W, YER053C, YJL104W, YHR050W, YLR419W, YMR192W, YCL017C, YGL245W, YOR130C, YKL141W, YIL078W, YDR194C, YGR086C, YPL270W, YER033C, YPR033C, YDR041W, YGR235C, YGR147C, YJL054W, YPL029W, YHR001W-A, YGR234W, YDR375C, YDR393…	644	1094	4595	1.70225	5.40305e-22	5.40305e-22	1.92103e-21
SP_PIR_KEYWORDS	mitochondrion	185	21.6882	3.35835e-23	YLR008C, YLR295C, YPL060W, YKL016C, YCR004C, YOR201C, YGL018C, YIL094C, YJL166W, YOR065W, YDL181W, YHR059W, YGL064C, YGR257C, YGR144W, YHR051W, Q0085, YDR379C-A, YNL005C, YMR108W, YMR193W, YMR066W, YBR039W, YKL195W, YHR008C, YBL022C, YOR158W, YOL059W, YPR184W, YOR215C, YFR033C, YKL142W, YLR426W, YER048W-A, YGL256W, YPL135W, YER053C, YJL104W, YOR147W, YHR050W, YDL107W, YCL017C, YDR125C, YKR049C, Y…	846	708	6448	1.99156	1.23923e-20	1.23923e-20	4.62923e-20
GOTERM_CC_FAT	GO:0044429~mitochondrial part	153	17.9367	1.53438e-22	YLR008C, YLR295C, YPL060W, YML008C, YKL016C, YCR079W, YGL018C, YJL166W, YOR065W, YDL181W, YGR257C, YHR051W, Q0085, YNL005C, YMR193W, YBR039W, YKL195W, YHR008C, YBL022C, YOR158W, YFR033C, YER048W-A, YPL135W, YER053C, YJL104W, YOR147W, YDL107W, YKR016W, YCR071C, YOR130C, YKL141W, YGR086C, YDR194C, YPL270W, YDL067C, Q0250, YPR125W, YDR041W, YFR049W, YJL054W, YPL029W, YHR001W-A, YLR100W, YGR234W, YDR…	644	519	4595	2.10341	5.99944e-20	2.99972e-20	2.13308e-19
SP_PIR_KEYWORDS	transit peptide	102	11.9578	3.9571e-18	YLR295C, YPL060W, YOR201C, YGL018C, YIL094C, YDL181W, YHR059W, YOR065W, YGL064C, YGR144W, YHR051W, YNL005C, YMR108W, YMR193W, YMR066W, YBR039W, YBL022C, YHR008C, YKL195W, YOL059W, YOR215C, YPL135W, YOR147W, YDL107W, YCL017C, YIL160C, YKR049C, YCR071C, YKL141W, YDR194C, YPL270W, YPR125W, YDR041W, YPR033C, YFR049W, YPL029W, YDR393W, YEL024W, YKR085C, YKL029C, YGR243W, YIL098C, YGL191W, YDL130W-A, Y…	846	328	6448	2.37018	1.46017e-15	4.86723e-16	5.45456e-15
UP_SEQ_FEATURE	transit peptide:Mitochondrion	100	11.7233	1.99219e-17	YLR295C, YPL060W, YOR201C, YGL018C, YIL094C, YDL181W, YHR059W, YOR065W, YGL064C, YHR051W, YGR144W, YNL005C, YMR108W, YMR193W, YMR066W, YBR039W, YBL022C, YHR008C, YKL195W, YOL059W, YOR215C, YPL135W, YOR147W, YDL107W, YCL017C, YKR049C, YCR071C, YKL141W, YDR194C, YPL270W, YPR125W, YDR041W, YPR033C, YFR049W, YPL029W, YDR393W, YEL024W, YKR085C, YKL029C, YGR243W, YIL098C, YGL191W, YDL130W-A, YDL004W, Y…	846	325	6448	2.34515	3.00621e-14	3.00621e-14	3.31248e-14
GOTERM_CC_FAT	GO:0005740~mitochondrial envelope	106	12.4267	7.6351e-17	YLR295C, YLR008C, YPL060W, YKL016C, YML008C, YCR079W, YJL166W, YDL181W, YOR065W, YGR257C, YHR051W, Q0085, YBR039W, YKL195W, YFR033C, YER048W-A, YER053C, YJL104W, YOR147W, YDL107W, YKR016W, YOR130C, YKL141W, YGR086C, YPL270W, YDL067C, YPR125W, Q0250, YJL054W, YLR100W, YHR001W-A, YDR375C, YDR393W, YOL077W-A, YEL024W, YIL006W, YGL191W, YGR008C, YDL130W-A, YDL004W, YPL189C-A, YML081C-A, YGR183C, YKL1…	644	344	4595	2.1986	4.34097e-14	1.44329e-14	1.55431e-13
GOTERM_CC_FAT	GO:0031966~mitochondrial membrane	99	11.6061	2.9629e-16	YLR295C, YLR008C, YPL060W, YKL016C, YML008C, YJL166W, YDL181W, YOR065W, YGR257C, YHR051W, Q0085, YBR039W, YKL195W, YFR033C, YER048W-A, YER053C, YJL104W, YOR147W, YDL107W, YKR016W, YOR130C, YKL141W, YGR086C, YPL270W, YDL067C, YPR125W, Q0250, YJL054W, YLR100W, YHR001W-A, YDR375C, YDR393W, YOL077W-A, YEL024W, YIL006W, YGL191W, YGR008C, YDL130W-A, YDL004W, YPL189C-A, YML081C-A, YGR183C, YKL148C, Q004…	644	314	4595	2.2496	1.30229e-13	3.25295e-14	4.66294e-13
SP_PIR_KEYWORDS	mitochondrion inner membrane	67	7.85463	3.00448e-16	YLR295C, YLR008C, YGR183C, YPL060W, YKL016C, YKL148C, Q0045, YJL166W, YOR065W, YGR257C, YPR021C, YHR051W, Q0085, YDR316W, YBR039W, YGL187C, YNL052W, YKL195W, YDL217C, YFR033C, YMR256C, YJR077C, YBL045C, YER053C, YJL104W, YOR147W, YMR118C, YNL169C, YDL107W, YDR322C-A, YOR130C, YBL099W, YKL141W, YBR085W, YDL174C, YML120C, YPL270W, YDL067C, YPR125W, Q0250, YHR005C-A, YER141W, YPR058W, YPR191W, YJL05…	846	179	6448	2.85283	1.22902e-13	3.07532e-14	4.55191e-13
GOTERM_CC_FAT	GO:0044455~mitochondrial membrane part	56	6.56506	4.50722e-16	YLR008C, YGR183C, YLR295C, YKL016C, YKL148C, Q0045, YJL166W, YDL181W, YOR065W, YHR051W, Q0085, YPR020W, YGL187C, YBR039W, YNL052W, YKL195W, YDL217C, YFR033C, YER048W-A, YMR256C, YBL045C, YJL104W, YDL107W, YMR110C, YKR016W, YDR322C-A, YKL141W, YBL099W, YIL136W, YDL067C, Q0250, YPR191W, YJL054W, YPL063W, YNL055C, YDR298C, YHR001W-A, YDR178W, YLR395C, YKL150W, YOL077W-A, YEL024W, YDR529C, YDR377W, Y…	644	128	4595	3.1216	1.73639e-13	3.475e-14	6.21725e-13
GOTERM_CC_FAT	GO:0005743~mitochondrial inner membrane	77	9.02696	8.39721e-16	YLR295C, YGR183C, YLR008C, YPL060W, YKL016C, YKL148C, Q0045, YJL166W, YDL181W, YOR065W, YGR257C, YPR021C, YHR051W, Q0085, YDR316W, YPR020W, YBR039W, YGL187C, YNL052W, YKL195W, YDL217C, YFR033C, YER048W-A, YMR256C, YJR077C, YBL045C, YER053C, YJL104W, YOR147W, YMR118C, YNL169C, YDL107W, YKR016W, YDR322C-A, YOR130C, YBL099W, YKL141W, YBR085W, YDL174C, YML120C, YPL270W, YDL067C, YPR125W, Q0250, YHR00…	644	217	4595	2.53181	3.47278e-13	5.78426e-14	1.23235e-12
GOTERM_BP_FAT	GO:0006119~oxidative phosphorylation	35	4.10317	8.65213e-15	YKL141W, YBL099W, YLR295C, YGR183C, YML120C, YEL039C, YKL016C, YDL067C, YKL148C, Q0045, Q0250, YJL166W, YOR065W, YPR191W, YHR051W, Q0085, YDR298C, YHR001W-A, YDR178W, YLR395C, YOL077W-A, YPR020W, YBR039W, YGL187C, YNL052W, YEL024W, YDR529C, YDR377W, YPL078C, YFR033C, YJR121W, YMR256C, YDL004W, YML081C-A, YDR322C-A	699	59	4870	4.13302	1.30935e-11	3.27338e-12	1.43996e-11
GOTERM_CC_FAT	GO:0019866~organelle inner membrane	77	9.02696	1.418e-14	YLR295C, YGR183C, YLR008C, YPL060W, YKL016C, YKL148C, Q0045, YJL166W, YDL181W, YOR065W, YGR257C, YPR021C, YHR051W, Q0085, YDR316W, YPR020W, YBR039W, YGL187C, YNL052W, YKL195W, YDL217C, YFR033C, YER048W-A, YMR256C, YJR077C, YBL045C, YER053C, YJL104W, YOR147W, YMR118C, YNL169C, YDL107W, YKR016W, YDR322C-A, YOR130C, YBL099W, YKL141W, YBR085W, YDL174C, YML120C, YPL270W, YDL067C, YPR125W, Q0250, YHR00…	644	227	4595	2.42027	5.55644e-12	7.93809e-13	1.97509e-11
GOTERM_CC_FAT	GO:0005746~mitochondrial respiratory chain	22	2.57913	1.1221e-13	YKL141W, YGR183C, YDL067C, Q0045, YKL148C, YFR033C, Q0250, YLR038C, YJL166W, YMR256C, YOR065W, YPR191W, YBL045C, YGL191W, YHR051W, YHR001W-A, YDR178W, YLR395C, YGL187C, YNL052W, YEL024W, YDR529C	644	27	4595	5.81378	4.38872e-11	5.48595e-12	1.56042e-10
GOTERM_CC_FAT	GO:0070469~respiratory chain	23	2.69637	1.90572e-12	YKL141W, YGR183C, YEL039C, YDL067C, Q0045, YKL148C, YFR033C, YLR038C, Q0250, YJL166W, YMR256C, YOR065W, YPR191W, YBL045C, YGL191W, YHR051W, YHR001W-A, YDR178W, YLR395C, YGL187C, YNL052W, YEL024W, YDR529C	644	32	4595	5.12835	7.45128e-10	8.2792e-11	2.64927e-09
SP_PIR_KEYWORDS	oxidative phosphorylation	21	2.4619	2.00842e-12	YBL099W, YEL039C, YKL016C, YPL078C, YDL067C, Q0045, YFR033C, Q0250, YLR038C, YMR256C, YOR065W, YPR191W, YGL191W, YHR051W, Q0085, YDR298C, YLR395C, YGL187C, YNL052W, YEL024W, YDR529C	846	28	6448	5.71631	7.41097e-10	1.48219e-10	2.76842e-09
KEGG_PATHWAY	sce00190:Oxidative phosphorylation	39	4.5721	2.37152e-12	YBL099W, YKL141W, YGR183C, YLR295C, YML120C, YKL016C, YDL067C, YKL148C, Q0045, Q0250, YJL166W, YER141W, YOR065W, YPR191W, YHR051W, Q0085, YDR298C, YHR001W-A, YDR178W, YLR395C, YOL077W-A, YPR020W, YBR039W, YGL187C, YNL052W, YEL024W, YDR529C, YDR377W, YPL078C, YFR033C, YLR038C, YJR121W, YMR256C, YGL191W, YBL045C, YMR118C, YDL004W, YDL085W, YML081C-A	237	76	1439	3.11576	1.89724e-10	1.89724e-10	2.52123e-09
GOTERM_CC_FAT	GO:0031967~organelle envelope	120	14.068	3.76828e-12	YLR295C, YLR008C, YPL060W, YKL016C, YMR290C, YML008C, YCR079W, YMR153W, YJL166W, YDL181W, YOR065W, YGR257C, YHR051W, Q0085, YBR039W, YKL195W, YFR033C, YER048W-A, YKL068W, YER053C, YJL104W, YOR147W, YDL107W, YDL193W, YKR016W, YOR130C, YKL141W, YGR086C, YPL270W, YDL067C, Q0250, YPR125W, YJR042W, YJL054W, YLR100W, YHR001W-A, YDR393W, YDR375C, YOL077W-A, YEL024W, YIL006W, YIL149C, YGL191W, YGR008C, Y…	644	471	4595	1.81786	1.47341e-09	1.47341e-10	5.23867e-09
GOTERM_CC_FAT	GO:0031975~envelope	120	14.068	3.76828e-12	YLR295C, YLR008C, YPL060W, YKL016C, YMR290C, YML008C, YCR079W, YMR153W, YJL166W, YDL181W, YOR065W, YGR257C, YHR051W, Q0085, YBR039W, YKL195W, YFR033C, YER048W-A, YKL068W, YER053C, YJL104W, YOR147W, YDL107W, YDL193W, YKR016W, YOR130C, YKL141W, YGR086C, YPL270W, YDL067C, Q0250, YPR125W, YJR042W, YJL054W, YLR100W, YHR001W-A, YDR393W, YDR375C, YOL077W-A, YEL024W, YIL006W, YIL149C, YGL191W, YGR008C, Y…	644	471	4595	1.81786	1.47341e-09	1.47341e-10	5.23867e-09
GOTERM_BP_FAT	GO:0042773~ATP synthesis coupled electron transport	21	2.4619	1.0485e-11	YKL141W, YGR183C, YML120C, YEL039C, YDL067C, Q0045, YKL148C, Q0250, YFR033C, YJL166W, YMR256C, YOR065W, YPR191W, YHR051W, YHR001W-A, YDR178W, YLR395C, YGL187C, YNL052W, YEL024W, YDR529C	699	28	4870	5.22532	1.58532e-08	2.26475e-09	1.74379e-08
GOTERM_BP_FAT	GO:0042775~mitochondrial ATP synthesis coupled electron transport	21	2.4619	1.0485e-11	YKL141W, YGR183C, YML120C, YEL039C, YDL067C, Q0045, YKL148C, Q0250, YFR033C, YJL166W, YMR256C, YOR065W, YPR191W, YHR051W, YHR001W-A, YDR178W, YLR395C, YGL187C, YNL052W, YEL024W, YDR529C	699	28	4870	5.22532	1.58532e-08	2.26475e-09	1.74379e-08
SP_PIR_KEYWORDS	respiratory chain	20	2.34467	1.11854e-11	YGR183C, YEL039C, YDL067C, Q0045, YFR033C, Q0250, YLR038C, YJL166W, YMR256C, YOR065W, YPR191W, YBL045C, YGL191W, YHR051W, YHR001W-A, YLR395C, YGL187C, YNL052W, YEL024W, YDR529C	846	27	6448	5.64574	4.12741e-09	6.87901e-10	1.54182e-08
GOTERM_BP_FAT	GO:0008219~cell death	28	3.28253	4.28852e-11	YBL099W, YGR183C, YKL016C, YDL067C, YKL148C, YJL166W, YDL181W, YOR065W, YPR191W, YBL030C, YHR051W, YNL055C, YHR001W-A, YDR298C, YKR071C, YDR178W, YLR395C, YGL187C, YBR039W, YEL024W, YNL052W, YDR529C, YDR377W, YFR033C, YJR121W, YJR077C, YBL045C, YPR048W	699	50	4870	3.90157	6.48423e-08	8.10529e-09	7.13239e-08
GOTERM_BP_FAT	GO:0016265~death	28	3.28253	4.28852e-11	YBL099W, YGR183C, YKL016C, YDL067C, YKL148C, YJL166W, YDL181W, YOR065W, YPR191W, YBL030C, YHR051W, YNL055C, YHR001W-A, YDR298C, YKR071C, YDR178W, YLR395C, YGL187C, YBR039W, YEL024W, YNL052W, YDR529C, YDR377W, YFR033C, YJR121W, YJR077C, YBL045C, YPR048W	699	50	4870	3.90157	6.48423e-08	8.10529e-09	7.13239e-08
SP_PIR_KEYWORDS	membrane-associated complex	21	2.4619	8.67002e-11	YBL099W, YKL016C, YPL078C, YDL067C, Q0045, Q0250, YLR038C, YJR121W, YMR256C, YPR191W, YGL191W, YHR051W, Q0085, YHR001W-A, YLR395C, YDL004W, YBR039W, YGL187C, YNL052W, YEL024W, YDR529C	846	32	6448	5.00177	3.19924e-08	4.57034e-09	1.1951e-07
GOTERM_BP_FAT	GO:0045333~cellular respiration	46	5.39273	1.58314e-10	YKL141W, YGR183C, YBR085W, YDL174C, YEL039C, YML120C, YPL270W, YDL067C, YKL148C, Q0250, YDR148C, Q0045, YGL018C, YJL166W, YOR065W, YPR191W, YBL030C, YHR051W, YNL055C, YMR081C, YHR001W-A, YJR120W, YOR142W, YDR178W, YLR395C, YDR375C, YNL117W, YGL187C, YNL052W, YEL024W, YDR529C, YOL126C, YDL078C, YER065C, YFR033C, YMR256C, YIL125W, YGL191W, YBL045C, YMR118C, YKL085W, YKL093W, YBR026C, YGL068W, YPR15…	699	120	4870	2.67072	2.39371e-07	2.1761e-08	2.63299e-07
GOTERM_MF_FAT	GO:0015078~hydrogen ion transmembrane transporter activity	32	3.75147	3.4327e-10	YBL099W, YLR295C, YGR183C, YKL016C, YDL067C, Q0045, Q0250, YJL166W, YPR191W, YHR051W, Q0085, YDR298C, YHR001W-A, YLR395C, YOL077W-A, YPR020W, YBR039W, YGL187C, YEL024W, YNL052W, YDR529C, YDR377W, YPL078C, YFR033C, YLR038C, YJR121W, YMR256C, YGL191W, YBL045C, YDL004W, YML081C-A, YDR322C-A	620	66	4190	3.27664	2.61571e-07	2.61571e-07	5.2355e-07
GOTERM_BP_FAT	GO:0022904~respiratory electron transport chain	21	2.4619	4.30553e-10	YKL141W, YGR183C, YML120C, YEL039C, YDL067C, Q0045, YKL148C, Q0250, YFR033C, YJL166W, YMR256C, YOR065W, YPR191W, YHR051W, YHR001W-A, YDR178W, YLR395C, YGL187C, YNL052W, YEL024W, YDR529C	699	32	4870	4.57216	6.50996e-07	5.42497e-08	7.16069e-07
GOTERM_MF_FAT	GO:0015077~monovalent inorganic cation transmembrane transporter activity	32	3.75147	3.24787e-09	YBL099W, YLR295C, YGR183C, YKL016C, YDL067C, Q0045, Q0250, YJL166W, YPR191W, YHR051W, Q0085, YDR298C, YHR001W-A, YLR395C, YOL077W-A, YPR020W, YBR039W, YGL187C, YEL024W, YNL052W, YDR529C, YDR377W, YPL078C, YFR033C, YLR038C, YJR121W, YMR256C, YGL191W, YBL045C, YDL004W, YML081C-A, YDR322C-A	620	71	4190	3.04589	2.47487e-06	1.23744e-06	4.95361e-06
GOTERM_BP_FAT	GO:0006811~ion transport	62	7.26846	1.0762e-08	YLR295C, YGR183C, YPL060W, YKL016C, YLR220W, YBR054W, YKL148C, YCR024C-A, YJL166W, YDL181W, YOR065W, YGR257C, YPR021C, YHR051W, Q0085, YDR033W, YBR241C, YPR020W, YBR039W, YGL187C, YOR079C, YNL052W, YFR033C, YKL064W, YMR256C, YJR077C, YBL045C, YER053C, YHR050W, YOR291W, YDR135C, YDR322C-A, YNL259C, YBL099W, YKL141W, YDL067C, YPR191W, YKL220C, YBL030C, YNL055C, YDR298C, YHR001W-A, YDR178W, YLR395C,…	699	209	4870	2.06679	1.6272e-05	1.08481e-06	1.78986e-05
GOTERM_MF_FAT	GO:0022890~inorganic cation transmembrane transporter activity	41	4.80657	1.05997e-07	YBL099W, YGR183C, YLR295C, YPL060W, YLR220W, YKL016C, YDL067C, Q0045, Q0250, YJL166W, YPR191W, YHR051W, Q0085, YDR298C, YHR001W-A, YLR395C, YOL077W-A, YPR020W, YBR039W, YGL187C, YOR079C, YNL052W, YEL024W, YDR529C, YDR384C, YDR377W, YBR132C, YPL078C, YLR038C, YFR033C, YNR002C, YJR121W, YKL064W, YMR256C, YDL128W, YGL191W, YBL045C, YHR050W, YDL004W, YML081C-A, YDR322C-A	620	118	4190	2.34814	8.07663e-05	2.69228e-05	0.000161665
GOTERM_BP_FAT	GO:0022900~electron transport chain	28	3.28253	2.05162e-07	YKL141W, YGR183C, YML120C, YEL039C, YDL067C, Q0045, Q0250, YKL148C, YML130C, YJL166W, YOR065W, YPR191W, YKL220C, YHR051W, YHR001W-A, YDR178W, YLR395C, YGL187C, YEL024W, YNL052W, YDR529C, YFR033C, YOR356W, YMR256C, YBL045C, YMR272C, YMR118C, YBR014C	699	68	4870	2.8688	0.000310157	1.93876e-05	0.000341212
GOTERM_BP_FAT	GO:0006793~phosphorus metabolic process	72	8.4408	1.32528e-06	YBR093C, YLR295C, YGR183C, YKL016C, YBR059C, YKL148C, YCR079W, Q0045, YDL022W, YIL035C, YJL166W, YDL181W, YOR065W, YJL057C, YGL208W, YHR051W, Q0085, YPR020W, YBR039W, YGL187C, YNR043W, YNL052W, YOR061W, YGR052W, YOL059W, YJR059W, YDR490C, YDR182W, YFR033C, YLR248W, YOL045W, YMR256C, YBL045C, YDR322C-A, YLL019C, YBL099W, YKL141W, YHR082C, YEL039C, YML120C, YDL067C, YER123W, Q0250, YJL141C, YPR191W…	699	289	4870	1.73575	0.00200182	0.000111318	0.00220411
GOTERM_CC_FAT	GO:0045277~respiratory chain complex IV	10	1.17233	2.89634e-06	YHR051W, YDL067C, Q0045, YLR395C, Q0250, YLR038C, YGL187C, YMR256C, YNL052W, YGL191W	644	12	4595	5.94591	0.00113183	6.66137e-05	0.00402637
GOTERM_CC_FAT	GO:0005751~mitochondrial respiratory chain complex IV	10	1.17233	2.89634e-06	YHR051W, YDL067C, Q0045, YLR395C, Q0250, YLR038C, YGL187C, YMR256C, YNL052W, YGL191W	644	12	4595	5.94591	0.00113183	6.66137e-05	0.00402637
GOTERM_BP_FAT	GO:0016310~phosphorylation	56	6.56506	3.31278e-06	YGR183C, YLR295C, YKL016C, YBR059C, YKL148C, Q0045, YIL035C, YJL166W, YOR065W, YJL057C, YGL208W, YHR051W, Q0085, YPR020W, YBR039W, YGL187C, YNR043W, YOR061W, YNL052W, YGR052W, YJR059W, YDR490C, YFR033C, YLR248W, YOL045W, YMR256C, YDR322C-A, YLL019C, YKL141W, YBL099W, YHR082C, YML120C, YEL039C, YDL067C, YER123W, Q0250, YJL141C, YPR191W, YCR091W, YDR298C, YHR001W-A, YGR040W, YDR178W, YLR395C, YOL07…	699	211	4870	1.84909	0.0049964	0.000238492	0.00550946
GOTERM_CC_FAT	GO:0031090~organelle membrane	139	16.2954	3.51072e-06	YLR008C, YLR295C, YPL060W, YML008C, YKL016C, YPL227C, YJL166W, YOR065W, YDL181W, YGR257C, YHR051W, Q0085, YHL028W, YBR039W, YKL195W, YOL062C, YFR033C, YNL006W, YER048W-A, YMR088C, YER053C, YER044C, YJL104W, YOR147W, YOR291W, YDL107W, YKR016W, YOR130C, YKL141W, YGR086C, YJL080C, YPL270W, YER123W, YDL067C, Q0250, YPR125W, YML130C, YGL206C, YJL054W, YHR001W-A, YLR100W, YPR156C, YDR393W, YDR375C, YOL…	644	701	4595	1.4148	0.00137175	7.62579e-05	0.00488045
GOTERM_CC_FAT	GO:0005750~mitochondrial respiratory chain complex III	9	1.0551	4.9014e-06	YGR183C, YHR001W-A, YFR033C, YJL166W, YOR065W, YPR191W, YEL024W, YDR529C, YBL045C	644	10	4595	6.42158	0.00191462	0.000100861	0.00681364
GOTERM_CC_FAT	GO:0045275~respiratory chain complex III	9	1.0551	4.9014e-06	YGR183C, YHR001W-A, YFR033C, YJL166W, YOR065W, YPR191W, YEL024W, YDR529C, YBL045C	644	10	4595	6.42158	0.00191462	0.000100861	0.00681364
SP_PIR_KEYWORDS	electron transport	21	2.4619	5.09918e-06	YKL141W, YGR183C, YEL039C, Q0045, YKL148C, Q0250, YFR033C, YML130C, YOR356W, YJL166W, YOR065W, YPR191W, YBL045C, YKL220C, YMR118C, YMR272C, YHR001W-A, YDR178W, YBR014C, YEL024W, YDR529C	846	53	6448	3.01994	0.00187983	0.000156788	0.00702859
SP_PIR_KEYWORDS	mitochondrial inner membrane	16	1.87573	1.29166e-05	YDL067C, Q0045, Q0250, YLR038C, YFR033C, YJR077C, YGL191W, YBL030C, YHR051W, Q0085, YDR298C, YHR001W-A, YDL004W, YGL187C, YNL052W, YDR529C	846	35	6448	3.48423	0.00475492	0.000340389	0.0178031
GOTERM_BP_FAT	GO:0006122~mitochondrial electron transport, ubiquinol to cytochrome c	9	1.0551	1.89553e-05	YGR183C, YEL039C, YHR001W-A, YFR033C, YJL166W, YOR065W, YPR191W, YEL024W, YDR529C	699	11	4870	5.70035	0.0282539	0.00114577	0.0315206
GOTERM_BP_FAT	GO:0006796~phosphate metabolic process	67	7.85463	2.33449e-05	YBR093C, YLR295C, YGR183C, YKL016C, YBR059C, YKL148C, YCR079W, Q0045, YDL022W, YIL035C, YJL166W, YOR065W, YJL057C, YGL208W, YHR051W, Q0085, YPR020W, YBR039W, YGL187C, YNR043W, YNL052W, YOR061W, YGR052W, YOL059W, YJR059W, YDR490C, YDR182W, YFR033C, YLR248W, YOL045W, YMR256C, YDR322C-A, YLL019C, YBL099W, YKL141W, YHR082C, YML120C, YEL039C, YDL067C, YER123W, Q0250, YJL141C, YPR191W, YCR091W, YER054C…	699	284	4870	1.64365	0.0346822	0.00135669	0.0388187
GOTERM_MF_FAT	GO:0008121~ubiquinol-cytochrome-c reductase activity	8	0.937866	4.0849e-05	YGR183C, YHR001W-A, YFR033C, YJL166W, YPR191W, YEL024W, YDR529C, YBL045C	620	9	4190	6.00717	0.0306481	0.00443692	0.0622842
GOTERM_MF_FAT	GO:0016679~oxidoreductase activity, acting on diphenols and related substances as donors	8	0.937866	4.0849e-05	YGR183C, YHR001W-A, YFR033C, YJL166W, YPR191W, YEL024W, YDR529C, YBL045C	620	9	4190	6.00717	0.0306481	0.00443692	0.0622842
GOTERM_MF_FAT	GO:0016681~oxidoreductase activity, acting on diphenols and related substances as donors, cytochrome as acceptor	8	0.937866	4.0849e-05	YGR183C, YHR001W-A, YFR033C, YJL166W, YPR191W, YEL024W, YDR529C, YBL045C	620	9	4190	6.00717	0.0306481	0.00443692	0.0622842
GOTERM_BP_FAT	GO:0006123~mitochondrial electron transport, cytochrome c to oxygen	9	1.0551	4.97282e-05	YHR051W, YEL039C, YDL067C, Q0045, YLR395C, Q0250, YGL187C, YMR256C, YNL052W	699	12	4870	5.22532	0.0724336	0.00278097	0.0826727
GOTERM_MF_FAT	GO:0015002~heme-copper terminal oxidase activity	10	1.17233	6.87998e-05	YHR051W, YDL067C, Q0045, YLR395C, Q0250, YLR038C, YGL187C, YMR256C, YNL052W, YGL191W	620	15	4190	4.50538	0.0510766	0.00653198	0.104881
GOTERM_MF_FAT	GO:0016676~oxidoreductase activity, acting on heme group of donors, oxygen as acceptor	10	1.17233	6.87998e-05	YHR051W, YDL067C, Q0045, YLR395C, Q0250, YLR038C, YGL187C, YMR256C, YNL052W, YGL191W	620	15	4190	4.50538	0.0510766	0.00653198	0.104881
GOTERM_MF_FAT	GO:0016675~oxidoreductase activity, acting on heme group of donors	10	1.17233	6.87998e-05	YHR051W, YDL067C, Q0045, YLR395C, Q0250, YLR038C, YGL187C, YMR256C, YNL052W, YGL191W	620	15	4190	4.50538	0.0510766	0.00653198	0.104881
GOTERM_MF_FAT	GO:0004129~cytochrome-c oxidase activity	10	1.17233	6.87998e-05	YHR051W, YDL067C, Q0045, YLR395C, Q0250, YLR038C, YGL187C, YMR256C, YNL052W, YGL191W	620	15	4190	4.50538	0.0510766	0.00653198	0.104881
SP_PIR_KEYWORDS	electron transfer	11	1.28957	7.56079e-05	YKL141W, YML120C, YEL039C, YHR001W-A, Q0045, Q0250, YFR033C, YOR065W, YEL024W, YDR529C, YHR007C	846	20	6448	4.19196	0.0275147	0.0018583	0.104169
GOTERM_MF_FAT	GO:0009055~electron carrier activity	19	2.22743	0.0406786	YKL141W, YEL039C, YCR004C, YDL067C, Q0045, YKL148C, Q0250, YML130C, YOR065W, YML086C, YKL220C, YMR118C, YKL150W, YGR234W, YBR014C, YEL024W, YFL018C, YHR007C, YPR048W	620	80	4190	1.60504	1	0.747382	46.9214
Annotation Cluster 3	Enrichment Score: 8.562026072509486
Category	Term	Count	%	PValue	Genes	List Total	Pop Hits	Pop Total	Fold Enrichment	Bonferroni	Benjamini	FDR
GOTERM_BP_FAT	GO:0009266~response to temperature stimulus	73	8.55803	4.91316e-13	YOR178C, YBR054W, YJR054W, YOL048C, YDR272W, YJL057C, YMR090W, YPR160W, YLR019W, YBR117C, YHL028W, YGL037C, YDR001C, YML070W, YMR169C, YLR259C, YNL155W, YCR019W, YLR126C, YDR342C, YOR007C, YLR258W, YBR214W, YGR088W, YDL223C, YML128C, YPL004C, YFL014W, YOR317W, YPR155C, YMR110C, YBL064C, YKR049C, YLL019C, YNL274C, YHR016C, YGR086C, YEL039C, YKL151C, YBR139W, YGR248W, YHR104W, YDR074W, YDR032C, YKL…	699	217	4870	2.34377	7.42806e-10	1.23801e-10	8.17058e-10
GOTERM_BP_FAT	GO:0009408~response to heat	66	7.7374	4.36455e-11	YOR178C, YBR054W, YJR054W, YOL048C, YDR272W, YJL057C, YMR090W, YPR160W, YLR019W, YBR117C, YHL028W, YGL037C, YDR001C, YML070W, YLR259C, YNL155W, YCR019W, YLR126C, YDR342C, YOR007C, YLR258W, YBR214W, YGR088W, YDL223C, YML128C, YPL004C, YFL014W, YOR317W, YPR155C, YMR110C, YBL064C, YKR049C, YLL019C, YNL274C, YHR016C, YGR086C, YKL151C, YBR139W, YEL039C, YHR104W, YDR032C, YKL051W, YML130C, YNL160W, YKL…	699	203	4870	2.26516	6.59919e-08	7.33243e-09	7.25883e-08
GOTERM_BP_FAT	GO:0009628~response to abiotic stimulus	95	11.1372	4.53942e-11	YOR178C, YPL223C, YBR054W, YJR054W, YDL022W, YML131W, YOL048C, YDR272W, YPL230W, YJL057C, YMR090W, YPR160W, YLR019W, YBR117C, YHL028W, YOR367W, YGL037C, YDR001C, YML070W, YMR169C, YJR059W, YLR259C, YNL155W, YCR019W, YGR080W, YLR248W, YNL255C, YLR126C, YDR342C, YOR007C, YDR096W, YLR258W, YMR175W, YBR214W, YDL223C, YGR088W, YML128C, YPL004C, YFL014W, YPR155C, YOR317W, YMR110C, YBL064C, YKR049C, YLL…	699	344	4870	1.92405	6.86361e-08	6.86361e-09	7.54969e-08
GOTERM_BP_FAT	GO:0034605~cellular response to heat	59	6.91676	5.05153e-10	YBR054W, YJR054W, YOL048C, YDR272W, YJL057C, YMR090W, YPR160W, YBR117C, YGL037C, YDR001C, YML070W, YLR259C, YNL155W, YCR019W, YLR126C, YDR342C, YLR258W, YBR214W, YGR088W, YDL223C, YML128C, YFL014W, YMR110C, YOR317W, YPR155C, YBL064C, YKR049C, YLL019C, YNL274C, YHR016C, YKL151C, YBR139W, YEL039C, YDR032C, YKL051W, YML130C, YHR104W, YNL160W, YKL163W, YOR374W, YML100W, YBR126C, YBR056W, YIR038C, YHR…	699	181	4870	2.27104	7.63791e-07	5.87532e-08	8.40139e-07
GOTERM_BP_FAT	GO:0033554~cellular response to stress	86	10.0821	0.314881	YBR093C, YGR211W, YBR054W, YCR079W, YJR054W, YDL022W, YOL048C, YIL035C, YDR272W, YBR089C-A, YJL057C, YHL034C, YMR090W, YPR160W, YGL208W, YBR117C, YBR128C, YGL037C, YDR001C, YML070W, YDR076W, YOR061W, YLR259C, YMR152W, YNL155W, YDR182W, YCR019W, YML028W, YLR248W, YLR126C, YDR342C, YLR258W, YML058W-A, YBR214W, YDL223C, YGR088W, YML128C, YFL014W, YPR155C, YOR317W, YMR110C, YBL064C, YKR049C, YLL019C,…	699	562	4870	1.06614	1	0.953769	99.8144
Annotation Cluster 4	Enrichment Score: 4.75522981408231
Category	Term	Count	%	PValue	Genes	List Total	Pop Hits	Pop Total	Fold Enrichment	Bonferroni	Benjamini	FDR
GOTERM_BP_FAT	GO:0007039~vacuolar protein catabolic process	53	6.21336	1.54663e-15	YOR173W, YCR004C, YCL039W, YGL156W, YPR160W, YKL035W, YMR297W, YMR174C, YDR001C, YMR169C, YHR008C, YJR059W, YPR184W, YEL011W, YLR258W, YGR194C, YER053C, YBR214W, YJL042W, YBR286W, YGR088W, YDL223C, YMR304W, YFL014W, YDR358W, YLL019C, YGR086C, YGR248W, YDR074W, YHR104W, YMR261C, YIR037W, YML100W, YBR126C, YLR270W, YNL055C, YER054C, YIL033C, YIR038C, YMR250W, YMR105C, YBR149W, YAL061W, YMR140W, YDR…	699	117	4870	3.15603	2.35012e-12	7.83373e-13	2.58682e-12
GOTERM_BP_FAT	GO:0030163~protein catabolic process	74	8.67526	0.00119742	YOR173W, YKL124W, YCR004C, YCL039W, YGR225W, YGL156W, YGR253C, YPR160W, YPL065W, YMR297W, YKL035W, YBR128C, YMR174C, YDR001C, YMR169C, YBL022C, YHR008C, YJR059W, YPR184W, YDR306C, YEL011W, YPL052W, YLR258W, YER053C, YGR194C, YBR214W, YJL042W, YBR286W, YGR088W, YDL223C, YMR304W, YFL014W, YDR358W, YLL019C, YIL005W, YGR086C, YML092C, YGR248W, YML097C, YHR104W, YDR074W, YDR510W, YMR261C, YIR037W, YBR…	699	364	4870	1.41639	0.836604	0.0422158	1.97294
GOTERM_BP_FAT	GO:0044257~cellular protein catabolic process	71	8.32356	0.00175237	YOR173W, YKL124W, YCR004C, YCL039W, YGL156W, YGR253C, YPR160W, YPL065W, YMR297W, YKL035W, YBR128C, YMR174C, YDR001C, YMR169C, YBL022C, YHR008C, YJR059W, YPR184W, YDR306C, YEL011W, YLR258W, YGR194C, YER053C, YBR214W, YJL042W, YBR286W, YGR088W, YDL223C, YMR304W, YFL014W, YDR358W, YLL019C, YIL005W, YGR086C, YML092C, YGR248W, YML097C, YHR104W, YDR074W, YDR510W, YMR261C, YIR037W, YBR114W, YOR057W, YBR…	699	351	4870	1.4093	0.929484	0.0548614	2.87486
GOTERM_BP_FAT	GO:0009057~macromolecule catabolic process	88	10.3165	0.0206799	YOR173W, YKL124W, YCR004C, YCL039W, YOR001W, YGR225W, YGL156W, YGR253C, YPR160W, YMR297W, YPL065W, YKL035W, YBR128C, YMR174C, YDR001C, YAL021C, YDR404C, YMR169C, YBL022C, YHR008C, YLR286C, YJR059W, YPR184W, YDR306C, YEL011W, YOL139C, YPL052W, YLR258W, YOL021C, YER053C, YGR194C, YBR214W, YBR286W, YJL042W, YDL223C, YGR088W, YMR304W, YFL014W, YDR358W, YLL019C, YJL124C, YIL005W, YGR086C, YML092C, YGR…	699	496	4870	1.2361	1	0.313494	29.3577
GOTERM_BP_FAT	GO:0044265~cellular macromolecule catabolic process	84	9.8476	0.0249484	YOR173W, YKL124W, YCR004C, YCL039W, YOR001W, YGL156W, YGR253C, YPR160W, YPL065W, YMR297W, YKL035W, YBR128C, YMR174C, YDR001C, YAL021C, YDR404C, YMR169C, YBL022C, YHR008C, YJR059W, YPR184W, YDR306C, YEL011W, YOL139C, YLR258W, YOL021C, YER053C, YGR194C, YBR214W, YBR286W, YJL042W, YGR088W, YDL223C, YMR304W, YFL014W, YDR358W, YLL019C, YJL124C, YIL005W, YGR086C, YML092C, YGR248W, YML097C, YHR104W, YDR…	699	475	4870	1.23208	1	0.348983	34.3078
Annotation Cluster 5	Enrichment Score: 3.8489539406309676
Category	Term	Count	%	PValue	Genes	List Total	Pop Hits	Pop Total	Fold Enrichment	Bonferroni	Benjamini	FDR
SP_PIR_KEYWORDS	nad	29	3.39977	3.72194e-06	YNL274C, YML120C, YDL022W, YER043C, YIL094C, YBR213W, YOR374W, YBR145W, YGR144W, YER073W, YKL150W, YGR234W, YBR149W, YFL018C, YMR169C, YOL126C, YAL061W, YKL029C, YOL059W, YDL078C, YPL231W, YGL256W, YIL124W, YKL085W, YDL085W, YPL113C, YCL030C, YCL018W, YMR083W	846	88	6448	2.51171	0.00137246	0.000124847	0.00513029
UP_SEQ_FEATURE	binding site:NAD	11	1.28957	0.000720697	YOL059W, YNL274C, YKL029C, YBR145W, YDL078C, YKL085W, YDL022W, YPL113C, YFL018C, YOL126C, YMR083W	846	25	6448	3.35357	0.663085	0.238131	1.19161
UP_SEQ_FEATURE	nucleotide phosphate-binding region:NAD	16	1.87573	0.00105832	YNL274C, YOL059W, YDL078C, YML120C, YDL022W, YBR213W, YOR374W, YBR145W, YKL085W, YER073W, YDL085W, YPL113C, YFL018C, YOL126C, YCL018W, YMR083W	846	49	6448	2.48873	0.797668	0.273538	1.74523
Annotation Cluster 6	Enrichment Score: 3.602342497005204
Category	Term	Count	%	PValue	Genes	List Total	Pop Hits	Pop Total	Fold Enrichment	Bonferroni	Benjamini	FDR
GOTERM_CC_FAT	GO:0031974~membrane-enclosed lumen	163	19.109	4.99955e-07	YGL078C, YMR290C, YDR087C, YCR079W, YLR367W, YIL035C, YGL018C, YDL060W, YLR183C, YKL059C, YDR312W, YNL182C, YNL005C, YJR041C, YMR193W, YAL021C, YMR128W, YKL195W, YPR144C, YHR008C, YBL022C, YCR012W, YOR158W, YNR046W, YOR340C, YER048W-A, YPL135W, YPL093W, YER006W, YDL107W, YIL160C, YKL109W, YCR071C, YJL124C, YLR197W, YDR194C, YDR449C, YPL126W, YDR041W, YFR049W, YLR002C, YIL079C, YNL132W, YPL029W, Y…	644	827	4595	1.40631	0.000195463	1.5037e-05	0.000695028
GOTERM_CC_FAT	GO:0005730~nucleolus	68	7.97186	6.21585e-07	YGL078C, YMR290C, YDR087C, YLR367W, YIL035C, YOR001W, YJL010C, YHL034C, YDL060W, YBR141C, YDR312W, YOR224C, YJR041C, YLR409C, YMR128W, YOR061W, YPR144C, YOR310C, YNL002C, YLL034C, YIL091C, YPL211W, YNR046W, YOR340C, YPL093W, YOL021C, YLR222C, YER006W, YCR087C-A, YJL124C, YPR169W, YER127W, YLR197W, YJL069C, YGR090W, YHR169W, YDR449C, YPL126W, YLR002C, YIL079C, YNL132W, YNL248C, YKL014C, YPL012W, Y…	644	269	4595	1.80367	0.00024301	1.73598e-05	0.000864116
GOTERM_CC_FAT	GO:0070013~intracellular organelle lumen	153	17.9367	2.29829e-06	YGL078C, YMR290C, YDR087C, YCR079W, YLR367W, YIL035C, YGL018C, YDL060W, YLR183C, YKL059C, YDR312W, YNL182C, YNL005C, YJR041C, YMR193W, YAL021C, YMR128W, YPR144C, YHR008C, YBL022C, YCR012W, YOR158W, YNR046W, YOR340C, YER048W-A, YPL135W, YPL093W, YER006W, YDL107W, YIL160C, YKL109W, YCR071C, YJL124C, YLR197W, YDR194C, YDR449C, YPL126W, YDR041W, YFR049W, YLR002C, YIL079C, YNL132W, YPL029W, YGR234W, Y…	644	783	4595	1.39421	0.000898229	5.6163e-05	0.003195
GOTERM_CC_FAT	GO:0043233~organelle lumen	153	17.9367	2.29829e-06	YGL078C, YMR290C, YDR087C, YCR079W, YLR367W, YIL035C, YGL018C, YDL060W, YLR183C, YKL059C, YDR312W, YNL182C, YNL005C, YJR041C, YMR193W, YAL021C, YMR128W, YPR144C, YHR008C, YBL022C, YCR012W, YOR158W, YNR046W, YOR340C, YER048W-A, YPL135W, YPL093W, YER006W, YDL107W, YIL160C, YKL109W, YCR071C, YJL124C, YLR197W, YDR194C, YDR449C, YPL126W, YDR041W, YFR049W, YLR002C, YIL079C, YNL132W, YPL029W, YGR234W, Y…	644	783	4595	1.39421	0.000898229	5.6163e-05	0.003195
GOTERM_CC_FAT	GO:0031981~nuclear lumen	91	10.6682	0.0423123	YGL078C, YMR290C, YDR087C, YLR367W, YIL035C, YOR001W, YJL010C, YHL034C, YBR253W, YDL060W, YBR141C, YLR183C, YDR312W, YOR224C, YKL059C, YNL182C, YJR041C, YLR409C, YAL021C, YMR128W, YDR404C, YOR061W, YPR144C, YOR310C, YCR012W, YDL076C, YNL002C, YLL034C, YLR115W, YIL091C, YNR046W, YPL211W, YOR340C, YPL093W, YOL021C, YHR197W, YHR170W, YLR222C, YER006W, YCR087C-A, YHR085W, YDR155C, YKL109W, YJL124C, Y…	644	545	4595	1.19136	1	0.325054	45.1751
GOTERM_CC_FAT	GO:0043232~intracellular non-membrane-bounded organelle	143	16.7644	0.935293	YGL078C, YGL183C, YMR290C, YDR087C, YLR367W, YER025W, YIL035C, YDL060W, YLR183C, YDR312W, YPL237W, YOR367W, YNL005C, YJR041C, YMR193W, YBL008W, YMR128W, YPR144C, YOR158W, YNR046W, YOR340C, YNL311C, YPL093W, YER006W, YHR020W, YCR071C, YLR399C, YJL124C, YLR197W, YDL110C, YDR449C, YPL126W, YDR041W, YLR385C, YDR501W, YFR049W, YLR002C, YIL079C, YNL132W, YKR101W, YER114C, YDR217C, YPL012W, YKR059W, YKR…	644	1120	4595	0.910999	1	0.99995	100
GOTERM_CC_FAT	GO:0043228~non-membrane-bounded organelle	143	16.7644	0.935293	YGL078C, YGL183C, YMR290C, YDR087C, YLR367W, YER025W, YIL035C, YDL060W, YLR183C, YDR312W, YPL237W, YOR367W, YNL005C, YJR041C, YMR193W, YBL008W, YMR128W, YPR144C, YOR158W, YNR046W, YOR340C, YNL311C, YPL093W, YER006W, YHR020W, YCR071C, YLR399C, YJL124C, YLR197W, YDL110C, YDR449C, YPL126W, YDR041W, YLR385C, YDR501W, YFR049W, YLR002C, YIL079C, YNL132W, YKR101W, YER114C, YDR217C, YPL012W, YKR059W, YKR…	644	1120	4595	0.910999	1	0.99995	100
Annotation Cluster 7	Enrichment Score: 3.5456534511976723
Category	Term	Count	%	PValue	Genes	List Total	Pop Hits	Pop Total	Fold Enrichment	Bonferroni	Benjamini	FDR
GOTERM_CC_FAT	GO:0001950~plasma membrane enriched fraction	32	3.75147	4.69111e-07	YGR086C, YJL171C, YCR004C, YDR032C, YER020W, YGR256W, YKL094W, YLR058C, YKL035W, YDL222C, YDR033W, YIR038C, YMR008C, YNL194C, YKR059W, YLR109W, YCR012W, YHR174W, YJR065C, YLL024C, YBR078W, YDR342C, YBL029C-A, YHR096C, YDL223C, YML128C, YPL004C, YFL014W, YOR086C, YPR149W, YJL138C, YOR317W, YOR161C	644	89	4595	2.56543	0.000183406	1.52851e-05	0.00065215
GOTERM_CC_FAT	GO:0000267~cell fraction	52	6.09613	0.00105195	YLR220W, YMR251W-A, YCR004C, YGR256W, YER020W, YDR461W, YKL094W, YLR058C, YHL028W, YKL035W, YBR128C, YDR033W, YMR008C, YCR012W, YEL071W, YHR174W, YLL024C, YNL006W, YDR342C, YGL009C, YHR096C, YMR175W, YDR107C, YDL223C, YML128C, YPL004C, YFL014W, YPR149W, YJL138C, YOR317W, YGR175C, YMR083W, YGR086C, YJL171C, YDR032C, YMR296C, YDL222C, YPR156C, YIR038C, YNL194C, YKR059W, YMR011W, YLR109W, YJL132W, Y…	644	240	4595	1.54594	0.337364	0.0151263	1.45253
GOTERM_CC_FAT	GO:0005624~membrane fraction	44	5.15826	0.00364802	YGR086C, YJL171C, YLR220W, YMR251W-A, YCR004C, YDR032C, YMR296C, YGR256W, YER020W, YKL094W, YHL028W, YLR058C, YKL035W, YBR128C, YDL222C, YPR156C, YDR033W, YIR038C, YMR008C, YNL194C, YMR011W, YKR059W, YLR109W, YCR012W, YJL132W, YOR152C, YJR065C, YHR174W, YLL024C, YBR078W, YDR342C, YNL006W, YBL029C-A, YHR096C, YDR107C, YDL223C, YML128C, YPL004C, YFL014W, YOR086C, YPR149W, YJL138C, YOR317W, YGR175C,…	644	206	4595	1.524	0.760448	0.0497547	4.95379
GOTERM_CC_FAT	GO:0005626~insoluble fraction	44	5.15826	0.00364802	YGR086C, YJL171C, YLR220W, YMR251W-A, YCR004C, YDR032C, YMR296C, YGR256W, YER020W, YKL094W, YHL028W, YLR058C, YKL035W, YBR128C, YDL222C, YPR156C, YDR033W, YIR038C, YMR008C, YNL194C, YMR011W, YKR059W, YLR109W, YCR012W, YJL132W, YOR152C, YJR065C, YHR174W, YLL024C, YBR078W, YDR342C, YNL006W, YBL029C-A, YHR096C, YDR107C, YDL223C, YML128C, YPL004C, YFL014W, YOR086C, YPR149W, YJL138C, YOR317W, YGR175C,…	644	206	4595	1.524	0.760448	0.0497547	4.95379
Annotation Cluster 8	Enrichment Score: 3.5325782854508376
Category	Term	Count	%	PValue	Genes	List Total	Pop Hits	Pop Total	Fold Enrichment	Bonferroni	Benjamini	FDR
GOTERM_BP_FAT	GO:0016052~carbohydrate catabolic process	30	3.517	2.28884e-06	YOL056W, YLR044C, YGR248W, YDL022W, YHR104W, YHR183W, YGR256W, YGL253W, YGL156W, YPR160W, YBR145W, YKL060C, YBR117C, YDR001C, YML070W, YMR105C, YOL126C, YCR012W, YOL059W, YLR286C, YDL078C, YPR184W, YHR174W, YFL053W, YPR026W, YGR194C, YIL125W, YKL085W, YDL085W, YKL127W	699	84	4870	2.48825	0.00345475	0.000182127	0.00380659
GOTERM_BP_FAT	GO:0044275~cellular carbohydrate catabolic process	28	3.28253	2.73197e-06	YLR044C, YOL056W, YGR248W, YDL022W, YHR104W, YHR183W, YGR256W, YGL253W, YPR160W, YBR145W, YKL060C, YBR117C, YDR001C, YML070W, YMR105C, YOL126C, YCR012W, YOL059W, YDL078C, YPR184W, YHR174W, YFL053W, YPR026W, YGR194C, YIL125W, YKL085W, YDL085W, YKL127W	699	76	4870	2.56682	0.00412222	0.000206516	0.00454354
GOTERM_BP_FAT	GO:0005996~monosaccharide metabolic process	40	4.68933	8.48838e-06	YOR178C, YOL056W, YLR044C, YGR248W, YHR104W, YHR183W, YGR256W, YGL253W, YGL156W, YPR160W, YBR145W, YDL189W, YKL060C, YBR117C, YER054C, YKL035W, YJL137C, YMR105C, YOL126C, YJL155C, YCR012W, YDL078C, YPR184W, YHR174W, YEL011W, YIL042C, YLR345W, YOL045W, YNR071C, YHL011C, YLR258W, YIL125W, YGR194C, YKL085W, YKR058W, YHR047C, YDL085W, YFL017C, YKL127W, YDL055C	699	136	4870	2.04915	0.0127525	0.000583216	0.0141164
GOTERM_BP_FAT	GO:0019318~hexose metabolic process	37	4.33763	9.35299e-06	YOR178C, YOL056W, YLR044C, YGR248W, YHR104W, YHR183W, YGR256W, YGL253W, YGL156W, YPR160W, YBR145W, YDL189W, YKL060C, YBR117C, YER054C, YKL035W, YJL137C, YMR105C, YOL126C, YJL155C, YCR012W, YDL078C, YPR184W, YHR174W, YEL011W, YIL042C, YLR345W, YOL045W, YNR071C, YLR258W, YIL125W, YKL085W, YKR058W, YHR047C, YDL085W, YKL127W, YDL055C	699	122	4870	2.11297	0.0140423	0.000614671	0.0155542
GOTERM_BP_FAT	GO:0046164~alcohol catabolic process	24	2.8136	1.61938e-05	YOL059W, YDL078C, YOL056W, YLR044C, YHR174W, YGR248W, YDL022W, YHR104W, YHR183W, YFL053W, YGR256W, YGL253W, YGR194C, YIL125W, YBR145W, YKL060C, YBR117C, YKL085W, YDL085W, YML070W, YMR105C, YKL127W, YOL126C, YCR012W	699	65	4870	2.57247	0.0241878	0.0010197	0.0269291
GOTERM_BP_FAT	GO:0006006~glucose metabolic process	30	3.517	9.77147e-05	YOR178C, YLR044C, YOL056W, YGR248W, YHR183W, YGL253W, YGR256W, YPR160W, YBR145W, YKL060C, YBR117C, YER054C, YKL035W, YJL137C, YMR105C, YOL126C, YJL155C, YCR012W, YDL078C, YPR184W, YHR174W, YEL011W, YIL042C, YLR258W, YIL125W, YKL085W, YKR058W, YHR047C, YDL085W, YKL127W	699	100	4870	2.09013	0.137355	0.0046066	0.162389
GOTERM_BP_FAT	GO:0046365~monosaccharide catabolic process	20	2.34467	0.00046038	YDL078C, YOL056W, YLR044C, YHR174W, YGR248W, YHR104W, YHR183W, YGR256W, YGL253W, YGR194C, YIL125W, YBR145W, YKL060C, YBR117C, YKL085W, YDL085W, YMR105C, YOL126C, YKL127W, YCR012W	699	60	4870	2.32237	0.501552	0.0202699	0.762927
GOTERM_BP_FAT	GO:0019320~hexose catabolic process	19	2.22743	0.000527934	YDL078C, YOL056W, YLR044C, YHR174W, YGR248W, YHR104W, YHR183W, YGR256W, YGL253W, YIL125W, YBR145W, YKL060C, YBR117C, YKL085W, YDL085W, YMR105C, YOL126C, YKL127W, YCR012W	699	56	4870	2.36384	0.549973	0.0213485	0.874414
GOTERM_BP_FAT	GO:0006007~glucose catabolic process	16	1.87573	0.00325039	YDL078C, YLR044C, YOL056W, YHR174W, YGR248W, YHR183W, YGL253W, YGR256W, YIL125W, YBR145W, YKL060C, YKL085W, YBR117C, YDL085W, YOL126C, YCR012W	699	50	4870	2.22947	0.99272	0.0856133	5.27067
GOTERM_BP_FAT	GO:0034637~cellular carbohydrate biosynthetic process	21	2.4619	0.00564611	YOR178C, YPR184W, YHR174W, YEL011W, YDR074W, YMR261C, YOL045W, YHL011C, YLR258W, YML100W, YBR126C, YKL060C, YKR058W, YKL035W, YJL137C, YFL017C, YMR105C, YDL055C, YOL126C, YKL127W, YCR012W	699	78	4870	1.87576	0.999809	0.132973	8.98708
GOTERM_BP_FAT	GO:0006073~cellular glucan metabolic process	13	1.52403	0.0179013	YOR178C, YPR184W, YEL011W, YOL045W, YLR258W, YPR160W, YER054C, YKR058W, YHR047C, YKL035W, YJL137C, YMR105C, YKL127W	699	44	4870	2.05846	1	0.283282	25.9493
GOTERM_BP_FAT	GO:0044042~glucan metabolic process	13	1.52403	0.0179013	YOR178C, YPR184W, YEL011W, YOL045W, YLR258W, YPR160W, YER054C, YKR058W, YHR047C, YKL035W, YJL137C, YMR105C, YKL127W	699	44	4870	2.05846	1	0.283282	25.9493
GOTERM_BP_FAT	GO:0044264~cellular polysaccharide metabolic process	13	1.52403	0.106208	YOR178C, YPR184W, YEL011W, YOL045W, YLR258W, YPR160W, YER054C, YKR058W, YHR047C, YKL035W, YJL137C, YMR105C, YKL127W	699	57	4870	1.58899	1	0.729081	84.5477
Annotation Cluster 9	Enrichment Score: 3.3904007769369455
Category	Term	Count	%	PValue	Genes	List Total	Pop Hits	Pop Total	Fold Enrichment	Bonferroni	Benjamini	FDR
GOTERM_BP_FAT	GO:0009060~aerobic respiration	36	4.2204	2.41835e-07	YKL141W, YGR183C, YDL174C, YPL270W, YKL148C, YDR148C, Q0045, Q0250, YGL018C, YJL166W, YPR191W, YBL030C, YNL055C, YMR081C, YHR001W-A, YOR142W, YDR178W, YDR375C, YNL117W, YGL187C, YEL024W, YOL126C, YDR529C, YDL078C, YER065C, YFR033C, YIL125W, YGL191W, YBL045C, YMR118C, YKL093W, YKL085W, YBR026C, YGL068W, YPR155C, YGR244C	699	102	4870	2.45898	0.000365588	2.15089e-05	0.000402204
SP_PIR_KEYWORDS	tricarboxylic acid cycle	13	1.52403	9.63419e-05	YKL141W, YDL078C, YDR148C, YER065C, YKL148C, YIL125W, YKL085W, YMR118C, YOR142W, YDR178W, YNL117W, YGR244C, YOL126C	846	28	6448	3.53867	0.0349273	0.00221953	0.132718
GOTERM_BP_FAT	GO:0009109~coenzyme catabolic process	14	1.64127	0.000486546	YKL141W, YDL078C, YKL148C, YDR148C, YER065C, YIL125W, YKL085W, YMR118C, YOR142W, YDR178W, YBR281C, YNL117W, YGR244C, YOL126C	699	34	4870	2.8688	0.520896	0.0208044	0.806123
GOTERM_BP_FAT	GO:0006084~acetyl-CoA metabolic process	14	1.64127	0.000486546	YKL141W, YDL078C, YKL148C, YDR148C, YER065C, YBL015W, YIL125W, YKL085W, YMR118C, YOR142W, YDR178W, YNL117W, YGR244C, YOL126C	699	34	4870	2.8688	0.520896	0.0208044	0.806123
GOTERM_BP_FAT	GO:0006099~tricarboxylic acid cycle	13	1.52403	0.000493976	YKL141W, YDL078C, YDR148C, YER065C, YKL148C, YIL125W, YKL085W, YMR118C, YOR142W, YDR178W, YNL117W, YGR244C, YOL126C	699	30	4870	3.01907	0.526251	0.0205383	0.818386
GOTERM_BP_FAT	GO:0046356~acetyl-CoA catabolic process	13	1.52403	0.000493976	YKL141W, YDL078C, YDR148C, YER065C, YKL148C, YIL125W, YKL085W, YMR118C, YOR142W, YDR178W, YNL117W, YGR244C, YOL126C	699	30	4870	3.01907	0.526251	0.0205383	0.818386
GOTERM_BP_FAT	GO:0051187~cofactor catabolic process	14	1.64127	0.000674269	YKL141W, YDL078C, YKL148C, YDR148C, YER065C, YIL125W, YKL085W, YMR118C, YOR142W, YDR178W, YBR281C, YNL117W, YGR244C, YOL126C	699	35	4870	2.78684	0.639347	0.0264809	1.11551
KEGG_PATHWAY	sce00020:Citrate cycle (TCA cycle)	13	1.52403	0.00403099	YKL141W, YDL078C, YDR148C, YKL148C, YIL125W, YKL085W, YMR118C, YOR142W, YDR178W, YFL018C, YGR244C, YNL071W, YOL126C	237	33	1439	2.39189	0.276121	0.102112	4.20318
KEGG_PATHWAY	sce00630:Glyoxylate and dicarboxylate metabolism	6	0.7034	0.0837826	YDL078C, YKL085W, YER065C, YGR204W, YNL117W, YOL126C	237	15	1439	2.42869	0.999088	0.470793	60.5543
Annotation Cluster 10	Enrichment Score: 3.3620913057555644
Category	Term	Count	%	PValue	Genes	List Total	Pop Hits	Pop Total	Fold Enrichment	Bonferroni	Benjamini	FDR
GOTERM_BP_FAT	GO:0006119~oxidative phosphorylation	35	4.10317	8.65213e-15	YKL141W, YBL099W, YLR295C, YGR183C, YML120C, YEL039C, YKL016C, YDL067C, YKL148C, Q0045, Q0250, YJL166W, YOR065W, YPR191W, YHR051W, Q0085, YDR298C, YHR001W-A, YDR178W, YLR395C, YOL077W-A, YPR020W, YBR039W, YGL187C, YNL052W, YEL024W, YDR529C, YDR377W, YPL078C, YFR033C, YJR121W, YMR256C, YDL004W, YML081C-A, YDR322C-A	699	59	4870	4.13302	1.30935e-11	3.27338e-12	1.43996e-11
GOTERM_CC_FAT	GO:0005753~mitochondrial proton-transporting ATP synthase complex	17	1.99297	5.13086e-11	YBL099W, YLR295C, YDR377W, YKL016C, YPL078C, YJR121W, YDL181W, Q0085, YGR008C, YDR298C, YDL130W-A, YDL004W, YML081C-A, YPR020W, YOL077W-A, YDR322C-A, YBR039W	644	20	4595	6.06483	2.00616e-08	1.82378e-09	7.13284e-08
GOTERM_CC_FAT	GO:0045259~proton-transporting ATP synthase complex	17	1.99297	5.13086e-11	YBL099W, YLR295C, YDR377W, YKL016C, YPL078C, YJR121W, YDL181W, Q0085, YGR008C, YDR298C, YDL130W-A, YDL004W, YML081C-A, YPR020W, YOL077W-A, YDR322C-A, YBR039W	644	20	4595	6.06483	2.00616e-08	1.82378e-09	7.13284e-08
GOTERM_MF_FAT	GO:0015078~hydrogen ion transmembrane transporter activity	32	3.75147	3.4327e-10	YBL099W, YLR295C, YGR183C, YKL016C, YDL067C, Q0045, Q0250, YJL166W, YPR191W, YHR051W, Q0085, YDR298C, YHR001W-A, YLR395C, YOL077W-A, YPR020W, YBR039W, YGL187C, YEL024W, YNL052W, YDR529C, YDR377W, YPL078C, YFR033C, YLR038C, YJR121W, YMR256C, YGL191W, YBL045C, YDL004W, YML081C-A, YDR322C-A	620	66	4190	3.27664	2.61571e-07	2.61571e-07	5.2355e-07
GOTERM_MF_FAT	GO:0015077~monovalent inorganic cation transmembrane transporter activity	32	3.75147	3.24787e-09	YBL099W, YLR295C, YGR183C, YKL016C, YDL067C, Q0045, Q0250, YJL166W, YPR191W, YHR051W, Q0085, YDR298C, YHR001W-A, YLR395C, YOL077W-A, YPR020W, YBR039W, YGL187C, YEL024W, YNL052W, YDR529C, YDR377W, YPL078C, YFR033C, YLR038C, YJR121W, YMR256C, YGL191W, YBL045C, YDL004W, YML081C-A, YDR322C-A	620	71	4190	3.04589	2.47487e-06	1.23744e-06	4.95361e-06
SP_PIR_KEYWORDS	atp synthesis	13	1.52403	7.44579e-09	YBL099W, YLR295C, YDR377W, YKL016C, YJR121W, Q0085, YDR298C, YDL004W, YPR020W, YOL077W-A, YDR322C-A, YML081C-A, YBR039W	846	15	6448	6.60552	2.74749e-06	3.43437e-07	1.02635e-05
GOTERM_CC_FAT	GO:0000276~mitochondrial proton-transporting ATP synthase complex, coupling factor F(o)	10	1.17233	2.89634e-06	YLR295C, YDR377W, Q0085, YKL016C, YDR298C, YPL078C, YDR322C-A, YOL077W-A, YML081C-A, YPR020W	644	12	4595	5.94591	0.00113183	6.66137e-05	0.00402637
GOTERM_CC_FAT	GO:0045263~proton-transporting ATP synthase complex, coupling factor F(o)	10	1.17233	2.89634e-06	YLR295C, YDR377W, Q0085, YKL016C, YDR298C, YPL078C, YDR322C-A, YOL077W-A, YML081C-A, YPR020W	644	12	4595	5.94591	0.00113183	6.66137e-05	0.00402637
GOTERM_MF_FAT	GO:0046933~hydrogen ion transporting ATP synthase activity, rotational mechanism	12	1.4068	7.94339e-06	YBL099W, YLR295C, YDR377W, Q0085, YKL016C, YDR298C, YPL078C, YDL004W, YJR121W, YOL077W-A, YML081C-A, YBR039W	620	18	4190	4.50538	0.0060346	0.00120984	0.0121145
GOTERM_CC_FAT	GO:0016469~proton-transporting two-sector ATPase complex	17	1.99297	8.59543e-06	YBL099W, YLR295C, YDR377W, YKL016C, YPL078C, YJR121W, YDL181W, Q0085, YGR008C, YDR298C, YDL130W-A, YDL004W, YML081C-A, YPR020W, YOL077W-A, YDR322C-A, YBR039W	644	36	4595	3.36935	0.00335519	0.000168027	0.0119486
SP_PIR_KEYWORDS	cf(0)	9	1.0551	9.65382e-06	YLR295C, YDR377W, Q0085, YKL016C, YPL078C, YDR322C-A, YOL077W-A, YML081C-A, YPR020W	846	11	6448	6.23598	0.00355594	0.000273984	0.0133062
GOTERM_BP_FAT	GO:0015985~energy coupled proton transport, down electrochemical gradient	14	1.64127	0.000109203	YBL099W, YLR295C, YDR377W, YKL016C, YPL078C, YJR121W, Q0085, YDR298C, YDL004W, YPR020W, YOL077W-A, YDR322C-A, YML081C-A, YBR039W	699	30	4870	3.25131	0.152212	0.00499126	0.181465
GOTERM_BP_FAT	GO:0015986~ATP synthesis coupled proton transport	14	1.64127	0.000109203	YBL099W, YLR295C, YDR377W, YKL016C, YPL078C, YJR121W, Q0085, YDR298C, YDL004W, YPR020W, YOL077W-A, YDR322C-A, YML081C-A, YBR039W	699	30	4870	3.25131	0.152212	0.00499126	0.181465
SP_PIR_KEYWORDS	Hydrogen ion transport	14	1.64127	0.000280233	YBL099W, YLR295C, YDR377W, YKL016C, YPL078C, YJR121W, Q0085, YDR298C, YDL004W, YPR020W, YOL077W-A, YDR322C-A, YML081C-A, YBR039W	846	35	6448	3.0487	0.0982522	0.0057291	0.385588
GOTERM_CC_FAT	GO:0033177~proton-transporting two-sector ATPase complex, proton-transporting domain	10	1.17233	0.000483627	YLR295C, YDR377W, Q0085, YKL016C, YDR298C, YPL078C, YDR322C-A, YOL077W-A, YML081C-A, YPR020W	644	19	4595	3.75531	0.172333	0.00753721	0.670238
SP_PIR_KEYWORDS	ATP biosynthesis	8	0.937866	0.00054181	YBL099W, Q0085, YKL016C, YDR298C, YPL078C, YDL004W, YJR121W, YBR039W	846	13	6448	4.69031	0.181254	0.00994927	0.744262
GOTERM_BP_FAT	GO:0006818~hydrogen transport	14	1.64127	0.00163611	YBL099W, YLR295C, YDR377W, YKL016C, YPL078C, YJR121W, Q0085, YDR298C, YDL004W, YPR020W, YOL077W-A, YDR322C-A, YML081C-A, YBR039W	699	38	4870	2.56682	0.915907	0.0535323	2.68656
GOTERM_BP_FAT	GO:0015992~proton transport	14	1.64127	0.00163611	YBL099W, YLR295C, YDR377W, YKL016C, YPL078C, YJR121W, Q0085, YDR298C, YDL004W, YPR020W, YOL077W-A, YDR322C-A, YML081C-A, YBR039W	699	38	4870	2.56682	0.915907	0.0535323	2.68656
GOTERM_BP_FAT	GO:0034220~ion transmembrane transport	15	1.7585	0.00304331	YBL099W, YLR295C, YDR377W, YKL016C, YPL078C, YJR121W, YKL220C, Q0085, YDR298C, YDL004W, YPR020W, YOL077W-A, YDR322C-A, YML081C-A, YBR039W	699	45	4870	2.32237	0.990033	0.0818023	4.94282
GOTERM_BP_FAT	GO:0006754~ATP biosynthetic process	15	1.7585	0.00381219	YBL099W, YLR295C, YDR377W, YKL016C, YPL078C, YJR121W, Q0085, YOR291W, YDR298C, YDL004W, YPR020W, YOL077W-A, YDR322C-A, YML081C-A, YBR039W	699	46	4870	2.27188	0.996896	0.0979864	6.15475
GOTERM_CC_FAT	GO:0045261~proton-transporting ATP synthase complex, catalytic core F(1)	5	0.586166	0.00450856	YBL099W, YDR298C, YDL004W, YJR121W, YBR039W	644	6	4595	5.94591	0.829127	0.0591065	6.08867
GOTERM_BP_FAT	GO:0046034~ATP metabolic process	15	1.7585	0.00473199	YBL099W, YLR295C, YDR377W, YKL016C, YPL078C, YJR121W, Q0085, YOR291W, YDR298C, YDL004W, YPR020W, YOL077W-A, YDR322C-A, YML081C-A, YBR039W	699	47	4870	2.22354	0.999232	0.114458	7.5855
GOTERM_BP_FAT	GO:0009206~purine ribonucleoside triphosphate biosynthetic process	15	1.7585	0.00710734	YBL099W, YLR295C, YDR377W, YKL016C, YPL078C, YJR121W, Q0085, YOR291W, YDR298C, YDL004W, YPR020W, YOL077W-A, YDR322C-A, YML081C-A, YBR039W	699	49	4870	2.13278	0.999979	0.157335	11.1861
GOTERM_BP_FAT	GO:0009145~purine nucleoside triphosphate biosynthetic process	15	1.7585	0.00710734	YBL099W, YLR295C, YDR377W, YKL016C, YPL078C, YJR121W, Q0085, YOR291W, YDR298C, YDL004W, YPR020W, YOL077W-A, YDR322C-A, YML081C-A, YBR039W	699	49	4870	2.13278	0.999979	0.157335	11.1861
GOTERM_BP_FAT	GO:0009205~purine ribonucleoside triphosphate metabolic process	15	1.7585	0.00860727	YBL099W, YLR295C, YDR377W, YKL016C, YPL078C, YJR121W, Q0085, YOR291W, YDR298C, YDL004W, YPR020W, YOL077W-A, YDR322C-A, YML081C-A, YBR039W	699	50	4870	2.09013	0.999998	0.179661	13.3913
GOTERM_BP_FAT	GO:0009144~purine nucleoside triphosphate metabolic process	15	1.7585	0.00860727	YBL099W, YLR295C, YDR377W, YKL016C, YPL078C, YJR121W, Q0085, YOR291W, YDR298C, YDL004W, YPR020W, YOL077W-A, YDR322C-A, YML081C-A, YBR039W	699	50	4870	2.09013	0.999998	0.179661	13.3913
GOTERM_BP_FAT	GO:0009201~ribonucleoside triphosphate biosynthetic process	15	1.7585	0.0103466	YBL099W, YLR295C, YDR377W, YKL016C, YPL078C, YJR121W, Q0085, YOR291W, YDR298C, YDL004W, YPR020W, YOL077W-A, YDR322C-A, YML081C-A, YBR039W	699	51	4870	2.04915	1	0.201204	15.884
GOTERM_BP_FAT	GO:0009199~ribonucleoside triphosphate metabolic process	15	1.7585	0.0123495	YBL099W, YLR295C, YDR377W, YKL016C, YPL078C, YJR121W, Q0085, YOR291W, YDR298C, YDL004W, YPR020W, YOL077W-A, YDR322C-A, YML081C-A, YBR039W	699	52	4870	2.00974	1	0.226926	18.6711
GOTERM_BP_FAT	GO:0009142~nucleoside triphosphate biosynthetic process	15	1.7585	0.014641	YBL099W, YLR295C, YDR377W, YKL016C, YPL078C, YJR121W, Q0085, YOR291W, YDR298C, YDL004W, YPR020W, YOL077W-A, YDR322C-A, YML081C-A, YBR039W	699	53	4870	1.97182	1	0.254301	21.7531
GOTERM_BP_FAT	GO:0009152~purine ribonucleotide biosynthetic process	18	2.1102	0.0154013	YBL099W, YLR295C, YDR377W, YNL141W, YKL016C, YPL078C, YJR121W, YGR061C, Q0085, YOR291W, YDR298C, YGL234W, YDL004W, YML081C-A, YPR020W, YOL077W-A, YDR322C-A, YBR039W	699	69	4870	1.8175	1	0.259827	22.7512
GOTERM_BP_FAT	GO:0006164~purine nucleotide biosynthetic process	19	2.22743	0.0168367	YBL099W, YDR377W, YLR295C, YNL141W, YKL016C, YPL078C, YJR121W, YGR061C, Q0085, YOR291W, YDR298C, YGL234W, YDL004W, YGR204W, YML081C-A, YPR020W, YOL077W-A, YDR322C-A, YBR039W	699	75	4870	1.765	1	0.274521	24.6029
GOTERM_BP_FAT	GO:0009150~purine ribonucleotide metabolic process	18	2.1102	0.0203031	YBL099W, YLR295C, YDR377W, YNL141W, YKL016C, YPL078C, YJR121W, YGR061C, Q0085, YOR291W, YDR298C, YGL234W, YDL004W, YML081C-A, YPR020W, YOL077W-A, YDR322C-A, YBR039W	699	71	4870	1.76631	1	0.311792	28.9043
GOTERM_BP_FAT	GO:0006163~purine nucleotide metabolic process	19	2.22743	0.0247371	YBL099W, YDR377W, YLR295C, YNL141W, YKL016C, YPL078C, YJR121W, YGR061C, Q0085, YOR291W, YDR298C, YGL234W, YDL004W, YGR204W, YML081C-A, YPR020W, YOL077W-A, YDR322C-A, YBR039W	699	78	4870	1.69711	1	0.349734	34.0706
GOTERM_BP_FAT	GO:0009260~ribonucleotide biosynthetic process	19	2.22743	0.027913	YBL099W, YDR377W, YLR295C, YNL141W, YKL016C, YPL078C, YJR121W, YHL011C, YGR061C, Q0085, YOR291W, YDR298C, YGL234W, YDL004W, YML081C-A, YPR020W, YOL077W-A, YDR322C-A, YBR039W	699	79	4870	1.67563	1	0.375236	37.5518
GOTERM_BP_FAT	GO:0006812~cation transport	29	3.39977	0.0326845	YBL099W, YLR295C, YPL060W, YKL016C, YLR220W, YCR024C-A, YKL220C, YGR257C, Q0085, YDR298C, YOL077W-A, YPR020W, YBR039W, YOR079C, YDR384C, YDR377W, YBR132C, YPL078C, YNR002C, YJR121W, YKL064W, YDL128W, YHR050W, YOR291W, YDL004W, YMR038C, YML081C-A, YDR322C-A, YNL259C	699	138	4870	1.4641	1	0.417406	42.4589
GOTERM_BP_FAT	GO:0009259~ribonucleotide metabolic process	19	2.22743	0.0351687	YBL099W, YDR377W, YLR295C, YNL141W, YKL016C, YPL078C, YJR121W, YHL011C, YGR061C, Q0085, YOR291W, YDR298C, YGL234W, YDL004W, YML081C-A, YPR020W, YOL077W-A, YDR322C-A, YBR039W	699	81	4870	1.63426	1	0.437789	44.8678
GOTERM_BP_FAT	GO:0009141~nucleoside triphosphate metabolic process	15	1.7585	0.0358399	YBL099W, YLR295C, YDR377W, YKL016C, YPL078C, YJR121W, Q0085, YOR291W, YDR298C, YDL004W, YPR020W, YOL077W-A, YDR322C-A, YML081C-A, YBR039W	699	59	4870	1.7713	1	0.440602	45.5023
GOTERM_BP_FAT	GO:0015672~monovalent inorganic cation transport	14	1.64127	0.0379429	YBL099W, YLR295C, YDR377W, YKL016C, YPL078C, YJR121W, Q0085, YDR298C, YDL004W, YPR020W, YOL077W-A, YDR322C-A, YML081C-A, YBR039W	699	54	4870	1.80628	1	0.452807	47.4459
SP_PIR_KEYWORDS	ion transport	21	2.4619	0.0401278	YBL099W, YDR377W, YLR295C, YPL060W, YKL016C, YPL078C, YNR002C, YJR121W, YDL128W, YKL220C, Q0085, YNL055C, YDR298C, YDL004W, YML081C-A, YPR020W, YOL077W-A, YDR322C-A, YBR039W, YDR384C, YNL259C	846	102	6448	1.56918	1	0.285257	43.1376
GOTERM_BP_FAT	GO:0009165~nucleotide biosynthetic process	25	2.93083	0.0572832	YBL099W, YLR295C, YNL141W, YKL016C, YOR374W, Q0085, YKL024C, YDR298C, YGL037C, YGL234W, YGR204W, YOL077W-A, YPR020W, YML106W, YBR039W, YOR236W, YDR377W, YPL078C, YJR121W, YHL011C, YGR061C, YOR291W, YDL004W, YDR322C-A, YML081C-A	699	121	4870	1.43948	1	0.545842	62.5092
GOTERM_BP_FAT	GO:0034654~nucleobase, nucleoside, nucleotide and nucleic acid biosynthetic process	25	2.93083	0.118092	YBL099W, YLR295C, YNL141W, YKL016C, YOR374W, Q0085, YKL024C, YDR298C, YGL037C, YGL234W, YGR204W, YOL077W-A, YPR020W, YML106W, YBR039W, YOR236W, YDR377W, YPL078C, YJR121W, YHL011C, YGR061C, YOR291W, YDL004W, YDR322C-A, YML081C-A	699	131	4870	1.3296	1	0.757798	87.6316
GOTERM_BP_FAT	GO:0034404~nucleobase, nucleoside and nucleotide biosynthetic process	25	2.93083	0.118092	YBL099W, YLR295C, YNL141W, YKL016C, YOR374W, Q0085, YKL024C, YDR298C, YGL037C, YGL234W, YGR204W, YOL077W-A, YPR020W, YML106W, YBR039W, YOR236W, YDR377W, YPL078C, YJR121W, YHL011C, YGR061C, YOR291W, YDL004W, YDR322C-A, YML081C-A	699	131	4870	1.3296	1	0.757798	87.6316
GOTERM_CC_FAT	GO:0033178~proton-transporting two-sector ATPase complex, catalytic domain	5	0.586166	0.147136	YBL099W, YDR298C, YDL004W, YJR121W, YBR039W	644	15	4595	2.37836	1	0.67085	89.0578
GOTERM_MF_FAT	GO:0046961~proton-transporting ATPase activity, rotational mechanism	5	0.586166	0.448144	YBL099W, YDR298C, YDL004W, YJR121W, YBR039W	620	23	4190	1.46914	1	0.998453	99.9885
GOTERM_MF_FAT	GO:0019829~cation-transporting ATPase activity	5	0.586166	0.580506	YBL099W, YDR298C, YDL004W, YJR121W, YBR039W	620	27	4190	1.25149	1	0.999688	99.9998
GOTERM_MF_FAT	GO:0042625~ATPase activity, coupled to transmembrane movement of ions	6	0.7034	0.745349	YBL099W, YOR291W, YDR298C, YDL004W, YJR121W, YBR039W	620	41	4190	0.988985	1	0.99996	100
Annotation Cluster 11	Enrichment Score: 3.2570735322860176
Category	Term	Count	%	PValue	Genes	List Total	Pop Hits	Pop Total	Fold Enrichment	Bonferroni	Benjamini	FDR
GOTERM_CC_FAT	GO:0005811~lipid particle	15	1.7585	0.000359128	YGR086C, YML008C, YMR152W, YOL048C, YHR072W, YIL124W, YDR275W, YKL094W, YCL005W, YLR100W, YDL193W, YOR317W, YMR110C, YLL012W, YGR175C	644	38	4595	2.81648	0.131028	0.00583476	0.4981
GOTERM_CC_FAT	GO:0012511~monolayer-surrounded lipid storage body	9	1.0551	0.000641556	YIL124W, YKL094W, YDR275W, YGR086C, YCL005W, YLR100W, YDL193W, YOL048C, YHR072W	644	16	4595	4.01349	0.221922	0.00960469	0.888201
SP_PIR_KEYWORDS	lipid droplet	10	1.17233	0.000735013	YIL124W, YKL094W, YDR275W, YGR086C, YCL005W, YLR100W, YDL193W, YOL048C, YLL012W, YHR072W	846	21	6448	3.6294	0.237627	0.012257	1.00841
Annotation Cluster 12	Enrichment Score: 2.677848360483827
Category	Term	Count	%	PValue	Genes	List Total	Pop Hits	Pop Total	Fold Enrichment	Bonferroni	Benjamini	FDR
GOTERM_CC_FAT	GO:0005730~nucleolus	68	7.97186	6.21585e-07	YGL078C, YMR290C, YDR087C, YLR367W, YIL035C, YOR001W, YJL010C, YHL034C, YDL060W, YBR141C, YDR312W, YOR224C, YJR041C, YLR409C, YMR128W, YOR061W, YPR144C, YOR310C, YNL002C, YLL034C, YIL091C, YPL211W, YNR046W, YOR340C, YPL093W, YOL021C, YLR222C, YER006W, YCR087C-A, YJL124C, YPR169W, YER127W, YLR197W, YJL069C, YGR090W, YHR169W, YDR449C, YPL126W, YLR002C, YIL079C, YNL132W, YNL248C, YKL014C, YPL012W, Y…	644	269	4595	1.80367	0.00024301	1.73598e-05	0.000864116
SP_PIR_KEYWORDS	ribosome biogenesis	42	4.9238	1.40302e-06	YER127W, YLR197W, YGL078C, YJL069C, YMR290C, YGR090W, YDR449C, YHR169W, YPL126W, YLR002C, YDL060W, YDR312W, YNL182C, YJR041C, YLR409C, YMR128W, YKL014C, YPL012W, YPR144C, YOR310C, YLL034C, YNL002C, YNL075W, YLR276C, YOR206W, YPL211W, YKL009W, YDR324C, YOR243C, YMR131C, YPL093W, YBR247C, YHR148W, YHR197W, YGL171W, YER006W, YLR222C, YJR002W, YHR052W, YHR085W, YOL010W, YNL061W	846	148	6448	2.16293	0.00051758	5.75221e-05	0.00193393
GOTERM_CC_FAT	GO:0030686~90S preribosome	26	3.04807	4.05737e-05	YLR197W, YJL069C, YGR090W, YMR290C, YDR449C, YHR169W, YPL126W, YIL035C, YJL010C, YDL060W, YNL132W, YLR409C, YMR128W, YOR061W, YPL012W, YPR144C, YOR310C, YNL075W, YOR206W, YDR324C, YBR247C, YHR148W, YGL171W, YLR222C, YJR002W, YOL010W	644	79	4595	2.34826	0.0157395	0.000755174	0.0563902
GOTERM_CC_FAT	GO:0030684~preribosome	36	4.2204	4.36062e-05	YLR197W, YJL069C, YMR290C, YGR090W, YDR087C, YHR169W, YDR449C, YPL126W, YIL035C, YLR002C, YJL010C, YDL060W, YNL132W, YLR409C, YMR128W, YOR061W, YPL012W, YPR144C, YOR310C, YLL034C, YNL002C, YNL075W, YOR206W, YPL211W, YKL009W, YDR324C, YPL093W, YBR247C, YHR148W, YGL171W, YER006W, YLR222C, YJR002W, YHR052W, YOL010W, YNL061W	644	128	4595	2.00674	0.0169058	0.000774717	0.0606036
GOTERM_BP_FAT	GO:0034660~ncRNA metabolic process	84	9.8476	8.87871e-05	YGL078C, YMR290C, YDR087C, YOR201C, YDR037W, YOR001W, YJL010C, YDL060W, YGL169W, YGR264C, YNL182C, YJR041C, YLR409C, YPR081C, YHR187W, YMR128W, YPL086C, YJL125C, YPL030W, YPR144C, YOR310C, YNL002C, YBR061C, YNR046W, YPL211W, YLR435W, YPL135W, YPL093W, YOL021C, YHR197W, YLR222C, YER006W, YHR085W, YHR020W, YCL017C, YGL245W, YDR165W, YDR465C, YER127W, YLR197W, YIL078W, YJL069C, YGR090W, YHR169W, YDR…	699	393	4870	1.48915	0.12563	0.00446507	0.147563
GOTERM_CC_FAT	GO:0044452~nucleolar part	24	2.8136	0.000175951	YLR197W, YNL075W, YJL069C, YOR206W, YGR090W, YDR449C, YDR324C, YPL126W, YOR340C, YBR167C, YIL035C, YLR002C, YHR148W, YLR222C, YOR341W, YOR224C, YPR110C, YJR002W, YNL248C, YLR409C, YPR010C, YOR061W, YPR144C, YOR310C	644	76	4595	2.25319	0.0664892	0.00298695	0.244326
GOTERM_BP_FAT	GO:0034470~ncRNA processing	69	8.0891	0.00124629	YGL078C, YMR290C, YDR087C, YOR201C, YOR001W, YJL010C, YDL060W, YGL169W, YNL182C, YJR041C, YLR409C, YHR187W, YMR128W, YPL086C, YJL125C, YPL030W, YPR144C, YOR310C, YNL002C, YBR061C, YLR115W, YPL211W, YNR046W, YLR435W, YPL135W, YPL093W, YOL021C, YHR197W, YLR222C, YER006W, YHR085W, YCL017C, YDR165W, YER127W, YLR197W, YJL069C, YGR090W, YHR169W, YDR449C, YPL126W, YLR002C, YIL079C, YGR200C, YNL119W, YKL…	699	335	4870	1.43501	0.848257	0.0429029	2.05269
GOTERM_BP_FAT	GO:0006364~rRNA processing	52	6.09613	0.00167093	YGL078C, YMR290C, YDR087C, YOR201C, YOR001W, YJL010C, YDL060W, YNL182C, YJR041C, YLR409C, YMR128W, YPR144C, YOR310C, YNL002C, YBR061C, YPL211W, YLR435W, YOL021C, YPL093W, YHR197W, YER006W, YLR222C, YHR085W, YER127W, YLR197W, YJL069C, YGR090W, YHR169W, YDR449C, YPL126W, YLR002C, YKL014C, YPL012W, YNL075W, YLR276C, YOR206W, YKL009W, YDR324C, YBR167C, YOR243C, YMR131C, YGR271C-A, YBR247C, YHR148W, Y…	699	239	4870	1.51585	0.920226	0.0534851	2.74299
GOTERM_BP_FAT	GO:0016072~rRNA metabolic process	53	6.21336	0.00225862	YGL078C, YMR290C, YDR087C, YOR201C, YOR001W, YJL010C, YDL060W, YNL182C, YJR041C, YLR409C, YMR128W, YPR144C, YOR310C, YNL002C, YBR061C, YPL211W, YLR435W, YOL021C, YPL093W, YHR197W, YER006W, YLR222C, YHR085W, YER127W, YLR197W, YJL069C, YGR090W, YHR169W, YDR449C, YPL126W, YLR002C, YIL079C, YKL014C, YPL012W, YNL075W, YLR276C, YOR206W, YKL009W, YDR324C, YBR167C, YOR243C, YMR131C, YGR271C-A, YBR247C, Y…	699	248	4870	1.48894	0.967251	0.0660926	3.69081
SP_PIR_KEYWORDS	rrna processing	34	3.98593	0.0028247	YER127W, YJL069C, YGL078C, YMR290C, YGR090W, YDR087C, YDR449C, YHR169W, YPL126W, YOR001W, YNL182C, YJR041C, YLR409C, YMR128W, YKL014C, YPR144C, YOR310C, YNL075W, YLR276C, YDR324C, YBR167C, YOR243C, YLR435W, YMR131C, YGR271C-A, YOL021C, YHR148W, YGL171W, YHR197W, YLR222C, YJR002W, YGR158C, YHR085W, YGR195W	846	155	6448	1.67187	0.647882	0.0379211	3.8241
GOTERM_CC_FAT	GO:0032040~small-subunit processome	14	1.64127	0.00689808	YLR197W, YJL069C, YNL075W, YGR090W, YDR324C, YDR449C, YPL126W, YHR148W, YLR222C, YJR002W, YLR409C, YMR128W, YPR144C, YOR310C	644	45	4595	2.21981	0.933229	0.0862666	9.17434
GOTERM_CC_FAT	GO:0031981~nuclear lumen	91	10.6682	0.0423123	YGL078C, YMR290C, YDR087C, YLR367W, YIL035C, YOR001W, YJL010C, YHL034C, YBR253W, YDL060W, YBR141C, YLR183C, YDR312W, YOR224C, YKL059C, YNL182C, YJR041C, YLR409C, YAL021C, YMR128W, YDR404C, YOR061W, YPR144C, YOR310C, YCR012W, YDL076C, YNL002C, YLL034C, YLR115W, YIL091C, YNR046W, YPL211W, YOR340C, YPL093W, YOL021C, YHR197W, YHR170W, YLR222C, YER006W, YCR087C-A, YHR085W, YDR155C, YKL109W, YJL124C, Y…	644	545	4595	1.19136	1	0.325054	45.1751
GOTERM_BP_FAT	GO:0006396~RNA processing	88	10.3165	0.0488263	YPL060W, YGL078C, YMR290C, YDR087C, YOR201C, YOR148C, YOR001W, YJL010C, YDL060W, YML046W, YGL169W, YKL059C, YNL182C, YJR041C, YLR409C, YHR187W, YAL021C, YMR128W, YPL086C, YJL125C, YPL030W, YPR144C, YOR310C, YNL002C, YBR061C, YLR115W, YPR178W, YNR046W, YPL211W, YLR435W, YPL135W, YPL093W, YOL021C, YMR024W, YHR197W, YLR222C, YER006W, YHR085W, YCL017C, YPL151C, YDR165W, YJL124C, YER127W, YLR197W, YJL…	699	515	4870	1.19049	1	0.520418	56.5058
GOTERM_BP_FAT	GO:0042254~ribosome biogenesis	62	7.26846	0.056747	YGL078C, YMR290C, YDR087C, YOR201C, YMR153W, YOR001W, YJL010C, YGL064C, YDL060W, YDR312W, YNL182C, YJR041C, YLR409C, YPR041W, YMR128W, YPR144C, YOR310C, YNL002C, YLL034C, YBR061C, YPL211W, YLR435W, YKL068W, YPL093W, YOL021C, YHR170W, YHR197W, YLR222C, YER006W, YHR085W, YER127W, YLR197W, YJL069C, YGR090W, YHR169W, YDR449C, YPL126W, YLR002C, YJR042W, YNL132W, YKL014C, YPL012W, YNL075W, YLR276C, YOR…	699	351	4870	1.23066	1	0.545556	62.153
GOTERM_BP_FAT	GO:0000462~maturation of SSU-rRNA from tricistronic rRNA transcript (SSU-rRNA, 5.8S rRNA, LSU-rRNA)	17	1.99297	0.128969	YJL069C, YGR090W, YHR169W, YDR324C, YDR449C, YPL126W, YLR435W, YJL010C, YGR271C-A, YBR247C, YLR222C, YJR002W, YMR128W, YOL010W, YPL012W, YPR144C, YOR310C	699	83	4870	1.427	1	0.774907	89.9382
GOTERM_BP_FAT	GO:0022613~ribonucleoprotein complex biogenesis	66	7.7374	0.130493	YGL078C, YMR290C, YDR087C, YOR201C, YMR153W, YOR001W, YJL010C, YGL064C, YDL060W, YML046W, YDR312W, YNL182C, YJR041C, YLR409C, YPR041W, YMR128W, YPR144C, YOR310C, YNL002C, YLL034C, YBR061C, YPL211W, YLR435W, YKL068W, YPL093W, YOL021C, YHR170W, YHR197W, YLR222C, YER006W, YHR085W, YER127W, YLR197W, YJL069C, YGR090W, YHR169W, YDR449C, YPL126W, YLR002C, YJR042W, YNL132W, YHR086W, YKL014C, YPL012W, YER…	699	397	4870	1.15826	1	0.776744	90.2269
GOTERM_BP_FAT	GO:0030490~maturation of SSU-rRNA	17	1.99297	0.150216	YJL069C, YGR090W, YHR169W, YDR324C, YDR449C, YPL126W, YLR435W, YJL010C, YGR271C-A, YBR247C, YLR222C, YJR002W, YMR128W, YOL010W, YPL012W, YPR144C, YOR310C	699	85	4870	1.39342	1	0.818975	93.3273
GOTERM_MF_FAT	GO:0003723~RNA binding	63	7.3857	0.960859	YGL078C, YMR290C, YOR201C, YOR001W, YJL010C, YHL034C, YGL064C, YML046W, YDL189W, YDR312W, YKL059C, YLR409C, YAL021C, YMR128W, YDR404C, YOR310C, YNL002C, YLR115W, YPL211W, YOL139C, YOL021C, YMR024W, YHR170W, YLR222C, YER006W, YLR249W, YJL138C, YDR515W, YGL245W, YJL124C, YER127W, YPR163C, YDR194C, YGR090W, YJL080C, YHR169W, YDR449C, YPL126W, YNL284C-A, YPL029W, YNL119W, YHR086W, YHR033W, YHL004W, Y…	620	504	4190	0.844758	1	1	100
Annotation Cluster 13	Enrichment Score: 2.4899653571866707
Category	Term	Count	%	PValue	Genes	List Total	Pop Hits	Pop Total	Fold Enrichment	Bonferroni	Benjamini	FDR
SP_PIR_KEYWORDS	heme	13	1.52403	0.000144958	YKL141W, YEL039C, YKR066C, Q0045, YOR065W, YHR051W, YMR272C, YMR118C, YGR088W, YDR178W, YGR234W, YMR073C, YHR007C	846	29	6448	3.41665	0.0520878	0.00314172	0.199628
UP_SEQ_FEATURE	metal ion-binding site:Iron (heme axial ligand)	10	1.17233	0.000175581	YKL141W, YMR118C, YMR272C, YKR066C, YGR088W, YEL039C, YDR178W, YOR065W, YMR073C, YHR007C	846	18	6448	4.23431	0.232775	0.124086	0.291546
SP_PIR_KEYWORDS	chromoprotein	7	0.820633	0.00227615	YKR066C, YGR088W, YEL039C, Q0045, YGR234W, YOR065W, YHR007C	846	12	6448	4.44602	0.568659	0.0330749	3.09225
GOTERM_MF_FAT	GO:0046906~tetrapyrrole binding	12	1.4068	0.00447342	YMR272C, YKR066C, YGR088W, YEL039C, YDR178W, Q0045, Q0250, YGR234W, YOR065W, YMR073C, YNL234W, YHR007C	620	32	4190	2.53427	0.967169	0.24776	6.60956
GOTERM_MF_FAT	GO:0020037~heme binding	12	1.4068	0.00447342	YMR272C, YKR066C, YGR088W, YEL039C, YDR178W, Q0045, Q0250, YGR234W, YOR065W, YMR073C, YNL234W, YHR007C	620	32	4190	2.53427	0.967169	0.24776	6.60956
SP_PIR_KEYWORDS	metalloprotein	14	1.64127	0.00720625	YEL039C, YKR066C, Q0045, YOR065W, YPL135W, YBR145W, YMR272C, YGR088W, YGR234W, YMR073C, YEL024W, YHR007C, YHR008C, YMR083W	846	48	6448	2.22301	0.93066	0.0824867	9.48841
SP_PIR_KEYWORDS	iron	22	2.57913	0.0357554	YKL141W, YEL039C, YKR066C, Q0045, YDR436W, YOR356W, YOR065W, YPL135W, YGL009C, YKL220C, YHR051W, YMR118C, YMR272C, YGR088W, YDR178W, YER049W, YGR234W, YPL086C, YLR056W, YMR073C, YEL024W, YHR007C	846	107	6448	1.56709	0.999999	0.268349	39.4614
GOTERM_MF_FAT	GO:0005506~iron ion binding	27	3.1653	0.040274	YKL141W, YDR297W, YEL039C, YKR066C, Q0045, Q0250, YDR436W, YOR065W, YNL234W, YKL220C, YHR051W, YDR178W, YGR234W, YPL086C, YEL024W, YOR356W, YPL135W, YGL009C, YMR272C, YMR118C, YGR088W, YER049W, YMR073C, YLR056W, YBR014C, YHR007C, YPR048W	620	125	4190	1.45974	1	0.759206	46.579
Annotation Cluster 14	Enrichment Score: 2.274217379836035
Category	Term	Count	%	PValue	Genes	List Total	Pop Hits	Pop Total	Fold Enrichment	Bonferroni	Benjamini	FDR
GOTERM_BP_FAT	GO:0005991~trehalose metabolic process	9	1.0551	1.89553e-05	YBR126C, YML100W, YKL035W, YDR074W, YDR001C, YMR261C, YPR026W, YMR105C, YKL127W	699	11	4870	5.70035	0.0282539	0.00114577	0.0315206
GOTERM_BP_FAT	GO:0016137~glycoside metabolic process	9	1.0551	4.97282e-05	YBR126C, YML100W, YKL035W, YDR074W, YDR001C, YMR261C, YPR026W, YMR105C, YKL127W	699	12	4870	5.22532	0.0724336	0.00278097	0.0826727
GOTERM_BP_FAT	GO:0005992~trehalose biosynthetic process	7	0.820633	5.23069e-05	YBR126C, YML100W, YKL035W, YDR074W, YMR261C, YMR105C, YKL127W	699	7	4870	6.9671	0.0760433	0.00282066	0.086958
GOTERM_BP_FAT	GO:0046351~disaccharide biosynthetic process	7	0.820633	5.23069e-05	YBR126C, YML100W, YKL035W, YDR074W, YMR261C, YMR105C, YKL127W	699	7	4870	6.9671	0.0760433	0.00282066	0.086958
GOTERM_BP_FAT	GO:0016138~glycoside biosynthetic process	7	0.820633	5.23069e-05	YBR126C, YML100W, YKL035W, YDR074W, YMR261C, YMR105C, YKL127W	699	7	4870	6.9671	0.0760433	0.00282066	0.086958
GOTERM_MF_FAT	GO:0035251~UDP-glucosyltransferase activity	8	0.937866	0.00197608	YBR126C, YML100W, YKR058W, YJL137C, YDR074W, YMR261C, YPL227C, YLR258W	620	14	4190	3.86175	0.778484	0.154201	2.97182
GOTERM_MF_FAT	GO:0019203~carbohydrate phosphatase activity	6	0.7034	0.00520733	YBR126C, YML100W, YDR074W, YMR261C, YLR345W, YJL155C	620	9	4190	4.50538	0.981284	0.263633	7.65412
KEGG_PATHWAY	sce00500:Starch and sucrose metabolism	14	1.64127	0.00658203	YPR184W, YEL011W, YDR074W, YMR261C, YGL253W, YPR026W, YLR258W, YBR126C, YML100W, YPR160W, YKL035W, YDR001C, YMR105C, YKL127W	237	39	1439	2.1796	0.410395	0.123725	6.77982
GOTERM_MF_FAT	GO:0046527~glucosyltransferase activity	8	0.937866	0.00748581	YBR126C, YML100W, YKR058W, YJL137C, YDR074W, YMR261C, YPL227C, YLR258W	620	17	4190	3.18027	0.996739	0.335669	10.8279
GOTERM_BP_FAT	GO:0009312~oligosaccharide biosynthetic process	8	0.937866	0.0091026	YBR126C, YML100W, YKL035W, YDR074W, YMR261C, YBR110W, YMR105C, YKL127W	699	18	4870	3.09649	0.999999	0.18646	14.1082
GOTERM_CC_FAT	GO:0005946~alpha,alpha-trehalose-phosphate synthase complex (UDP-forming)	4	0.468933	0.00977557	YBR126C, YML100W, YDR074W, YMR261C	644	4	4595	7.13509	0.978529	0.109877	12.7652
GOTERM_BP_FAT	GO:0009225~nucleotide-sugar metabolic process	5	0.586166	0.0102143	YKL035W, YFL017C, YMR105C, YKL127W, YDL055C	699	7	4870	4.9765	1	0.201465	15.6968
GOTERM_MF_FAT	GO:0003825~alpha,alpha-trehalose-phosphate synthase (UDP-forming) activity	4	0.468933	0.0114266	YBR126C, YML100W, YDR074W, YMR261C	620	4	4190	6.75806	0.999843	0.442232	16.0778
GOTERM_MF_FAT	GO:0004805~trehalose-phosphatase activity	4	0.468933	0.0114266	YBR126C, YML100W, YDR074W, YMR261C	620	4	4190	6.75806	0.999843	0.442232	16.0778
INTERPRO	IPR001830:Glycosyl transferase, family 20	4	0.468933	0.011826	YBR126C, YML100W, YDR074W, YMR261C	700	4	4676	6.68	0.999998	0.998659	17.3457
GOTERM_BP_FAT	GO:0005984~disaccharide metabolic process	9	1.0551	0.0151007	YBR126C, YML100W, YKL035W, YDR074W, YDR001C, YMR261C, YPR026W, YMR105C, YKL127W	699	24	4870	2.61266	1	0.258281	22.3579
SP_PIR_KEYWORDS	hexosyltransferase	8	0.937866	0.045106	YBR126C, YPR160W, YML100W, YGL038C, YEL011W, YPL227C, YBR110W, YLR258W	846	26	6448	2.34515	1	0.298698	47.0706
SP_PIR_KEYWORDS	trehalose biosynthesis	3	0.3517	0.0469808	YBR126C, YML100W, YDR074W	846	3	6448	7.62175	1	0.303978	48.4852
GOTERM_BP_FAT	GO:0006011~UDP-glucose metabolic process	3	0.3517	0.0556849	YKL035W, YMR105C, YKL127W	699	3	4870	6.9671	1	0.545042	61.4379
GOTERM_BP_FAT	GO:0009311~oligosaccharide metabolic process	11	1.28957	0.0594431	YBR126C, YML100W, YKL035W, YDR074W, YDR001C, YMR261C, YBR110W, YPR026W, YMR105C, YKL127W, YGL156W	699	41	4870	1.86922	1	0.556389	63.9125
INTERPRO	IPR003337:Trehalose-phosphatase	3	0.3517	0.0603007	YML100W, YDR074W, YMR261C	700	3	4676	6.68	1	0.99814	63.0632
KEGG_PATHWAY	sce00520:Amino sugar and nucleotide sugar metabolism	8	0.937866	0.161258	YLR286C, YKL035W, YKL150W, YFL017C, YGL253W, YMR105C, YKL127W, YDL055C	237	28	1439	1.73478	0.999999	0.633908	84.5802
KEGG_PATHWAY	sce00052:Galactose metabolism	5	0.586166	0.49883	YKL035W, YHR104W, YGL253W, YMR105C, YKL127W	237	22	1439	1.37994	1	0.900011	99.9354
Annotation Cluster 15	Enrichment Score: 2.273920575447977
Category	Term	Count	%	PValue	Genes	List Total	Pop Hits	Pop Total	Fold Enrichment	Bonferroni	Benjamini	FDR
UP_SEQ_FEATURE	nucleotide phosphate-binding region:FAD	13	1.52403	0.000433095	YML120C, YKL148C, YOR386W, YOR356W, YIL155C, YKL220C, YMR108W, YKL150W, YGR234W, YDL085W, YFL018C, YGR175C, YPR048W	846	32	6448	3.09634	0.479873	0.195789	0.717692
SP_PIR_KEYWORDS	Flavoprotein	20	2.34467	0.00056706	YEL071W, YDL174C, YML120C, YCR004C, YKL148C, YML130C, YDR032C, YOR386W, YOR356W, YIL155C, YML086C, YBR052C, YMR108W, YKL150W, YGR234W, YDL085W, YHR179W, YFL018C, YGR175C, YPR048W	846	66	6448	2.30962	0.188852	0.00991738	0.778822
SP_PIR_KEYWORDS	FAD	17	1.99297	0.00508836	YEL071W, YDL174C, YML120C, YKL148C, YML130C, YOR386W, YOR356W, YIL155C, YML086C, YKL220C, YGR144W, YKL150W, YGR234W, YDL085W, YFL018C, YGR175C, YPR048W	846	62	6448	2.08983	0.847775	0.0628485	6.79029
GOTERM_MF_FAT	GO:0050660~FAD binding	11	1.28957	0.0375415	YML086C, YEL071W, YKL220C, YDL174C, YML120C, YMR108W, YKL148C, YML130C, YDL085W, YFL018C, YGR175C	620	37	4190	2.00915	1	0.767269	44.2115
INTERPRO	IPR013027:FAD-dependent pyridine nucleotide-disulphide oxidoreductase	5	0.586166	0.0910113	YML120C, YKL148C, YDL085W, YOR356W, YFL018C	700	12	4676	2.78333	1	0.998054	78.304

## Sheet: PC2_cluster
Annotation Cluster 1	Enrichment Score: 19.446052753013653
Category	Term	Count	%	PValue	Genes	List Total	Pop Hits	Pop Total	Fold Enrichment	Bonferroni	Benjamini	FDR
GOTERM_BP_FAT	GO:0006417~regulation of translation	82	9.86763	1.15556e-21	YLR048W, YDL069C, YJL191W, YLR441C, YCL037C, YER025W, YBR121C, YHL034C, YIL069C, YKL060C, YMR242C, YLR291C, YPR041W, YJL130C, YPL131W, YJR123W, YMR308C, YMR205C, YOL139C, YGR285C, YML028W, YLL018C, YDR258C, YBL039C, YLR406C, YHL033C, YGL123W, YBR031W, YLR249W, YFR031C-A, YDR477W, YNL016W, YKL180W, YGL245W, YGL190C, YLR203C, YBR196C, YNL244C, YDR194C, YFL045C, YGL076C, YML063W, YLL045C, YOR063W, Y…	764	180	4870	2.90387	1.94943e-18	1.94943e-18	1.94728e-18
GOTERM_BP_FAT	GO:0010608~posttranscriptional regulation of gene expression	84	10.1083	8.53105e-21	YLR048W, YDL069C, YJL191W, YLR441C, YCL037C, YER025W, YBR121C, YHL034C, YIL069C, YKL060C, YMR242C, YLR291C, YPR041W, YJL130C, YPL131W, YJR123W, YLR259C, YMR308C, YMR205C, YOL139C, YGR285C, YML028W, YLL018C, YDR258C, YBL039C, YLR406C, YHL033C, YGL123W, YBR031W, YLR249W, YFR031C-A, YDR477W, YNL016W, YKL180W, YGL245W, YGL190C, YLR203C, YBR196C, YNL244C, YDR194C, YFL045C, YGL076C, YML063W, YLL045C, Y…	764	192	4870	2.78878	1.43919e-17	7.19594e-18	1.4376e-17
GOTERM_BP_FAT	GO:0032268~regulation of cellular protein metabolic process	82	9.86763	4.65637e-18	YLR048W, YDL069C, YJL191W, YLR441C, YCL037C, YER025W, YBR121C, YHL034C, YIL069C, YKL060C, YMR242C, YLR291C, YPR041W, YJL130C, YPL131W, YJR123W, YMR308C, YMR205C, YOL139C, YGR285C, YML028W, YLL018C, YDR258C, YBL039C, YLR406C, YHL033C, YGL123W, YBR031W, YLR249W, YFR031C-A, YDR477W, YNL016W, YKL180W, YGL245W, YGL190C, YLR203C, YBR196C, YNL244C, YDR194C, YFL045C, YGL076C, YML063W, YLL045C, YOR063W, Y…	764	201	4870	2.60048	7.8553e-15	2.61843e-15	7.84665e-15
Annotation Cluster 2	Enrichment Score: 13.347664355147602
Category	Term	Count	%	PValue	Genes	List Total	Pop Hits	Pop Total	Fold Enrichment	Bonferroni	Benjamini	FDR
GOTERM_CC_FAT	GO:0044445~cytosolic part	91	10.9507	2.20835e-27	YBR084C-A, YLR048W, YAL035W, YJL191W, YLR441C, YKL006W, YPR108W, YLR200W, YIL069C, YGL147C, YLR325C, YOL040C, YMR242C, YDR500C, YPR041W, YDL061C, YLR340W, YPL131W, YJR123W, YJL014W, YHR174W, YMR205C, YOL039W, YLL024C, YBL087C, YGR085C, YER056C-A, YLR287C-A, YDL136W, YJR094W-A, YLR406C, YHL033C, YDR382W, YGL123W, YOR117W, YBR031W, YNL069C, YNL302C, YBL092W, YLR185W, YNL178W, YHR200W, YFR031C-A, YO…	694	190	4595	3.17113	1.10418e-24	1.10418e-24	3.18012e-24
SP_PIR_KEYWORDS	protein biosynthesis	99	11.9134	4.7736e-26	YAL035W, YJL191W, YDR172W, YER025W, YIL069C, YDR500C, YPL237W, YLR340W, YDL061C, YOL039W, YBL087C, YGR085C, YLR287C-A, YDL136W, YLL018C, YLR406C, YGL123W, YDR382W, YBL092W, YNL178W, YLR388W, YKL180W, YGL245W, YOR369C, YNL244C, YHL015W, YGL076C, YHR010W, YML063W, YPR033C, YOR063W, YDR211W, YDR429C, YEL034W, YAL003W, YDL130W, YEL054C, YGR054W, YMR309C, YBR143C, YJL177W, YHL001W, YMR121C, YKL081W, Y…	828	257	6448	2.99983	1.83306e-23	9.16531e-24	6.61868e-23
GOTERM_CC_FAT	GO:0022626~cytosolic ribosome	74	8.90493	2.43561e-24	YBR084C-A, YLR048W, YAL035W, YJL191W, YLR441C, YKL006W, YIL069C, YGL147C, YLR325C, YOL040C, YMR242C, YDR500C, YPR041W, YLR340W, YDL061C, YHR013C, YPL131W, YJR123W, YOL039W, YBL087C, YGR085C, YER056C-A, YLR287C-A, YDL136W, YJR094W-A, YLR406C, YHL033C, YDR382W, YGL123W, YBR031W, YNL069C, YBL092W, YNL302C, YLR249W, YLR185W, YNL178W, YFR031C-A, YOL121C, YKL180W, YLR388W, YBR191W, YOR369C, YGL076C, YH…	694	145	4595	3.37901	1.2178e-21	6.08902e-22	3.50738e-21
GOTERM_CC_FAT	GO:0005829~cytosol	132	15.8845	1.01404e-18	YAL035W, YJL191W, YDR172W, YIL069C, YKL060C, YDR500C, YLR340W, YDL061C, YBR011C, YPL061W, YJL014W, YHR174W, YOL039W, YBL087C, YGR085C, YML028W, YIL008W, YLR287C-A, YDL136W, YLR406C, YDR382W, YGL123W, YBR031W, YBL092W, YPL028W, YNL178W, YLR388W, YKL180W, YDR427W, YBR196C, YDL147W, YOR369C, YFL045C, YHL015W, YGL076C, YHR010W, YDR188W, YML063W, YDL137W, YOR362C, YOR063W, YOR259C, YPL152W, YJR104C, Y…	694	422	4595	2.07104	5.07021e-16	1.69007e-16	1.46026e-15
GOTERM_CC_FAT	GO:0005840~ribosome	106	12.7557	2.41395e-17	YDR337W, YDL069C, YAL035W, YJL191W, YER025W, YMR226C, YIL069C, YDR500C, YPL237W, YJR101W, YLR340W, YDL061C, YHR013C, YJL207C, YOL039W, YBL087C, YGR085C, YLR287C-A, YDL136W, YNL311C, YLR406C, YGL123W, YDR382W, YBR031W, YBL092W, YNL178W, YLR388W, YKL180W, YOR369C, YHL015W, YGL076C, YHR010W, YML063W, YOR063W, YPL132W, YLR150W, YEL034W, YML025C, YHR113W, YAL003W, YDL130W, YNL007C, YER165W, YEL054C, Y…	694	316	4595	2.22098	1.20698e-14	3.01744e-15	3.47619e-14
SP_PIR_KEYWORDS	ribosome	62	7.46089	3.73469e-17	YBR084C-A, YLR048W, YJL191W, YKL006W, YIL069C, YGL147C, YLR325C, YOL040C, YMR242C, YDR500C, YLR340W, YDL061C, YPL131W, YJR123W, YOL039W, YBL087C, YGR085C, YDR116C, YER056C-A, YLR287C-A, YDL136W, YLR406C, YHL033C, YGL123W, YDR382W, YBL092W, YNL302C, YNL069C, YLR185W, YNL178W, YFR031C-A, YOL121C, YKL180W, YLR388W, YBR191W, YOR369C, YGL076C, YHL015W, YHR010W, YML063W, YLL045C, YDR405W, YER117W, YOR0…	828	156	6448	3.09501	1.43412e-14	3.5853e-15	5.17821e-14
SP_PIR_KEYWORDS	ribosomal protein	69	8.30325	7.88195e-16	YBR084C-A, YLR048W, YDR337W, YPL118W, YJL191W, YLR441C, YKL006W, YIL069C, YGL147C, YLR325C, YOL040C, YMR242C, YDR500C, YJR101W, YDL061C, YLR340W, YPL131W, YJR123W, YOL039W, YBL087C, YGR085C, YDR116C, YER056C-A, YLR287C-A, YDL136W, YJR094W-A, YLR406C, YHL033C, YDR382W, YGL123W, YBR031W, YBL092W, YNL302C, YNL069C, YLR185W, YNL178W, YFR031C-A, YOL121C, YKL180W, YLR388W, YBR191W, YOR369C, YGL076C, YH…	828	195	6448	2.75556	2.98428e-13	5.973e-14	1.07692e-12
GOTERM_CC_FAT	GO:0022625~cytosolic large ribosomal subunit	41	4.93381	4.42413e-14	YBR084C-A, YBR191W, YGL076C, YHR010W, YLL045C, YKL006W, YER117W, YOR063W, YGL147C, YLR325C, YMR242C, YDR500C, YDL130W, YLR340W, YEL054C, YGL030W, YPL131W, YJL177W, YHL001W, YMR121C, YOL039W, YBL087C, YGR085C, YER056C-A, YPL143W, YOL127W, YDR418W, YDL136W, YJR094W-A, YGR148C, YLR406C, YHL033C, YDL191W, YIL052C, YDR382W, YBR031W, YBL092W, YNL069C, YLR185W, YFR031C-A, YMR194W, YLR061W, YKL180W, YFR0…	694	78	4595	3.48029	2.20934e-11	4.41869e-12	6.36269e-11
GOTERM_CC_FAT	GO:0033279~ribosomal subunit	74	8.90493	7.32904e-14	YBR084C-A, YLR048W, YDR337W, YAL035W, YPL118W, YJL191W, YLR441C, YKL006W, YIL069C, YGL147C, YLR325C, YOL040C, YMR242C, YDR500C, YPR041W, YJR101W, YDL061C, YLR340W, YPL131W, YJR123W, YOL039W, YBL087C, YGR085C, YDR116C, YER056C-A, YLR287C-A, YDL136W, YJR094W-A, YLR406C, YHL033C, YDR382W, YGL123W, YBR031W, YNL069C, YBL092W, YNL302C, YLR185W, YNL178W, YFR031C-A, YOL121C, YKL180W, YLR388W, YBR191W, YO…	694	205	4595	2.39003	3.66374e-11	6.10623e-12	1.05516e-10
GOTERM_CC_FAT	GO:0030529~ribonucleoprotein complex	152	18.2912	5.29403e-13	YDR337W, YDL069C, YAL035W, YJL191W, YCL037C, YER025W, YIL035C, YMR226C, YIL069C, YPL237W, YDR500C, YAL021C, YJR101W, YLR340W, YOR198C, YDL061C, YOR046C, YHR013C, YJL207C, YOL039W, YBL087C, YGR085C, YML028W, YLR287C-A, YDL136W, YNL311C, YLR406C, YHR062C, YDR382W, YGL123W, YKR060W, YBR031W, YBL092W, YNL178W, YKL180W, YLR388W, YLR175W, YOR369C, YLR197W, YNL244C, YJL080C, YHL015W, YGL076C, YNL175C, Y…	694	590	4595	1.70576	2.64677e-10	3.7811e-11	7.6229e-10
SP_PIR_KEYWORDS	ribonucleoprotein	81	9.74729	5.94207e-13	YBR084C-A, YLR048W, YDR337W, YEL026W, YPL118W, YJL191W, YLR441C, YKL006W, YIL069C, YGL147C, YLR325C, YOL040C, YMR242C, YDR500C, YJR101W, YDL061C, YLR340W, YLR186W, YDL208W, YOR310C, YPL131W, YJR123W, YOL039W, YBL087C, YGR085C, YDR116C, YER056C-A, YML093W, YLR287C-A, YDL136W, YJR094W-A, YLR406C, YHL033C, YDR382W, YGL123W, YBR031W, YNL069C, YBL092W, YNL302C, YLR185W, YNL178W, YFR031C-A, YOL121C, YK…	828	280	6448	2.2528	2.28169e-10	3.25956e-11	8.23852e-10
KEGG_PATHWAY	sce03010:Ribosome	62	7.46089	5.99677e-13	YBR084C-A, YLR048W, YJL191W, YLR441C, YKL006W, YIL069C, YGL147C, YLR325C, YOL040C, YMR242C, YDR500C, YLR340W, YDL061C, YPL131W, YJR123W, YOL039W, YBL087C, YGR085C, YER056C-A, YLR287C-A, YDL136W, YJR094W-A, YLR406C, YHL033C, YGL123W, YDR382W, YBR031W, YBL092W, YNL302C, YNL069C, YLR185W, YNL178W, YFR031C-A, YOL121C, YKL180W, YLR388W, YBR191W, YOR369C, YGL076C, YHL015W, YHR010W, YML063W, YLL045C, YE…	319	121	1439	2.31141	4.61716e-11	4.61716e-11	6.32649e-10
GOTERM_MF_FAT	GO:0005198~structural molecule activity	105	12.6354	1.20691e-11	YFR002W, YDR337W, YJL191W, YML031W, YHR107C, YIL069C, YLR390W-A, YDR500C, YJR101W, YLR340W, YDL061C, YML085C, YFL037W, YOR177C, YOL039W, YBL087C, YDL116W, YGR085C, YGL170C, YLR287C-A, YDL136W, YLR406C, YGL123W, YDR382W, YBR031W, YBL092W, YNL178W, YLR388W, YKL180W, YDR427W, YOR369C, YHL015W, YGL076C, YJL158C, YHR010W, YGL206C, YML063W, YOR063W, YML025C, YKL057C, YDL130W, YEL054C, YLR121C, YJL177W,…	698	338	4190	1.8648	9.70358e-09	9.70358e-09	1.85383e-08
SP_PIR_KEYWORDS	cytosol	33	3.97112	2.87834e-11	YBR191W, YBR084C-A, YMR079W, YDR188W, YKL006W, YLR325C, YLR027C, YDR500C, YLR058C, YMR242C, YDL061C, YEL054C, YJL177W, YPL131W, YHL001W, YMR121C, YLR354C, YER056C-A, YLR287C-A, YDR418W, YDL136W, YJL167W, YLR406C, YDL191W, YIL052C, YBL092W, YPL028W, YLR185W, YMR194W, YLR061W, YLR388W, YKL180W, YER102W, YER131W, YFR032C-A	828	72	6448	3.56924	1.10528e-08	1.3816e-09	3.99087e-08
GOTERM_MF_FAT	GO:0003735~structural constituent of ribosome	69	8.30325	4.72701e-10	YBR084C-A, YLR048W, YDR337W, YPL118W, YJL191W, YLR441C, YKL006W, YIL069C, YGL147C, YLR325C, YOL040C, YMR242C, YDR500C, YJR101W, YDL061C, YLR340W, YPL131W, YJR123W, YOL039W, YBL087C, YGR085C, YDR116C, YER056C-A, YLR287C-A, YDL136W, YJR094W-A, YLR406C, YHL033C, YDR382W, YGL123W, YBR031W, YBL092W, YNL302C, YNL069C, YLR185W, YNL178W, YFR031C-A, YOL121C, YKL180W, YLR388W, YBR191W, YOR369C, YGL076C, YH…	698	199	4190	2.0814	3.80051e-07	1.90026e-07	7.26073e-07
GOTERM_CC_FAT	GO:0015934~large ribosomal subunit	45	5.41516	3.02819e-09	YBR084C-A, YBR191W, YGL076C, YHR010W, YLL045C, YKL006W, YDR405W, YER117W, YOR063W, YGL147C, YLR325C, YMR242C, YML025C, YDR500C, YDL130W, YLR340W, YEL054C, YGL030W, YPL131W, YJL177W, YHL001W, YMR121C, YOL039W, YBL087C, YGR085C, YDR116C, YER056C-A, YPL143W, YOL127W, YDR418W, YDL136W, YJR094W-A, YGR148C, YGR220C, YLR406C, YHL033C, YDL191W, YIL052C, YDR382W, YBR031W, YNL069C, YBL092W, YLR185W, YFR031…	694	120	4595	2.48289	1.51409e-06	1.89262e-07	4.36072e-06
GOTERM_CC_FAT	GO:0043232~intracellular non-membrane-bounded organelle	231	27.7978	7.43868e-09	YJL191W, YKR001C, YNL113W, YIL069C, YLR321C, YDL061C, YLR340W, YHR013C, YML052W, YFL037W, YOL039W, YGR085C, YKL017C, YNL311C, YDR382W, YOL012C, YKR060W, YGL123W, YBR031W, YBR258C, YNL178W, YBR211C, YKL180W, YLR175W, YPR052C, YDR225W, YNL175C, YBR109C, YML064C, YHR010W, YML063W, YDR419W, YPL204W, YOR063W, YPL132W, YLR150W, YBR142W, YHR113W, YML025C, YDL130W, YML010W, YPL146C, YEL054C, YOR004W, YKL…	694	1120	4595	1.36559	3.71933e-06	4.1326e-07	1.0712e-05
GOTERM_CC_FAT	GO:0043228~non-membrane-bounded organelle	231	27.7978	7.43868e-09	YJL191W, YKR001C, YNL113W, YIL069C, YLR321C, YDL061C, YLR340W, YHR013C, YML052W, YFL037W, YOL039W, YGR085C, YKL017C, YNL311C, YDR382W, YOL012C, YKR060W, YGL123W, YBR031W, YBR258C, YNL178W, YBR211C, YKL180W, YLR175W, YPR052C, YDR225W, YNL175C, YBR109C, YML064C, YHR010W, YML063W, YDR419W, YPL204W, YOR063W, YPL132W, YLR150W, YBR142W, YHR113W, YML025C, YDL130W, YML010W, YPL146C, YEL054C, YOR004W, YKL…	694	1120	4595	1.36559	3.71933e-06	4.1326e-07	1.0712e-05
GOTERM_BP_FAT	GO:0006412~translation	158	19.0132	1.91185e-08	YER091C, YPR183W, YDR337W, YDL069C, YAL035W, YJL191W, YCL037C, YER025W, YDR172W, YIL069C, YPL237W, YDR500C, YJR101W, YLR340W, YDL061C, YOR046C, YDR050C, YPL061W, YOL039W, YBL087C, YGR085C, YML028W, YLR287C-A, YDL136W, YDL182W, YLL018C, YLR406C, YAR042W, YDR362C, YDR382W, YGL123W, YGR261C, YBR031W, YBL092W, YNL178W, YPR002W, YKL180W, YPR106W, YLR388W, YGL245W, YGL190C, YMR183C, YOR369C, YDR174W, Y…	764	677	4870	1.48766	3.22524e-05	8.0632e-06	3.22174e-05
GOTERM_CC_FAT	GO:0022627~cytosolic small ribosomal subunit	26	3.12876	2.60203e-08	YOR369C, YLR048W, YHL015W, YAL035W, YLR441C, YJL191W, YML063W, YDL083C, YIL069C, YOL040C, YPR041W, YNL007C, YDL061C, YGR054W, YOR096W, YJR123W, YLR287C-A, YGL123W, YMR116C, YNL302C, YNL178W, YOL121C, YDR064W, YLR388W, YER131W, YER102W	694	53	4595	3.24806	1.30101e-05	1.30102e-06	3.74704e-05
GOTERM_CC_FAT	GO:0015935~small ribosomal subunit	29	3.48977	3.22842e-05	YOR369C, YDR337W, YLR048W, YHL015W, YPL118W, YAL035W, YLR441C, YJL191W, YML063W, YDL083C, YIL069C, YOL040C, YNL007C, YPR041W, YJR101W, YDL061C, YGR054W, YOR096W, YJR123W, YLR287C-A, YGL123W, YMR116C, YNL302C, YNL178W, YDR064W, YOL121C, YLR388W, YER131W, YER102W	694	86	4595	2.23268	0.0160127	0.00124095	0.0464805
Annotation Cluster 3	Enrichment Score: 6.207877056395295
Category	Term	Count	%	PValue	Genes	List Total	Pop Hits	Pop Total	Fold Enrichment	Bonferroni	Benjamini	FDR
SP_PIR_KEYWORDS	Initiation factor	18	2.16606	6.77445e-09	YLR192C, YOL139C, YAL035W, YER025W, YGR083C, YMR146C, YOR361C, YOR204W, YDR211W, YDR091C, YDR429C, YPL237W, YLR291C, YPR041W, YGR054W, YMR309C, YBR079C, YJR007W	828	29	6448	4.83358	2.60138e-06	2.60139e-07	9.39289e-06
GOTERM_MF_FAT	GO:0008135~translation factor activity, nucleic acid binding	29	3.48977	1.80179e-08	YLR192C, YNL244C, YDL069C, YAL035W, YDR172W, YER025W, YMR146C, YDR211W, YDR091C, YDR429C, YEL034W, YPL237W, YAL003W, YPR041W, YLR291C, YGR054W, YMR309C, YJR007W, YBR143C, YOL139C, YKL081W, YGR083C, YOR361C, YOR204W, YNL062C, YPL048W, YJL102W, YLR249W, YBR079C	698	58	4190	3.00143	1.44863e-05	4.82878e-06	2.76756e-05
GOTERM_MF_FAT	GO:0003743~translation initiation factor activity	20	2.40674	6.43458e-07	YLR192C, YNL244C, YOL139C, YAL035W, YER025W, YGR083C, YMR146C, YOR361C, YOR204W, YNL062C, YDR211W, YDR091C, YDR429C, YPL237W, YLR291C, YPR041W, YGR054W, YMR309C, YBR079C, YJR007W	698	36	4190	3.33493	0.000517206	0.000129327	0.000988352
GOTERM_CC_FAT	GO:0043614~multi-eIF complex	9	1.08303	2.01841e-06	YNL244C, YPL237W, YPR041W, YER025W, YMR309C, YBR079C, YMR146C, YJR007W, YOR361C	694	9	4595	6.62104	0.0010087	9.17418e-05	0.00290655
GOTERM_BP_FAT	GO:0006413~translational initiation	20	2.40674	5.06403e-06	YLR192C, YNL244C, YPL118W, YOL139C, YAL035W, YER025W, YMR146C, YOR361C, YOR204W, YNL062C, YDR091C, YDR429C, YPL237W, YPR041W, YNL007C, YGR054W, YMR309C, YBR079C, YJR007W, YMR012W	764	42	4870	3.0354	0.00850666	0.000948777	0.00853328
GOTERM_CC_FAT	GO:0005852~eukaryotic translation initiation factor 3 complex	7	0.842359	7.04912e-05	YLR192C, YDR429C, YMR309C, YBR079C, YMR146C, YOR361C, YMR012W	694	7	4595	6.62104	0.0346329	0.00234703	0.101462
Annotation Cluster 4	Enrichment Score: 4.645339948591728
Category	Term	Count	%	PValue	Genes	List Total	Pop Hits	Pop Total	Fold Enrichment	Bonferroni	Benjamini	FDR
GOTERM_CC_FAT	GO:0001950~plasma membrane enriched fraction	32	3.85078	2.4876e-06	YBR196C, YER091C, YGR086C, YER125W, YLR303W, YJR009C, YDR212W, YDR032C, YDR343C, YHR135C, YGL008C, YPL036W, YNL154C, YGL082W, YKL094W, YLR058C, YNL098C, YMR307W, YCR012W, YDR050C, YGR192C, YHR174W, YJR065C, YAL038W, YLL024C, YAL005C, YFL005W, YDL135C, YPL004C, YOR317W, YDR158W, YMR183C	694	89	4595	2.3806	0.00124303	0.000103645	0.00358219
GOTERM_CC_FAT	GO:0005626~insoluble fraction	54	6.49819	3.28386e-05	YER091C, YER125W, YLR220W, YKR001C, YKR067W, YDR343C, YGL008C, YNL154C, YKL094W, YLR058C, YCR032W, YMR307W, YER076C, YBL011W, YDL126C, YCR012W, YDR050C, YML052W, YHR174W, YLL024C, YCR094W, YBR205W, YPL004C, YOL082W, YOL105C, YOR317W, YBR041W, YJR066W, YDR062W, YMR183C, YDR158W, YBR196C, YGR086C, YDR345C, YLR303W, YJR009C, YIL043C, YDR212W, YBL050W, YMR296C, YDR032C, YHR135C, YPL036W, YGL082W, YGR…	694	206	4595	1.73561	0.0162855	0.00117214	0.0472785
GOTERM_CC_FAT	GO:0005624~membrane fraction	54	6.49819	3.28386e-05	YER091C, YER125W, YLR220W, YKR001C, YKR067W, YDR343C, YGL008C, YNL154C, YKL094W, YLR058C, YCR032W, YMR307W, YER076C, YBL011W, YDL126C, YCR012W, YDR050C, YML052W, YHR174W, YLL024C, YCR094W, YBR205W, YPL004C, YOL082W, YOL105C, YOR317W, YBR041W, YJR066W, YDR062W, YMR183C, YDR158W, YBR196C, YGR086C, YDR345C, YLR303W, YJR009C, YIL043C, YDR212W, YBL050W, YMR296C, YDR032C, YHR135C, YPL036W, YGL082W, YGR…	694	206	4595	1.73561	0.0162855	0.00117214	0.0472785
GOTERM_CC_FAT	GO:0000267~cell fraction	59	7.09988	9.77441e-05	YER091C, YER125W, YLR220W, YKR001C, YKR067W, YDR343C, YGL008C, YNL154C, YKL094W, YLR058C, YCR032W, YMR307W, YER076C, YBL011W, YDL126C, YCR012W, YDR050C, YML052W, YHR174W, YLL024C, YCR094W, YBR205W, YNL307C, YPL004C, YOL082W, YOL105C, YOR317W, YBR041W, YJR066W, YDR062W, YMR183C, YDR158W, YBR196C, YGR086C, YOR375C, YDR345C, YLR303W, YJR009C, YIL043C, YBL050W, YDR212W, YMR296C, YDR032C, YHR135C, YPL…	694	240	4595	1.62767	0.0476993	0.00287084	0.140663
Annotation Cluster 5	Enrichment Score: 4.215784561462932
Category	Term	Count	%	PValue	Genes	List Total	Pop Hits	Pop Total	Fold Enrichment	Bonferroni	Benjamini	FDR
SP_PIR_KEYWORDS	isopeptide bond	34	4.09146	1.63424e-05	YOR375C, YLR314C, YHL015W, YBR059C, YJL008C, YDR343C, YJL004C, YGL008C, YDR502C, YAL030W, YML123C, YGR089W, YJR104C, YCR037C, YLR153C, YDL126C, YHR042W, YPL061W, YDL140C, YOL145C, YLL024C, YIL008W, YIL053W, YKR039W, YOL127W, YAL005C, YBL039C, YLL026W, YNL178W, YDR388W, YOR327C, YER164W, YLR056W, YDR225W	828	122	6448	2.17027	0.00625588	0.000392144	0.0226566
UP_SEQ_FEATURE	cross-link:Glycyl lysine isopeptide (Lys-Gly) (interchain with G-Cter in ubiquitin)	28	3.36943	8.13682e-05	YOR375C, YHL015W, YBR059C, YJL008C, YDR343C, YJL004C, YGL008C, YDR502C, YAL030W, YML123C, YGR089W, YCR037C, YLR153C, YDL126C, YHR042W, YPL061W, YDL140C, YOL145C, YLL024C, YKR039W, YAL005C, YBL039C, YLL026W, YNL178W, YDR388W, YOR327C, YER164W, YLR056W	828	99	6448	2.20251	0.12564	0.0437676	0.136667
SP_PIR_KEYWORDS	ubl conjugation	37	4.45247	0.000169385	YOR375C, YER125W, YLR314C, YHL015W, YBR059C, YJL008C, YDR343C, YJL004C, YGL008C, YDR502C, YAL030W, YML123C, YGR089W, YJR104C, YCR037C, YLR153C, YGR054W, YDL126C, YKL172W, YHR042W, YPL061W, YDL140C, YOL145C, YLL024C, YIL053W, YKR039W, YOL127W, YAL005C, YBL039C, YLL026W, YNL178W, YDR388W, YOR327C, YER164W, YPR181C, YLR056W, YDR225W	828	153	6448	1.88324	0.0629789	0.00282424	0.2346
Annotation Cluster 6	Enrichment Score: 3.435233846949337
Category	Term	Count	%	PValue	Genes	List Total	Pop Hits	Pop Total	Fold Enrichment	Bonferroni	Benjamini	FDR
SP_PIR_KEYWORDS	nucleotide-binding	153	18.4116	8.55263e-11	YGL078C, YKL080W, YER069W, YBL088C, YAL035W, YBR059C, YER025W, YKR001C, YDR172W, YHR107C, YOL136C, YIL035C, YGL008C, YPR024W, YML070W, YOR046C, YLR410W, YOR128C, YML085C, YGR092W, YCR012W, YFL037W, YJL014W, YDR406W, YKL017C, YBR245C, YLL018C, YDR258C, YNL307C, YFL038C, YNL183C, YLL048C, YLR419W, YPR106W, YGL245W, YDR194C, YOR165W, YJL141C, YML064C, YPR033C, YDR188W, YPL106C, YPL204W, YDL137W, YHR…	828	731	6448	1.62993	3.28421e-08	3.64912e-09	1.18584e-07
SP_PIR_KEYWORDS	atp-binding	126	15.1625	1.5501e-07	YKL080W, YGL078C, YER069W, YBR059C, YBL088C, YOL136C, YIL035C, YGL008C, YPR024W, YML070W, YOR046C, YLR410W, YOR128C, YGR092W, YCR012W, YJL014W, YDR406W, YKL017C, YBR245C, YLL018C, YDR258C, YNL307C, YNL183C, YLL048C, YLR419W, YPR106W, YGL245W, YDR194C, YJL141C, YPR033C, YDR188W, YPL106C, YPL204W, YHR135C, YLR180W, YNL132W, YDR502C, YOR259C, YDL160C, YBR142W, YDR454C, YGR204W, YDR226W, YNR016C, YKL…	828	634	6448	1.54766	5.95223e-05	5.41126e-06	0.000214925
GOTERM_MF_FAT	GO:0000166~nucleotide binding	189	22.7437	7.33624e-05	YGL078C, YKL080W, YER069W, YBL088C, YAL035W, YBR059C, YER025W, YKR001C, YDR172W, YHR107C, YMR313C, YOL136C, YIL035C, YGL008C, YIL069C, YDR381W, YPR004C, YER081W, YPR024W, YML070W, YOR046C, YLR410W, YOR128C, YML085C, YGR092W, YCR012W, YFL037W, YJL014W, YDR406W, YKL017C, YBR245C, YLL018C, YDR258C, YNL307C, YFL038C, YNL183C, YBR052C, YLL048C, YLR419W, YPR106W, YGL245W, YDR158W, YDR194C, YOR165W, YNL…	698	897	4190	1.26482	0.0572796	0.0083911	0.112626
UP_SEQ_FEATURE	nucleotide phosphate-binding region:ATP	76	9.14561	0.000108311	YHR074W, YGL078C, YBR059C, YER129W, YOL136C, YIL035C, YBR121C, YKL171W, YEL032W, YNL154C, YDL185W, YHR025W, YPR024W, YOR046C, YOR128C, YGR092W, YDL084W, YDL126C, YCR012W, YER017C, YIL143C, YDR406W, YMR205C, YML093W, YPR141C, YKL017C, YBR245C, YNL307C, YOR204W, YNL183C, YOR117W, YLR419W, YDR477W, YJL128C, YPR106W, YGL245W, YCR008W, YDR194C, YCR011C, YJL141C, YPL204W, YHR135C, YLL008W, YOR326W, YLR…	828	387	6448	1.52932	0.163663	0.0436974	0.181882
SP_PIR_KEYWORDS	ATP	51	6.13718	0.00033342	YGL078C, YIL035C, YBR121C, YGL008C, YPR024W, YJR045C, YOR046C, YGR092W, YDL084W, YCR012W, YDL126C, YER017C, YDR406W, YMR205C, YLL024C, YLL018C, YNL307C, YDR258C, YOR204W, YEL031W, YLL048C, YLR419W, YLR249W, YJL128C, YDR477W, YCR008W, YOR270C, YDR194C, YCR011C, YPR033C, YPL106C, YLR447C, YPL036W, YDR091C, YBR142W, YDL160C, YDR454C, YDR226W, YLR060W, YMR291W, YKL126W, YER036C, YKL001C, YGR240C, YAL…	828	242	6448	1.64115	0.120195	0.00491307	0.461303
GOTERM_MF_FAT	GO:0017076~purine nucleotide binding	162	19.4946	0.00103004	YGL078C, YKL080W, YER069W, YBL088C, YAL035W, YBR059C, YER025W, YKR001C, YDR172W, YHR107C, YMR313C, YOL136C, YIL035C, YGL008C, YPR004C, YPR024W, YML070W, YOR046C, YLR410W, YOR128C, YML085C, YGR092W, YCR012W, YFL037W, YJL014W, YDR406W, YKL017C, YBR245C, YLL018C, YDR258C, YNL307C, YFL038C, YNL183C, YLL048C, YLR419W, YPR106W, YGL245W, YDR194C, YOR165W, YML130C, YML064C, YJL141C, YPR033C, YDR188W, YPL…	698	787	4190	1.23566	0.563331	0.0667185	1.57051
GOTERM_MF_FAT	GO:0032555~purine ribonucleotide binding	153	18.4116	0.00188534	YGL078C, YKL080W, YER069W, YBL088C, YAL035W, YBR059C, YER025W, YKR001C, YDR172W, YHR107C, YMR313C, YOL136C, YIL035C, YGL008C, YPR024W, YML070W, YOR046C, YLR410W, YOR128C, YML085C, YGR092W, YCR012W, YFL037W, YJL014W, YDR406W, YKL017C, YBR245C, YLL018C, YDR258C, YNL307C, YFL038C, YNL183C, YLL048C, YLR419W, YPR106W, YGL245W, YDR194C, YOR165W, YJL141C, YML064C, YPR033C, YDR188W, YPL106C, YPL204W, YDL…	698	747	4190	1.2295	0.780684	0.0853828	2.85702
GOTERM_MF_FAT	GO:0032553~ribonucleotide binding	153	18.4116	0.00188534	YGL078C, YKL080W, YER069W, YBL088C, YAL035W, YBR059C, YER025W, YKR001C, YDR172W, YHR107C, YMR313C, YOL136C, YIL035C, YGL008C, YPR024W, YML070W, YOR046C, YLR410W, YOR128C, YML085C, YGR092W, YCR012W, YFL037W, YJL014W, YDR406W, YKL017C, YBR245C, YLL018C, YDR258C, YNL307C, YFL038C, YNL183C, YLL048C, YLR419W, YPR106W, YGL245W, YDR194C, YOR165W, YJL141C, YML064C, YPR033C, YDR188W, YPL106C, YPL204W, YDL…	698	747	4190	1.2295	0.780684	0.0853828	2.85702
GOTERM_MF_FAT	GO:0030554~adenyl nucleotide binding	135	16.2455	0.0225037	YKL080W, YGL078C, YER069W, YBR059C, YBL088C, YOL136C, YIL035C, YGL008C, YPR004C, YPR024W, YML070W, YOR046C, YLR410W, YOR128C, YGR092W, YCR012W, YJL014W, YDR406W, YKL017C, YBR245C, YLL018C, YDR258C, YNL307C, YNL183C, YLL048C, YLR419W, YPR106W, YGL245W, YDR194C, YML130C, YJL141C, YPR033C, YDR188W, YPL106C, YPL204W, YHR135C, YLR180W, YNL132W, YDR502C, YOR259C, YDL160C, YBR142W, YNR015W, YDR454C, YGR…	698	693	4190	1.16939	1	0.479808	29.5035
GOTERM_MF_FAT	GO:0001883~purine nucleoside binding	135	16.2455	0.0251472	YKL080W, YGL078C, YER069W, YBR059C, YBL088C, YOL136C, YIL035C, YGL008C, YPR004C, YPR024W, YML070W, YOR046C, YLR410W, YOR128C, YGR092W, YCR012W, YJL014W, YDR406W, YKL017C, YBR245C, YLL018C, YDR258C, YNL307C, YNL183C, YLL048C, YLR419W, YPR106W, YGL245W, YDR194C, YML130C, YJL141C, YPR033C, YDR188W, YPL106C, YPL204W, YHR135C, YLR180W, YNL132W, YDR502C, YOR259C, YDL160C, YBR142W, YNR015W, YDR454C, YGR…	698	696	4190	1.16435	1	0.506435	32.3758
GOTERM_MF_FAT	GO:0001882~nucleoside binding	136	16.3658	0.0252992	YKL080W, YGL078C, YER069W, YBR059C, YBL088C, YOL136C, YIL035C, YGL008C, YPR004C, YPR024W, YML070W, YOR046C, YLR410W, YOR128C, YGR092W, YCR012W, YJL014W, YDR406W, YKL017C, YBR245C, YLL018C, YDR258C, YNL307C, YNL183C, YLL048C, YLR419W, YPR106W, YGL245W, YDR194C, YML130C, YJL141C, YPR033C, YDR188W, YPL106C, YPL204W, YHR135C, YLR180W, YNL132W, YDR502C, YOR259C, YDL160C, YBR142W, YNR015W, YDR454C, YGR…	698	701	4190	1.16461	1	0.496788	32.5375
GOTERM_MF_FAT	GO:0005524~ATP binding	126	15.1625	0.0330167	YKL080W, YGL078C, YER069W, YBR059C, YBL088C, YOL136C, YIL035C, YGL008C, YPR024W, YML070W, YOR046C, YLR410W, YOR128C, YGR092W, YCR012W, YJL014W, YDR406W, YKL017C, YBR245C, YLL018C, YDR258C, YNL307C, YNL183C, YLL048C, YLR419W, YPR106W, YGL245W, YDR194C, YJL141C, YPR033C, YDR188W, YPL106C, YPL204W, YHR135C, YLR180W, YNL132W, YDR502C, YOR259C, YDL160C, YBR142W, YDR454C, YGR204W, YDR226W, YNR016C, YKL…	698	651	4190	1.16184	1	0.569818	40.2918
GOTERM_MF_FAT	GO:0032559~adenyl ribonucleotide binding	126	15.1625	0.0361529	YKL080W, YGL078C, YER069W, YBR059C, YBL088C, YOL136C, YIL035C, YGL008C, YPR024W, YML070W, YOR046C, YLR410W, YOR128C, YGR092W, YCR012W, YJL014W, YDR406W, YKL017C, YBR245C, YLL018C, YDR258C, YNL307C, YNL183C, YLL048C, YLR419W, YPR106W, YGL245W, YDR194C, YJL141C, YPR033C, YDR188W, YPL106C, YPL204W, YHR135C, YLR180W, YNL132W, YDR502C, YOR259C, YDL160C, YBR142W, YDR454C, YGR204W, YDR226W, YNR016C, YKL…	698	653	4190	1.15829	1	0.570815	43.198
Annotation Cluster 7	Enrichment Score: 3.308759875226395
Category	Term	Count	%	PValue	Genes	List Total	Pop Hits	Pop Total	Fold Enrichment	Bonferroni	Benjamini	FDR
GOTERM_BP_FAT	GO:0006913~nucleocytoplasmic transport	45	5.41516	8.70594e-06	YFR002W, YLR048W, YER125W, YBR109C, YKR092C, YML031W, YKL214C, YJR132W, YDR091C, YDR381W, YOL040C, YKL057C, YJL041W, YKR048C, YMR091C, YPL146C, YGR218W, YOR046C, YIL040W, YIL063C, YCR047C, YDL084W, YOR310C, YNR016C, YER036C, YJR123W, YIL143C, YBL079W, YMR308C, YDL116W, YAL005C, YNL189W, YGL241W, YGL123W, YDR233C, YNL302C, YNL178W, YPL226W, YIL115C, YJL128C, YOL121C, YER107C, YGL097W, YER131W, YMR…	764	148	4870	1.93815	0.0145797	0.00133429	0.0146697
GOTERM_BP_FAT	GO:0051169~nuclear transport	45	5.41516	8.70594e-06	YFR002W, YLR048W, YER125W, YBR109C, YKR092C, YML031W, YKL214C, YJR132W, YDR091C, YDR381W, YOL040C, YKL057C, YJL041W, YKR048C, YMR091C, YPL146C, YGR218W, YOR046C, YIL040W, YIL063C, YCR047C, YDL084W, YOR310C, YNR016C, YER036C, YJR123W, YIL143C, YBL079W, YMR308C, YDL116W, YAL005C, YNL189W, YGL241W, YGL123W, YDR233C, YNL302C, YNL178W, YPL226W, YIL115C, YJL128C, YOL121C, YER107C, YGL097W, YER131W, YMR…	764	148	4870	1.93815	0.0145797	0.00133429	0.0146697
GOTERM_BP_FAT	GO:0051236~establishment of RNA localization	35	4.21179	5.76132e-05	YFR002W, YLR048W, YER125W, YML031W, YMR125W, YKL214C, YDL160C, YOL040C, YDR381W, YKL057C, YJL041W, YER165W, YGR218W, YOR046C, YIL040W, YDL084W, YJR123W, YIL143C, YBL079W, YMR308C, YPL178W, YDL116W, YNL189W, YGL241W, YGL123W, YNL302C, YNL178W, YPL226W, YLR208W, YIL115C, YOL121C, YER107C, YGL097W, YMR235C, YER131W	764	112	4870	1.99198	0.0926222	0.00570112	0.0970422
GOTERM_BP_FAT	GO:0050658~RNA transport	35	4.21179	5.76132e-05	YFR002W, YLR048W, YER125W, YML031W, YMR125W, YKL214C, YDL160C, YOL040C, YDR381W, YKL057C, YJL041W, YER165W, YGR218W, YOR046C, YIL040W, YDL084W, YJR123W, YIL143C, YBL079W, YMR308C, YPL178W, YDL116W, YNL189W, YGL241W, YGL123W, YNL302C, YNL178W, YPL226W, YLR208W, YIL115C, YOL121C, YER107C, YGL097W, YMR235C, YER131W	764	112	4870	1.99198	0.0926222	0.00570112	0.0970422
GOTERM_BP_FAT	GO:0050657~nucleic acid transport	35	4.21179	5.76132e-05	YFR002W, YLR048W, YER125W, YML031W, YMR125W, YKL214C, YDL160C, YOL040C, YDR381W, YKL057C, YJL041W, YER165W, YGR218W, YOR046C, YIL040W, YDL084W, YJR123W, YIL143C, YBL079W, YMR308C, YPL178W, YDL116W, YNL189W, YGL241W, YGL123W, YNL302C, YNL178W, YPL226W, YLR208W, YIL115C, YOL121C, YER107C, YGL097W, YMR235C, YER131W	764	112	4870	1.99198	0.0926222	0.00570112	0.0970422
GOTERM_BP_FAT	GO:0006403~RNA localization	38	4.5728	0.000149533	YFR002W, YLR048W, YER125W, YJL080C, YML031W, YOR001W, YMR125W, YKL214C, YDR381W, YDL160C, YOL040C, YKL057C, YJL041W, YER165W, YGR218W, YOR046C, YIL040W, YDL084W, YJR123W, YIL143C, YBL079W, YMR308C, YPL178W, YDL116W, YBL032W, YNL189W, YGL241W, YGL123W, YNL302C, YNL178W, YPL226W, YLR208W, YIL115C, YOL121C, YER107C, YGL097W, YER131W, YMR235C	764	131	4870	1.84905	0.222973	0.0093002	0.251685
GOTERM_BP_FAT	GO:0006405~RNA export from nucleus	29	3.48977	0.000299123	YFR002W, YER125W, YLR048W, YML031W, YKL214C, YOL040C, YDR381W, YKL057C, YJL041W, YGR218W, YOR046C, YIL040W, YDL084W, YJR123W, YIL143C, YMR308C, YBL079W, YDL116W, YNL189W, YGL123W, YNL302C, YNL178W, YPL226W, YOL121C, YIL115C, YER107C, YGL097W, YMR235C, YER131W	764	93	4870	1.9877	0.396311	0.0143164	0.502872
GOTERM_BP_FAT	GO:0006407~rRNA export from nucleus	17	2.04573	0.000337474	YFR002W, YJR123W, YLR048W, YBL079W, YDL116W, YOL040C, YGL123W, YKL057C, YNL302C, YJL041W, YNL178W, YOL121C, YIL115C, YER107C, YGL097W, YMR235C, YER131W	764	42	4870	2.58009	0.434144	0.0152718	0.567174
GOTERM_BP_FAT	GO:0051029~rRNA transport	17	2.04573	0.000337474	YFR002W, YJR123W, YLR048W, YBL079W, YDL116W, YOL040C, YGL123W, YKL057C, YNL302C, YJL041W, YNL178W, YOL121C, YIL115C, YER107C, YGL097W, YMR235C, YER131W	764	42	4870	2.58009	0.434144	0.0152718	0.567174
SP_PIR_KEYWORDS	mRNA transport	17	2.04573	0.00106142	YFR002W, YBL079W, YPL178W, YDL116W, YML031W, YMR125W, YGL241W, YDL160C, YKL057C, YJL041W, YER165W, YPL226W, YOR046C, YIL115C, YLR208W, YDL084W, YER107C	828	55	6448	2.40703	0.33489	0.0135014	1.46167
GOTERM_BP_FAT	GO:0051168~nuclear export	34	4.09146	0.00107021	YFR002W, YLR048W, YER125W, YML031W, YKL214C, YDR091C, YOL040C, YDR381W, YKL057C, YJL041W, YPL146C, YGR218W, YOR046C, YIL040W, YCR047C, YDL084W, YIL063C, YER036C, YJR123W, YIL143C, YMR308C, YBL079W, YDL116W, YNL189W, YGL123W, YNL302C, YNL178W, YPL226W, YOL121C, YIL115C, YER107C, YGL097W, YMR235C, YER131W	764	124	4870	1.7478	0.835757	0.0354833	1.78824
GOTERM_BP_FAT	GO:0015931~nucleobase, nucleoside, nucleotide and nucleic acid transport	36	4.33213	0.00109976	YFR002W, YLR048W, YER125W, YML031W, YMR125W, YKL214C, YBL030C, YDR381W, YDL160C, YOL040C, YKL057C, YJL041W, YER165W, YGR218W, YOR046C, YIL040W, YDL084W, YJR123W, YIL143C, YBL079W, YMR308C, YPL178W, YDL116W, YNL189W, YGL241W, YGL123W, YNL302C, YNL178W, YPL226W, YLR208W, YIL115C, YOL121C, YER107C, YGL097W, YMR235C, YER131W	764	134	4870	1.71251	0.843752	0.0357438	1.83718
GOTERM_BP_FAT	GO:0051028~mRNA transport	24	2.88809	0.0028648	YFR002W, YIL143C, YMR308C, YBL079W, YPL178W, YDL116W, YML031W, YMR125W, YKL214C, YNL189W, YGL241W, YDR381W, YDL160C, YKL057C, YJL041W, YER165W, YPL226W, YGR218W, YOR046C, YLR208W, YIL115C, YIL040W, YDL084W, YER107C	764	82	4870	1.86566	0.992092	0.0739462	4.71952
GOTERM_CC_FAT	GO:0046930~pore complex	17	2.04573	0.0250781	YFR002W, YBL079W, YDL116W, YML031W, YMR203W, YJR132W, YNL189W, YGL241W, YNL055C, YKL057C, YJL041W, YGR218W, YOR046C, YIL115C, YLR208W, YIL063C, YER107C	694	64	4595	1.75871	0.999997	0.206174	30.6318
GOTERM_BP_FAT	GO:0006406~mRNA export from nucleus	18	2.16606	0.0261563	YFR002W, YIL143C, YMR308C, YBL079W, YDL116W, YML031W, YKL214C, YNL189W, YDR381W, YKL057C, YJL041W, YPL226W, YGR218W, YOR046C, YIL115C, YDL084W, YIL040W, YER107C	764	67	4870	1.71251	1	0.366348	36.0225
GOTERM_CC_FAT	GO:0005643~nuclear pore	15	1.80505	0.0662153	YFR002W, YBL079W, YDL116W, YML031W, YJR132W, YNL189W, YGL241W, YKL057C, YJL041W, YGR218W, YIL115C, YLR208W, YOR046C, YIL063C, YER107C	694	61	4595	1.62812	1	0.414465	62.7144
Annotation Cluster 8	Enrichment Score: 3.2340409502914382
Category	Term	Count	%	PValue	Genes	List Total	Pop Hits	Pop Total	Fold Enrichment	Bonferroni	Benjamini	FDR
GOTERM_BP_FAT	GO:0006897~endocytosis	31	3.73045	6.97133e-05	YGR086C, YER125W, YBR109C, YGL206C, YHR135C, YNL154C, YCL034W, YAL030W, YML001W, YJR125C, YKL126W, YBL007C, YNR035C, YML052W, YDL019C, YCR094W, YHR001W, YCR009C, YBL047C, YHR073W, YDL146W, YCR053W, YAR042W, YNL297C, YCR028C, YMR109W, YPL004C, YDR388W, YDL231C, YOR327C, YLR056W	764	95	4870	2.08005	0.110958	0.00586326	0.117412
GOTERM_BP_FAT	GO:0010324~membrane invagination	39	4.69314	0.000156396	YGR086C, YER125W, YPR185W, YBL050W, YPL154C, YBR109C, YGL206C, YJL012C, YHR135C, YFL004W, YNL154C, YCL034W, YAL030W, YML001W, YJR125C, YKL126W, YBL007C, YNR035C, YML052W, YDL019C, YCR094W, YHR001W, YCR009C, YBL047C, YHR073W, YDL146W, YCR053W, YAR042W, YNL297C, YMR109W, YCR028C, YPL004C, YDL231C, YDR388W, YOR327C, YNL223W, YEL013W, YLR056W, YBR080C	764	136	4870	1.82794	0.231919	0.00937932	0.263223
GOTERM_BP_FAT	GO:0016044~membrane organization	61	7.34055	0.00124039	YER125W, YPL154C, YAL009W, YLR168C, YIL076W, YNL154C, YAL030W, YJR125C, YDL126C, YML052W, YDL116W, YCR094W, YMR162C, YCR009C, YFL038C, YDL146W, YAR042W, YPL004C, YOL111C, YNL131W, YOR327C, YLR056W, YMR183C, YDR470C, YLR189C, YGR086C, YOR165W, YPR185W, YPR125W, YBL050W, YBR109C, YGL206C, YHR135C, YJL012C, YOR326W, YFL004W, YCL034W, YML001W, YKL126W, YNL070W, YNR016C, YBL007C, YNR035C, YDL019C, YHR…	764	264	4870	1.47286	0.876787	0.0380327	2.06981
GOTERM_BP_FAT	GO:0016192~vesicle-mediated transport	77	9.26594	0.00856519	YMR079W, YER125W, YKR001C, YIL076W, YKR031C, YKL176C, YNL154C, YAL030W, YJR125C, YGL200C, YJR005W, YJL207C, YDR456W, YDL126C, YML052W, YCR094W, YCR009C, YFL038C, YDR407C, YDL146W, YAR042W, YIL109C, YGR261C, YPL004C, YGL137W, YDR358W, YOR327C, YPR181C, YLR056W, YMR071C, YBR005W, YMR183C, YOR216C, YGR086C, YCR034W, YBR109C, YBL050W, YGL206C, YPL204W, YHR135C, YDL137W, YJL004C, YOR326W, YCL034W, YML…	764	376	4870	1.30538	1	0.175922	13.4941
Annotation Cluster 9	Enrichment Score: 3.1209186188437594
Category	Term	Count	%	PValue	Genes	List Total	Pop Hits	Pop Total	Fold Enrichment	Bonferroni	Benjamini	FDR
GOTERM_BP_FAT	GO:0006915~apoptosis	11	1.32371	0.00034641	YBL030C, YML078W, YNL055C, YGR192C, YJR009C, YIL016W, YMR074C, YGR098C, YPL123C, YJL208C, YDL126C	764	20	4870	3.50589	0.442612	0.0152637	0.58215
GOTERM_BP_FAT	GO:0012501~programmed cell death	11	1.32371	0.000899086	YBL030C, YML078W, YNL055C, YGR192C, YJR009C, YIL016W, YMR074C, YGR098C, YPL123C, YJL208C, YDL126C	764	22	4870	3.18717	0.780727	0.0317703	1.50434
GOTERM_BP_FAT	GO:0016265~death	18	2.16606	0.00102676	YDR377W, YKL016C, YGR192C, YJR009C, YIL016W, YJR121W, YPL123C, YPR191W, YBL030C, YML078W, YNL055C, YMR074C, YGR098C, YGL187C, YBR039W, YJL208C, YDR529C, YDL126C	764	50	4870	2.29476	0.823251	0.0354607	1.71622
GOTERM_BP_FAT	GO:0008219~cell death	18	2.16606	0.00102676	YDR377W, YKL016C, YGR192C, YJR009C, YIL016W, YJR121W, YPL123C, YPR191W, YBL030C, YML078W, YNL055C, YMR074C, YGR098C, YGL187C, YBR039W, YJL208C, YDR529C, YDL126C	764	50	4870	2.29476	0.823251	0.0354607	1.71622
Annotation Cluster 10	Enrichment Score: 2.8820561757206957
Category	Term	Count	%	PValue	Genes	List Total	Pop Hits	Pop Total	Fold Enrichment	Bonferroni	Benjamini	FDR
GOTERM_BP_FAT	GO:0006163~purine nucleotide metabolic process	31	3.73045	7.44606e-07	YOR270C, YKL080W, YKL016C, YNL220W, YLR447C, YGL008C, YDR408C, YPL036W, YDL185W, YDR454C, YGR204W, YGR020C, YDR226W, YOL077W-A, YBR039W, YMR300C, YOR128C, YDR399W, YDR377W, YOR332W, YBR084W, YPL078C, YJR121W, YMR162C, YML035C, YEL031W, YBR127C, YJL005W, YPR036W, YDL004W, YKR080W	764	78	4870	2.53339	0.00125536	0.000251199	0.00125476
GOTERM_BP_FAT	GO:0006164~purine nucleotide biosynthetic process	30	3.61011	1.00163e-06	YOR270C, YKL080W, YKL016C, YNL220W, YLR447C, YGL008C, YDR408C, YPL036W, YDL185W, YGR204W, YGR020C, YDR226W, YOL077W-A, YMR300C, YBR039W, YOR128C, YDR399W, YDR377W, YOR332W, YBR084W, YPL078C, YJR121W, YMR162C, YML035C, YEL031W, YBR127C, YJL005W, YPR036W, YDL004W, YKR080W	764	75	4870	2.54974	0.00168833	0.000281587	0.00168788
SP_PIR_KEYWORDS	Hydrogen ion transport	17	2.04573	1.75274e-06	YOR270C, YOR332W, YDR377W, YKL080W, YKL016C, YPL078C, YJR121W, YLR447C, YGL008C, YPL036W, YBR127C, YDL185W, YPR036W, YDL004W, YGR020C, YOL077W-A, YBR039W	828	35	6448	3.78247	0.000672825	4.80739e-05	0.00243017
GOTERM_MF_FAT	GO:0015078~hydrogen ion transmembrane transporter activity	28	3.36943	2.0802e-06	YOR270C, YKL080W, YKL016C, Q0250, YLR447C, YPR191W, YGL008C, YPL036W, YDL185W, YGR020C, YOL077W-A, YGL187C, YBR039W, YDR529C, YDR456W, YOR332W, YDR377W, YPL078C, YMR205C, YLR038C, YJR121W, YGR240C, YMR256C, YGL191W, Q0070, YBR127C, YPR036W, YDL004W	698	66	4190	2.54667	0.00167108	0.000334441	0.00319516
GOTERM_BP_FAT	GO:0015992~proton transport	19	2.2864	3.99127e-06	YOR270C, YDR377W, YOR332W, YKL080W, YKL016C, YPL078C, YMR205C, YJR121W, YGR240C, YLR447C, YGL008C, YPL036W, YBR127C, YDL185W, YPR036W, YDL004W, YGR020C, YOL077W-A, YBR039W	764	38	4870	3.18717	0.00671067	0.000961436	0.00672565
GOTERM_BP_FAT	GO:0006818~hydrogen transport	19	2.2864	3.99127e-06	YOR270C, YDR377W, YOR332W, YKL080W, YKL016C, YPL078C, YMR205C, YJR121W, YGR240C, YLR447C, YGL008C, YPL036W, YBR127C, YDL185W, YPR036W, YDL004W, YGR020C, YOL077W-A, YBR039W	764	38	4870	3.18717	0.00671067	0.000961436	0.00672565
GOTERM_BP_FAT	GO:0044271~nitrogen compound biosynthetic process	80	9.62696	6.70899e-06	YER091C, YHR074W, YKL080W, YBR263W, YER069W, YKL016C, YEL041W, YDR408C, YGL008C, YJR016C, YLR355C, YDL185W, YHR025W, YER081W, YJL130C, YBR039W, YMR300C, YJR105W, YOR128C, YKL216W, YDR399W, YJR139C, YOR332W, YMR056C, YHR208W, YDR232W, YDL182W, YMR162C, YMR009W, YBL039C, YOR303W, YEL031W, YJL005W, YPR036W, YDR158W, YOR270C, YOR375C, YNR001C, YLR303W, YNL220W, YER141W, YLR447C, YOR136W, YPL036W, YLR…	764	317	4870	1.60867	0.0112543	0.00113117	0.011305
GOTERM_MF_FAT	GO:0015077~monovalent inorganic cation transmembrane transporter activity	28	3.36943	1.07645e-05	YOR270C, YKL080W, YKL016C, Q0250, YLR447C, YPR191W, YGL008C, YPL036W, YDL185W, YGR020C, YOL077W-A, YGL187C, YBR039W, YDR529C, YDR456W, YOR332W, YDR377W, YPL078C, YMR205C, YLR038C, YJR121W, YGR240C, YMR256C, YGL191W, Q0070, YBR127C, YPR036W, YDL004W	698	71	4190	2.36733	0.00861736	0.00144141	0.0165331
GOTERM_BP_FAT	GO:0009165~nucleotide biosynthetic process	38	4.5728	2.2819e-05	YOR270C, YHR074W, YKL080W, YKL016C, YNL220W, YLR447C, YGL008C, YDR408C, YEL041W, YPL036W, YNL129W, YDL185W, YJL130C, YGR204W, YGR020C, YDR226W, YOL077W-A, YBR039W, YMR300C, YKL216W, YOR128C, YDR399W, YDR377W, YOR332W, YBR084W, YPL078C, YJR121W, YMR162C, YBL039C, YML035C, YBR127C, YEL031W, YJL005W, YDL004W, YPR036W, YKR080W, YJR078W, YER070W	764	121	4870	2.00186	0.0377645	0.00295685	0.0384463
GOTERM_BP_FAT	GO:0034404~nucleobase, nucleoside and nucleotide biosynthetic process	40	4.81348	2.73345e-05	YOR270C, YHR074W, YKL080W, YKL016C, YNL220W, YLR447C, YGL008C, YDR408C, YEL041W, YPL036W, YNL129W, YDL185W, YOR155C, YJL130C, YGR204W, YGR020C, YDR226W, YOL077W-A, YBR039W, YMR300C, YJR105W, YKL216W, YOR128C, YDR399W, YDR377W, YOR332W, YBR084W, YPL078C, YJR121W, YMR162C, YBL039C, YML035C, YBR127C, YEL031W, YJL005W, YDL004W, YPR036W, YKR080W, YJR078W, YER070W	764	131	4870	1.94637	0.0450668	0.00328843	0.0460525
GOTERM_BP_FAT	GO:0034654~nucleobase, nucleoside, nucleotide and nucleic acid biosynthetic process	40	4.81348	2.73345e-05	YOR270C, YHR074W, YKL080W, YKL016C, YNL220W, YLR447C, YGL008C, YDR408C, YEL041W, YPL036W, YNL129W, YDL185W, YOR155C, YJL130C, YGR204W, YGR020C, YDR226W, YOL077W-A, YBR039W, YMR300C, YJR105W, YKL216W, YOR128C, YDR399W, YDR377W, YOR332W, YBR084W, YPL078C, YJR121W, YMR162C, YBL039C, YML035C, YBR127C, YEL031W, YJL005W, YDL004W, YPR036W, YKR080W, YJR078W, YER070W	764	131	4870	1.94637	0.0450668	0.00328843	0.0460525
GOTERM_BP_FAT	GO:0009150~purine ribonucleotide metabolic process	26	3.12876	3.73731e-05	YOR270C, YKL080W, YKL016C, YLR447C, YGL008C, YDR408C, YPL036W, YDR454C, YDL185W, YGR020C, YDR226W, YOL077W-A, YMR300C, YBR039W, YOR128C, YDR399W, YOR332W, YDR377W, YPL078C, YJR121W, YMR162C, YML035C, YEL031W, YBR127C, YPR036W, YDL004W	764	71	4870	2.33427	0.0611031	0.00419449	0.0629604
GOTERM_BP_FAT	GO:0009259~ribonucleotide metabolic process	28	3.36943	5.61168e-05	YOR270C, YKL080W, YKL016C, YLR447C, YGL008C, YDR408C, YPL036W, YDL185W, YDR454C, YGR020C, YDR226W, YOL077W-A, YMR300C, YBR039W, YKL216W, YOR128C, YDR399W, YOR332W, YDR377W, YPL078C, YJR121W, YMR162C, YBL039C, YML035C, YEL031W, YBR127C, YPR036W, YDL004W	764	81	4870	2.20348	0.0903285	0.00589951	0.0945228
GOTERM_BP_FAT	GO:0015986~ATP synthesis coupled proton transport	15	1.80505	5.94349e-05	YOR270C, YOR332W, YDR377W, YKL080W, YKL016C, YPL078C, YJR121W, YLR447C, YBR127C, YDL185W, YPR036W, YDL004W, YGR020C, YOL077W-A, YBR039W	764	30	4870	3.18717	0.0954066	0.00555505	0.100109
GOTERM_BP_FAT	GO:0015985~energy coupled proton transport, down electrochemical gradient	15	1.80505	5.94349e-05	YOR270C, YOR332W, YDR377W, YKL080W, YKL016C, YPL078C, YJR121W, YLR447C, YBR127C, YDL185W, YPR036W, YDL004W, YGR020C, YOL077W-A, YBR039W	764	30	4870	3.18717	0.0954066	0.00555505	0.100109
GOTERM_BP_FAT	GO:0009152~purine ribonucleotide biosynthetic process	25	3.00842	6.69098e-05	YOR270C, YKL080W, YKL016C, YLR447C, YDR408C, YGL008C, YPL036W, YDL185W, YDR226W, YGR020C, YOL077W-A, YMR300C, YBR039W, YOR128C, YDR399W, YOR332W, YDR377W, YPL078C, YJR121W, YMR162C, YML035C, YEL031W, YBR127C, YPR036W, YDL004W	764	69	4870	2.30955	0.106743	0.00592348	0.112693
GOTERM_CC_FAT	GO:0033178~proton-transporting two-sector ATPase complex, catalytic domain	10	1.20337	8.16622e-05	YOR270C, YOR332W, YKL080W, YBR127C, YDL185W, YDL004W, YPR036W, YJR121W, YGR020C, YBR039W	694	15	4595	4.41402	0.0400103	0.00254879	0.117533
GOTERM_MF_FAT	GO:0046961~proton-transporting ATPase activity, rotational mechanism	13	1.56438	9.30449e-05	YOR270C, YOR332W, YKL080W, YMR205C, YJR121W, YGR240C, YLR447C, YBR127C, YDL185W, YPR036W, YDL004W, YGR020C, YBR039W	698	23	4190	3.39292	0.0720817	0.00930786	0.142822
GOTERM_BP_FAT	GO:0006754~ATP biosynthetic process	19	2.2864	9.64459e-05	YOR270C, YDR377W, YOR332W, YKL080W, YKL016C, YPL078C, YJR121W, YMR162C, YLR447C, YGL008C, YPL036W, YEL031W, YBR127C, YDL185W, YPR036W, YDL004W, YGR020C, YOL077W-A, YBR039W	764	46	4870	2.63288	0.150164	0.00771825	0.162401
GOTERM_BP_FAT	GO:0009260~ribonucleotide biosynthetic process	27	3.2491	9.7869e-05	YOR270C, YKL080W, YKL016C, YLR447C, YGL008C, YDR408C, YPL036W, YDL185W, YGR020C, YDR226W, YOL077W-A, YMR300C, YBR039W, YKL216W, YOR128C, YDR399W, YOR332W, YDR377W, YPL078C, YJR121W, YMR162C, YBL039C, YML035C, YEL031W, YBR127C, YPR036W, YDL004W	764	79	4870	2.17857	0.152202	0.00747705	0.164795
GOTERM_BP_FAT	GO:0015672~monovalent inorganic cation transport	21	2.52708	9.93542e-05	YOR270C, YDR377W, YOR332W, YKL080W, YKL016C, YPL078C, YMR205C, YJR121W, YGR240C, YLR447C, YGL008C, YPL036W, YBR127C, YDL185W, YPR036W, YDL004W, YGR020C, YOL077W-A, YBR039W, YDR456W, YOL027C	764	54	4870	2.47891	0.154324	0.00726128	0.167294
GOTERM_BP_FAT	GO:0046034~ATP metabolic process	19	2.2864	0.000133829	YOR270C, YDR377W, YOR332W, YKL080W, YKL016C, YPL078C, YJR121W, YMR162C, YLR447C, YGL008C, YPL036W, YEL031W, YBR127C, YDL185W, YPR036W, YDL004W, YGR020C, YOL077W-A, YBR039W	764	47	4870	2.57686	0.20211	0.00899073	0.225282
GOTERM_BP_FAT	GO:0009201~ribonucleoside triphosphate biosynthetic process	20	2.40674	0.000135005	YOR270C, YDR377W, YOR332W, YKL080W, YKL016C, YPL078C, YJR121W, YMR162C, YLR447C, YGL008C, YBL039C, YPL036W, YEL031W, YBR127C, YDL185W, YPR036W, YDL004W, YGR020C, YOL077W-A, YBR039W	764	51	4870	2.49974	0.203692	0.00872207	0.227259
GOTERM_BP_FAT	GO:0009199~ribonucleoside triphosphate metabolic process	20	2.40674	0.000182097	YOR270C, YDR377W, YOR332W, YKL080W, YKL016C, YPL078C, YJR121W, YMR162C, YLR447C, YGL008C, YBL039C, YPL036W, YEL031W, YBR127C, YDL185W, YPR036W, YDL004W, YGR020C, YOL077W-A, YBR039W	764	52	4870	2.45167	0.264516	0.0105381	0.306418
GOTERM_BP_FAT	GO:0009142~nucleoside triphosphate biosynthetic process	20	2.40674	0.000242999	YOR270C, YDR377W, YOR332W, YKL080W, YKL016C, YPL078C, YJR121W, YMR162C, YLR447C, YGL008C, YBL039C, YPL036W, YEL031W, YBR127C, YDL185W, YPR036W, YDL004W, YGR020C, YOL077W-A, YBR039W	764	53	4870	2.40541	0.336343	0.0131384	0.408701
GOTERM_BP_FAT	GO:0009145~purine nucleoside triphosphate biosynthetic process	19	2.2864	0.000248179	YOR270C, YDR377W, YOR332W, YKL080W, YKL016C, YPL078C, YJR121W, YMR162C, YLR447C, YGL008C, YPL036W, YEL031W, YBR127C, YDL185W, YPR036W, YDL004W, YGR020C, YOL077W-A, YBR039W	764	49	4870	2.47169	0.342118	0.0126086	0.417396
GOTERM_BP_FAT	GO:0009206~purine ribonucleoside triphosphate biosynthetic process	19	2.2864	0.000248179	YOR270C, YDR377W, YOR332W, YKL080W, YKL016C, YPL078C, YJR121W, YMR162C, YLR447C, YGL008C, YPL036W, YEL031W, YBR127C, YDL185W, YPR036W, YDL004W, YGR020C, YOL077W-A, YBR039W	764	49	4870	2.47169	0.342118	0.0126086	0.417396
GOTERM_BP_FAT	GO:0009144~purine nucleoside triphosphate metabolic process	19	2.2864	0.00033211	YOR270C, YDR377W, YOR332W, YKL080W, YKL016C, YPL078C, YJR121W, YMR162C, YLR447C, YGL008C, YPL036W, YEL031W, YBR127C, YDL185W, YPR036W, YDL004W, YGR020C, YOL077W-A, YBR039W	764	50	4870	2.42225	0.428998	0.0154451	0.558181
GOTERM_BP_FAT	GO:0009205~purine ribonucleoside triphosphate metabolic process	19	2.2864	0.00033211	YOR270C, YDR377W, YOR332W, YKL080W, YKL016C, YPL078C, YJR121W, YMR162C, YLR447C, YGL008C, YPL036W, YEL031W, YBR127C, YDL185W, YPR036W, YDL004W, YGR020C, YOL077W-A, YBR039W	764	50	4870	2.42225	0.428998	0.0154451	0.558181
GOTERM_BP_FAT	GO:0006119~oxidative phosphorylation	21	2.52708	0.000396576	YOR270C, YDR377W, YOR332W, YKL080W, YKL016C, YPL078C, Q0250, YJR121W, YMR256C, YLR447C, YPR191W, YBR127C, YDL185W, YJR048W, YPR036W, YDL004W, YGR020C, YOL077W-A, YBR039W, YGL187C, YDR529C	764	59	4870	2.26883	0.48786	0.0170115	0.666191
GOTERM_CC_FAT	GO:0016469~proton-transporting two-sector ATPase complex	15	1.80505	0.000413141	YOR270C, YOR332W, YDR377W, YKL080W, YKL016C, YPL078C, YJR121W, YLR447C, YBR127C, YDL185W, YPR036W, YDL004W, YGR020C, YOL077W-A, YBR039W	694	36	4595	2.75877	0.186666	0.00894296	0.593297
GOTERM_MF_FAT	GO:0042625~ATPase activity, coupled to transmembrane movement of ions	17	2.04573	0.000488223	YOR270C, YOR332W, YKL080W, YMR205C, YJR121W, YMR162C, YGR240C, YLR447C, YGL008C, YPL036W, YEL031W, YBR127C, YDL185W, YPR036W, YDL004W, YGR020C, YBR039W	698	41	4190	2.48899	0.32472	0.0426874	0.747292
GOTERM_MF_FAT	GO:0019829~cation-transporting ATPase activity	13	1.56438	0.00062607	YOR270C, YOR332W, YKL080W, YMR205C, YJR121W, YGR240C, YLR447C, YBR127C, YDL185W, YPR036W, YDL004W, YGR020C, YBR039W	698	27	4190	2.89027	0.395599	0.0447425	0.957339
GOTERM_CC_FAT	GO:0000221~vacuolar proton-transporting V-type ATPase, V1 domain	7	0.842359	0.000643559	YOR270C, YOR332W, YKL080W, YBR127C, YDL185W, YPR036W, YGR020C	694	9	4595	5.1497	0.275217	0.0123038	0.922767
GOTERM_CC_FAT	GO:0033180~proton-transporting V-type ATPase, V1 domain	7	0.842359	0.000643559	YOR270C, YOR332W, YKL080W, YBR127C, YDL185W, YPR036W, YGR020C	694	9	4595	5.1497	0.275217	0.0123038	0.922767
GOTERM_BP_FAT	GO:0034220~ion transmembrane transport	17	2.04573	0.000825895	YOR270C, YOR332W, YDR377W, YKL080W, YKL016C, YPL078C, YJR121W, YLR447C, YBR127C, YDL185W, YPR036W, YDL004W, YER145C, YGR020C, YOL077W-A, YBR039W, YMR058W	764	45	4870	2.40809	0.751884	0.0304999	1.38268
GOTERM_MF_FAT	GO:0046933~hydrogen ion transporting ATP synthase activity, rotational mechanism	10	1.20337	0.00108441	YDR377W, YBR127C, YKL016C, YDL185W, YPL078C, YDL004W, YJR121W, YGR020C, YOL077W-A, YBR039W	698	18	4190	3.33493	0.582029	0.0649014	1.65276
GOTERM_BP_FAT	GO:0009141~nucleoside triphosphate metabolic process	20	2.40674	0.00112495	YOR270C, YDR377W, YOR332W, YKL080W, YKL016C, YPL078C, YJR121W, YMR162C, YLR447C, YGL008C, YBL039C, YPL036W, YEL031W, YBR127C, YDL185W, YPR036W, YDL004W, YGR020C, YOL077W-A, YBR039W	764	59	4870	2.1608	0.85026	0.0358577	1.87889
GOTERM_BP_FAT	GO:0006885~regulation of pH	13	1.56438	0.00112639	YOR270C, YOR332W, YKL080W, YLR447C, YGL008C, YPL036W, YBR127C, YDL185W, YPR036W, YHR060W, YGR020C, YGR092W, YDR456W	764	30	4870	2.76222	0.850624	0.0352375	1.88127
GOTERM_MF_FAT	GO:0022890~inorganic cation transmembrane transporter activity	34	4.09146	0.0011919	YOR270C, YKL175W, YKL080W, YLR220W, YKL016C, Q0250, YLR447C, YPR191W, YGL008C, YPL036W, YML123C, YDL185W, YGR020C, YOL077W-A, YBR039W, YGL187C, YNL142W, YDR529C, YMR058W, YDR456W, YDR377W, YOR332W, YPL078C, YMR205C, YLR038C, YJR121W, YGR240C, YMR256C, YGL191W, Q0070, YBR127C, YPR036W, YDL004W, YER145C	698	118	4190	1.72964	0.61667	0.0619237	1.81519
GOTERM_MF_FAT	GO:0015405~P-P-bond-hydrolysis-driven transmembrane transporter activity	24	2.88809	0.00174714	YOR270C, YOR332W, YKL080W, YMR205C, YDR406W, YCR011C, YJR121W, YMR162C, YGR240C, YLR447C, YGL008C, YMR203W, YPL036W, YEL031W, YBR127C, YDL185W, YLL048C, YNL131W, YBR283C, YPR036W, YDL004W, YGR020C, YBR039W, YNL070W	698	75	4190	1.92092	0.754862	0.0841208	2.65023
GOTERM_MF_FAT	GO:0015399~primary active transmembrane transporter activity	24	2.88809	0.00174714	YOR270C, YOR332W, YKL080W, YMR205C, YDR406W, YCR011C, YJR121W, YMR162C, YGR240C, YLR447C, YGL008C, YMR203W, YPL036W, YEL031W, YBR127C, YDL185W, YLL048C, YNL131W, YBR283C, YPR036W, YDL004W, YGR020C, YBR039W, YNL070W	698	75	4190	1.92092	0.754862	0.0841208	2.65023
KEGG_PATHWAY	sce00190:Oxidative phosphorylation	29	3.48977	0.00189651	YOR270C, YKL080W, YKL016C, Q0250, Q0065, YER141W, YLR447C, YPR191W, YGL008C, YPL132W, YPL036W, YDL185W, YGR020C, YOL077W-A, YGL187C, YBR039W, YDR529C, YBR011C, YOR332W, YDR377W, YPL078C, YLR038C, YJR121W, YMR256C, YGL191W, Q0070, YBR127C, YPR036W, YDL004W	319	76	1439	1.72129	0.135989	0.0704782	1.98291
GOTERM_BP_FAT	GO:0051452~intracellular pH reduction	11	1.32371	0.00290792	YOR270C, YOR332W, YKL080W, YBR127C, YDL185W, YPR036W, YHR060W, YGR020C, YLR447C, YGR092W, YDR456W	764	25	4870	2.80471	0.992648	0.0738903	4.78893
GOTERM_BP_FAT	GO:0007035~vacuolar acidification	11	1.32371	0.00290792	YOR270C, YOR332W, YKL080W, YBR127C, YDL185W, YPR036W, YHR060W, YGR020C, YLR447C, YGR092W, YDR456W	764	25	4870	2.80471	0.992648	0.0738903	4.78893
GOTERM_BP_FAT	GO:0045851~pH reduction	11	1.32371	0.00290792	YOR270C, YOR332W, YKL080W, YBR127C, YDL185W, YPR036W, YHR060W, YGR020C, YLR447C, YGR092W, YDR456W	764	25	4870	2.80471	0.992648	0.0738903	4.78893
GOTERM_BP_FAT	GO:0030641~regulation of cellular pH	11	1.32371	0.00407408	YOR270C, YOR332W, YKL080W, YBR127C, YDL185W, YPR036W, YHR060W, YGR020C, YLR447C, YGR092W, YDR456W	764	26	4870	2.69684	0.998979	0.0963196	6.64813
GOTERM_BP_FAT	GO:0051453~regulation of intracellular pH	11	1.32371	0.00407408	YOR270C, YOR332W, YKL080W, YBR127C, YDL185W, YPR036W, YHR060W, YGR020C, YLR447C, YGR092W, YDR456W	764	26	4870	2.69684	0.998979	0.0963196	6.64813
SP_PIR_KEYWORDS	ion transport	24	2.88809	0.00433567	YOR270C, YKL175W, YDR377W, YOR332W, YKL080W, YKL016C, YPL078C, YOR271C, YJR121W, YLR447C, YGL008C, YMR203W, YPL036W, YBR127C, YNL055C, YDL185W, YPR036W, YDL004W, YER145C, YGR020C, YOL077W-A, YBR039W, YMR058W, YDR456W	828	102	6448	1.83234	0.811473	0.0429583	5.84666
GOTERM_BP_FAT	GO:0055067~monovalent inorganic cation homeostasis	14	1.68472	0.00477432	YOR270C, YOR332W, YKL080W, YLR447C, YGL008C, YPL036W, YBR127C, YDL185W, YPR036W, YHR060W, YGR020C, YGR092W, YDR456W, YOL027C	764	39	4870	2.28823	0.999688	0.110422	7.74806
GOTERM_CC_FAT	GO:0016471~vacuolar proton-transporting V-type ATPase complex	8	0.962696	0.005673	YOR270C, YOR332W, YKL080W, YBR127C, YDL185W, YPR036W, YGR020C, YLR447C	694	16	4595	3.31052	0.941841	0.0759748	7.866
GOTERM_CC_FAT	GO:0033176~proton-transporting V-type ATPase complex	8	0.962696	0.005673	YOR270C, YOR332W, YKL080W, YBR127C, YDL185W, YPR036W, YGR020C, YLR447C	694	16	4595	3.31052	0.941841	0.0759748	7.866
GOTERM_MF_FAT	GO:0043492~ATPase activity, coupled to movement of substances	21	2.52708	0.00578666	YOR270C, YOR332W, YKL080W, YMR205C, YDR406W, YCR011C, YJR121W, YCR094W, YMR162C, YGR240C, YLR447C, YGL008C, YPL036W, YEL031W, YBR127C, YDL185W, YLL048C, YPR036W, YDL004W, YGR020C, YBR039W	698	68	4190	1.85383	0.99059	0.199237	8.52842
GOTERM_MF_FAT	GO:0042626~ATPase activity, coupled to transmembrane movement of substances	20	2.40674	0.00632788	YOR270C, YOR332W, YKL080W, YMR205C, YDR406W, YCR011C, YJR121W, YMR162C, YGR240C, YLR447C, YGL008C, YPL036W, YEL031W, YBR127C, YDL185W, YLL048C, YPR036W, YDL004W, YGR020C, YBR039W	698	64	4190	1.8759	0.993926	0.207046	9.29028
GOTERM_MF_FAT	GO:0016820~hydrolase activity, acting on acid anhydrides, catalyzing transmembrane movement of substances	20	2.40674	0.00632788	YOR270C, YOR332W, YKL080W, YMR205C, YDR406W, YCR011C, YJR121W, YMR162C, YGR240C, YLR447C, YGL008C, YPL036W, YEL031W, YBR127C, YDL185W, YLL048C, YPR036W, YDL004W, YGR020C, YBR039W	698	64	4190	1.8759	0.993926	0.207046	9.29028
GOTERM_BP_FAT	GO:0030004~cellular monovalent inorganic cation homeostasis	12	1.44404	0.0147075	YOR270C, YOR332W, YKL080W, YBR127C, YDL185W, YPR036W, YHR060W, YGR020C, YLR447C, YGR092W, YDR456W, YOL027C	764	35	4870	2.18549	1	0.260037	22.0952
GOTERM_BP_FAT	GO:0006811~ion transport	44	5.29483	0.0320227	YOR270C, YKL175W, YKL080W, YLR220W, YKL016C, YLR447C, YPR191W, YGL008C, YMR203W, YPL036W, YBL030C, YNL055C, YML123C, YDL185W, YCR037C, YGR020C, YOL077W-A, YBR039W, YGL187C, YJL117W, YNL142W, YDR529C, YDR456W, YMR058W, YDR377W, YOR332W, YPL078C, YOR271C, YMR205C, YLR038C, YJR121W, YGR240C, YMR256C, YBR037C, YGL191W, YKL085W, YBR127C, YEL031W, YLL048C, YDL004W, YPR036W, YER145C, YEL013W, YOL027C	764	209	4870	1.34197	1	0.413199	42.216
SP_PIR_KEYWORDS	atp synthesis	6	0.722022	0.0341437	YDR377W, YKL016C, YDL004W, YJR121W, YOL077W-A, YBR039W	828	15	6448	3.11498	0.999998	0.188151	38.2255
GOTERM_MF_FAT	GO:0042623~ATPase activity, coupled	44	5.29483	0.0455317	YOR270C, YKL080W, YDR194C, YGL078C, YCR011C, YLR447C, YLL008W, YML127W, YGL008C, YPL036W, YEL032W, YHR056C, YDL160C, YBR142W, YDL185W, YLR321C, YPR024W, YMR091C, YGR020C, YBR039W, YPL082C, YOR046C, YDL084W, YBR237W, YOR332W, YIL143C, YMR205C, YDR406W, YJR121W, YKL017C, YCR094W, YGR240C, YMR162C, YBR245C, YOR204W, YBR127C, YEL031W, YLL048C, YDR190C, YLL026W, YLR419W, YDL004W, YPR036W, YER164W	698	202	4190	1.30755	1	0.608072	51.1196
GOTERM_BP_FAT	GO:0055085~transmembrane transport	50	6.01685	0.0538191	YFR002W, YKL080W, YKL016C, YML031W, YDR343C, YGL008C, YMR203W, YML123C, YDL185W, YCR037C, YJR045C, YOR046C, YBR039W, YDR456W, YOR332W, YER017C, YLR259C, YBL079W, YLL024C, YDL116W, YDR258C, YGL241W, YEL031W, YNL131W, YBR283C, YPR036W, YIL115C, YOR270C, YDR345C, YCR011C, YLR447C, YBL030C, YPL063W, YKL057C, YJL041W, YGR020C, YOL077W-A, YNL070W, YMR058W, YDR377W, YPL078C, YJR121W, YAL005C, YBR127C, Y…	764	251	4870	1.26979	1	0.549623	60.6332
GOTERM_BP_FAT	GO:0006812~cation transport	30	3.61011	0.0550024	YOR270C, YKL175W, YKL080W, YKL016C, YLR220W, YLR447C, YGL008C, YPL036W, YML123C, YDL185W, YGR020C, YOL077W-A, YBR039W, YNL142W, YMR058W, YDR456W, YDR377W, YOR332W, YPL078C, YMR205C, YOR271C, YJR121W, YGR240C, YBR037C, YEL031W, YBR127C, YPR036W, YDL004W, YER145C, YOL027C	764	138	4870	1.38573	1	0.554608	61.4546
GOTERM_CC_FAT	GO:0005753~mitochondrial proton-transporting ATP synthase complex	7	0.842359	0.0683712	YDR377W, YKL016C, YPL078C, YDL004W, YJR121W, YOL077W-A, YBR039W	694	20	4595	2.31736	1	0.420028	63.9351
GOTERM_CC_FAT	GO:0045259~proton-transporting ATP synthase complex	7	0.842359	0.0683712	YDR377W, YKL016C, YPL078C, YDL004W, YJR121W, YOL077W-A, YBR039W	694	20	4595	2.31736	1	0.420028	63.9351
GOTERM_CC_FAT	GO:0033177~proton-transporting two-sector ATPase complex, proton-transporting domain	6	0.722022	0.146493	YOR270C, YDR377W, YKL016C, YPL078C, YOL077W-A, YLR447C	694	19	4595	2.09085	1	0.623857	89.7823
GOTERM_BP_FAT	GO:0055080~cation homeostasis	23	2.76775	0.14948	YOR270C, YKL175W, YOR332W, YKL080W, YLR220W, YLR447C, YGL008C, YBR037C, YPL036W, YEL031W, YBR127C, YDL185W, YJR104C, YCL017C, YPR036W, YER145C, YHR060W, YGR020C, YGR092W, YMR058W, YDR456W, YOL027C, YCR008W	764	112	4870	1.30902	1	0.801347	93.4674
SP_PIR_KEYWORDS	cf(0)	4	0.481348	0.158301	YDR377W, YKL016C, YPL078C, YOL077W-A	828	11	6448	2.8318	1	0.470757	90.8318
GOTERM_BP_FAT	GO:0055082~cellular chemical homeostasis	24	2.88809	0.205833	YOR270C, YKL175W, YOR332W, YKL080W, YLR220W, YIL035C, YKL190W, YLR447C, YBR037C, YBR127C, YEL031W, YDL185W, YJR104C, YCL017C, YPR036W, YER145C, YHR060W, YGR020C, YER133W, YGR092W, YMR058W, YDR456W, YOL027C, YCR008W	764	123	4870	1.24377	1	0.874955	97.9424
GOTERM_BP_FAT	GO:0006873~cellular ion homeostasis	24	2.88809	0.205833	YOR270C, YKL175W, YOR332W, YKL080W, YLR220W, YIL035C, YKL190W, YLR447C, YBR037C, YBR127C, YEL031W, YDL185W, YJR104C, YCL017C, YPR036W, YER145C, YHR060W, YGR020C, YER133W, YGR092W, YMR058W, YDR456W, YOL027C, YCR008W	764	123	4870	1.24377	1	0.874955	97.9424
GOTERM_BP_FAT	GO:0030003~cellular cation homeostasis	21	2.52708	0.240151	YOR270C, YKL175W, YOR332W, YKL080W, YLR220W, YLR447C, YBR037C, YEL031W, YBR127C, YDL185W, YJR104C, YCL017C, YPR036W, YER145C, YHR060W, YGR020C, YGR092W, YMR058W, YDR456W, YOL027C, YCR008W	764	108	4870	1.23946	1	0.908205	99.0226
GOTERM_BP_FAT	GO:0019725~cellular homeostasis	28	3.36943	0.242817	YOR270C, YKL175W, YKL080W, YLR220W, YCL035C, YIL035C, YLR447C, YDL185W, YJR104C, YHR060W, YGR020C, YFL018C, YGR092W, YMR058W, YDR456W, YOR332W, YML028W, YKL190W, YBR037C, YEL031W, YBR127C, YCL017C, YPR036W, YDR353W, YER145C, YER133W, YCR008W, YOL027C	764	150	4870	1.18988	1	0.908743	99.0788
GOTERM_CC_FAT	GO:0000329~fungal-type vacuole membrane	17	2.04573	0.245502	YOR270C, YOR332W, YKL080W, YLR220W, YLL024C, YDR486C, YLR447C, YOR326W, YAL005C, YBR127C, YDL185W, YMR160W, YPR036W, YGR020C, YEL013W, YHR028C, YLR386W	694	88	4595	1.27906	1	0.758948	98.2693
GOTERM_CC_FAT	GO:0045263~proton-transporting ATP synthase complex, coupling factor F(o)	4	0.481348	0.266864	YDR377W, YKL016C, YPL078C, YOL077W-A	694	12	4595	2.20701	1	0.775172	98.8555
GOTERM_CC_FAT	GO:0000276~mitochondrial proton-transporting ATP synthase complex, coupling factor F(o)	4	0.481348	0.266864	YDR377W, YKL016C, YPL078C, YOL077W-A	694	12	4595	2.20701	1	0.775172	98.8555
GOTERM_BP_FAT	GO:0050801~ion homeostasis	29	3.48977	0.301814	YOR270C, YKL175W, YKL080W, YLR220W, YIL035C, YLR447C, YGL008C, YPL036W, YDL185W, YJR104C, YHR060W, YGR020C, YGR092W, YMR058W, YDR456W, YOR332W, YDR486C, YKL190W, YBR037C, YEL031W, YBR127C, YLL048C, YCL017C, YPR036W, YER145C, YEL013W, YER133W, YCR008W, YOL027C	764	161	4870	1.14817	1	0.942669	99.7652
GOTERM_BP_FAT	GO:0048878~chemical homeostasis	29	3.48977	0.314193	YOR270C, YKL175W, YKL080W, YLR220W, YIL035C, YLR447C, YGL008C, YPL036W, YDL185W, YJR104C, YHR060W, YGR020C, YGR092W, YMR058W, YDR456W, YOR332W, YDR486C, YKL190W, YBR037C, YEL031W, YBR127C, YLL048C, YCL017C, YPR036W, YER145C, YEL013W, YER133W, YCR008W, YOL027C	764	162	4870	1.14109	1	0.946716	99.8263
GOTERM_BP_FAT	GO:0042592~homeostatic process	39	4.69314	0.610673	YOR270C, YKL175W, YKL080W, YLR220W, YBL088C, YCL035C, YIL035C, YLR447C, YGL008C, YPL036W, YLR150W, YDL185W, YJR104C, YHR060W, YGR020C, YFL018C, YGR092W, YDR456W, YMR058W, YOR332W, YML028W, YBL032W, YDR486C, YKL190W, YBR037C, YBR127C, YEL031W, YLL048C, YDR082W, YDR353W, YCL017C, YPR036W, YER145C, YAR007C, YEL013W, YER133W, YJR078W, YCR008W, YOL027C	764	250	4870	0.994398	1	0.995459	100
Annotation Cluster 11	Enrichment Score: 2.6548556905038345
Category	Term	Count	%	PValue	Genes	List Total	Pop Hits	Pop Total	Fold Enrichment	Bonferroni	Benjamini	FDR
UP_SEQ_FEATURE	nucleotide phosphate-binding region:GTP	26	3.12876	4.72037e-05	YOR165W, YLR314C, YNL220W, YAL035W, YML064C, YDR172W, YER025W, YKR001C, YHR107C, YDL137W, YGR173W, YKR055W, YNL180C, YCR002C, YML001W, YPR041W, YPL218W, YNL098C, YML085C, YDR292C, YFL037W, YLL001W, YLR262C, YFL005W, YFL038C, YJL102W	828	86	6448	2.35434	0.074932	0.0381954	0.0793052
SP_PIR_KEYWORDS	gtp-binding	26	3.12876	0.00015771	YOR165W, YLR314C, YNL220W, YAL035W, YML064C, YDR172W, YER025W, YKR001C, YHR107C, YDL137W, YGR173W, YKR055W, YNL180C, YCR002C, YML001W, YPR041W, YPL218W, YNL098C, YML085C, YDR292C, YFL037W, YLL001W, YLR262C, YFL005W, YFL038C, YJL102W	828	92	6448	2.2008	0.0587678	0.00274919	0.218446
GOTERM_MF_FAT	GO:0003924~GTPase activity	22	2.64741	0.00366402	YFL037W, YOR165W, YLL001W, YAL035W, YER025W, YKR001C, YDR172W, YML064C, YPL217C, YHR107C, YLR262C, YDL137W, YFL005W, YFL038C, YKR055W, YNL180C, YML001W, YCR002C, YJL102W, YPL218W, YNL098C, YML085C	698	70	4190	1.88661	0.947728	0.143868	5.4823
SP_PIR_KEYWORDS	GTP binding	14	1.68472	0.00404027	YDR292C, YLL001W, YAL035W, YML064C, YER025W, YKR001C, YPR141C, YLR262C, YGR173W, YFL005W, YFL038C, YML001W, YJL102W, YPL218W	828	46	6448	2.37009	0.788727	0.0411459	5.45861
GOTERM_MF_FAT	GO:0019001~guanyl nucleotide binding	28	3.36943	0.0047427	YLR314C, YOR165W, YNL220W, YAL035W, YML064C, YDR172W, YER025W, YKR001C, YMR313C, YHR107C, YDL137W, YGR173W, YKR055W, YNL180C, YML001W, YCR002C, YPR041W, YPL218W, YNL098C, YML085C, YDR292C, YFL037W, YLL001W, YPL217C, YLR262C, YFL038C, YFL005W, YJL102W	698	99	4190	1.69778	0.97812	0.173958	7.04193
GOTERM_MF_FAT	GO:0032561~guanyl ribonucleotide binding	28	3.36943	0.0047427	YLR314C, YOR165W, YNL220W, YAL035W, YML064C, YDR172W, YER025W, YKR001C, YMR313C, YHR107C, YDL137W, YGR173W, YKR055W, YNL180C, YML001W, YCR002C, YPR041W, YPL218W, YNL098C, YML085C, YDR292C, YFL037W, YLL001W, YPL217C, YLR262C, YFL038C, YFL005W, YJL102W	698	99	4190	1.69778	0.97812	0.173958	7.04193
GOTERM_MF_FAT	GO:0005525~GTP binding	28	3.36943	0.0047427	YLR314C, YOR165W, YNL220W, YAL035W, YML064C, YDR172W, YER025W, YKR001C, YMR313C, YHR107C, YDL137W, YGR173W, YKR055W, YNL180C, YML001W, YCR002C, YPR041W, YPL218W, YNL098C, YML085C, YDR292C, YFL037W, YLL001W, YPL217C, YLR262C, YFL038C, YFL005W, YJL102W	698	99	4190	1.69778	0.97812	0.173958	7.04193
INTERPRO	IPR005225:Small GTP-binding protein	12	1.44404	0.0490764	YKR055W, YNL180C, YML001W, YAL035W, YML064C, YPL218W, YLR262C, YNL098C, YDL137W, YGR173W, YFL005W, YFL038C	741	41	4676	1.84694	1	0.986934	56.0047
Annotation Cluster 12	Enrichment Score: 2.6001670562014882
Category	Term	Count	%	PValue	Genes	List Total	Pop Hits	Pop Total	Fold Enrichment	Bonferroni	Benjamini	FDR
GOTERM_BP_FAT	GO:0044271~nitrogen compound biosynthetic process	80	9.62696	6.70899e-06	YER091C, YHR074W, YKL080W, YBR263W, YER069W, YKL016C, YEL041W, YDR408C, YGL008C, YJR016C, YLR355C, YDL185W, YHR025W, YER081W, YJL130C, YBR039W, YMR300C, YJR105W, YOR128C, YKL216W, YDR399W, YJR139C, YOR332W, YMR056C, YHR208W, YDR232W, YDL182W, YMR162C, YMR009W, YBL039C, YOR303W, YEL031W, YJL005W, YPR036W, YDR158W, YOR270C, YOR375C, YNR001C, YLR303W, YNL220W, YER141W, YLR447C, YOR136W, YPL036W, YLR…	764	317	4870	1.60867	0.0112543	0.00113117	0.011305
GOTERM_BP_FAT	GO:0046394~carboxylic acid biosynthetic process	47	5.65584	0.000104643	YER091C, YCR034W, YOR375C, YBR263W, YER069W, YLR303W, YNR001C, YOR136W, YLR304C, YLR180W, YJR016C, YDR502C, YJR137C, YLR027C, YML082W, YLR355C, YIR034C, YHR025W, YER081W, YBR159W, YGR204W, YFL018C, YJR139C, YHR037W, YDL066W, YNR016C, YKL001C, YDR050C, YHR208W, YPL061W, YBR084W, YOR377W, YDL182W, YPL231W, YMR009W, YGR124W, YCR053W, YOR303W, YER055C, YPR118W, YKL182W, YDL171C, YNR050C, YLR056W, YDR…	764	172	4870	1.74183	0.161837	0.00732893	0.176192
GOTERM_BP_FAT	GO:0016053~organic acid biosynthetic process	47	5.65584	0.000104643	YER091C, YCR034W, YOR375C, YBR263W, YER069W, YLR303W, YNR001C, YOR136W, YLR304C, YLR180W, YJR016C, YDR502C, YJR137C, YLR027C, YML082W, YLR355C, YIR034C, YHR025W, YER081W, YBR159W, YGR204W, YFL018C, YJR139C, YHR037W, YDL066W, YNR016C, YKL001C, YDR050C, YHR208W, YPL061W, YBR084W, YOR377W, YDL182W, YPL231W, YMR009W, YGR124W, YCR053W, YOR303W, YER055C, YPR118W, YKL182W, YDL171C, YNR050C, YLR056W, YDR…	764	172	4870	1.74183	0.161837	0.00732893	0.176192
SP_PIR_KEYWORDS	amino-acid biosynthesis	27	3.2491	0.000149774	YER091C, YER069W, YLR303W, YJR137C, YJR016C, YML082W, YLR355C, YIR034C, YHR025W, YER081W, YGR204W, YJR139C, YKL001C, YHR208W, YBR084W, YDL182W, YMR009W, YGR124W, YCR053W, YER055C, YOR303W, YPR118W, YDL171C, YNR050C, YDR127W, YCL018W, YDR158W	828	97	6448	2.16764	0.0558948	0.00273519	0.207465
GOTERM_BP_FAT	GO:0008652~cellular amino acid biosynthetic process	38	4.5728	0.000247435	YER091C, YOR375C, YBR263W, YER069W, YLR303W, YNR001C, YOR136W, YLR304C, YLR180W, YJR016C, YDR502C, YJR137C, YLR027C, YML082W, YLR355C, YIR034C, YHR025W, YER081W, YGR204W, YFL018C, YJR139C, YHR037W, YDL066W, YKL001C, YHR208W, YBR084W, YDL182W, YMR009W, YGR124W, YCR053W, YOR303W, YER055C, YPR118W, YDL171C, YNR050C, YDR127W, YCL018W, YDR158W	764	134	4870	1.80765	0.341291	0.0129613	0.416146
GOTERM_BP_FAT	GO:0009309~amine biosynthetic process	38	4.5728	0.000840959	YER091C, YOR375C, YBR263W, YER069W, YLR303W, YNR001C, YOR136W, YLR304C, YLR180W, YJR016C, YDR502C, YJR137C, YLR027C, YML082W, YLR355C, YIR034C, YHR025W, YER081W, YGR204W, YFL018C, YJR139C, YHR037W, YDL066W, YKL001C, YHR208W, YBR084W, YDL182W, YMR009W, YGR124W, YCR053W, YOR303W, YER055C, YPR118W, YDL171C, YNR050C, YDR127W, YCL018W, YDR158W	764	142	4870	1.70581	0.758116	0.0303831	1.40773
GOTERM_BP_FAT	GO:0009066~aspartate family amino acid metabolic process	21	2.52708	0.00102838	YKL001C, YER091C, YBR084W, YLR303W, YER043C, YDL182W, YMR009W, YGR124W, YLR180W, YCR053W, YLR027C, YDR502C, YJR137C, YML082W, YIR034C, YPR118W, YHR025W, YGR204W, YNR050C, YJR139C, YDR158W	764	63	4870	2.12478	0.823736	0.0348038	1.71892
SP_PIR_KEYWORDS	methionine biosynthesis	11	1.32371	0.00122848	YKL001C, YER091C, YJR137C, YML082W, YBR084W, YLR303W, YPR118W, YGR204W, YMR009W, YJR139C, YDR158W	828	27	6448	3.17266	0.376263	0.0151113	1.68991
GOTERM_BP_FAT	GO:0009067~aspartate family amino acid biosynthetic process	18	2.16606	0.00132032	YKL001C, YER091C, YBR084W, YLR303W, YDL182W, YMR009W, YGR124W, YCR053W, YJR137C, YLR027C, YML082W, YIR034C, YPR118W, YHR025W, YGR204W, YNR050C, YJR139C, YDR158W	764	51	4870	2.24977	0.892349	0.0397145	2.2018
GOTERM_BP_FAT	GO:0000096~sulfur amino acid metabolic process	17	2.04573	0.00141221	YKL001C, YER091C, YBR084W, YLR303W, YER043C, YMR009W, YLR180W, YDR502C, YJR137C, YML082W, YNL239W, YPR118W, YHR025W, YCL017C, YGR204W, YJR139C, YDR158W	764	47	4870	2.30561	0.907827	0.0402716	2.35333
GOTERM_BP_FAT	GO:0006555~methionine metabolic process	15	1.80505	0.00205524	YER091C, YKL001C, YBR084W, YLR303W, YER043C, YMR009W, YLR180W, YDR502C, YJR137C, YML082W, YPR118W, YHR025W, YGR204W, YJR139C, YDR158W	764	40	4870	2.39038	0.968907	0.0571296	3.40753
GOTERM_BP_FAT	GO:0000097~sulfur amino acid biosynthetic process	13	1.56438	0.00842472	YER091C, YKL001C, YLR303W, YBR084W, YMR009W, YLR180W, YDR502C, YJR137C, YML082W, YPR118W, YGR204W, YJR139C, YDR158W	764	37	4870	2.23963	0.999999	0.175415	13.2873
GOTERM_BP_FAT	GO:0009086~methionine biosynthetic process	11	1.32371	0.0204519	YKL001C, YER091C, YJR137C, YML082W, YBR084W, YLR303W, YPR118W, YGR204W, YMR009W, YJR139C, YDR158W	764	32	4870	2.19118	1	0.3126	29.4054
KEGG_PATHWAY	sce00270:Cysteine and methionine metabolism	12	1.44404	0.0376368	YDR502C, YLR027C, YER091C, YML082W, YGL202W, YLR303W, YPR118W, YER043C, YMR009W, YJR139C, YDR158W, YLR180W	319	29	1439	1.86661	0.947868	0.446113	33.286
KEGG_PATHWAY	sce00450:Selenoamino acid metabolism	6	0.722022	0.414069	YDR502C, YKL001C, YML082W, YLR303W, YER043C, YLR180W	319	19	1439	1.42452	1	0.898399	99.6447
GOTERM_BP_FAT	GO:0044272~sulfur compound biosynthetic process	13	1.56438	0.415992	YER091C, YKL001C, YLR303W, YBR084W, YMR009W, YLR180W, YDR502C, YJR137C, YML082W, YPR118W, YGR204W, YJR139C, YDR158W	764	70	4870	1.18381	1	0.97719	99.9884
GOTERM_BP_FAT	GO:0006790~sulfur metabolic process	17	2.04573	0.506273	YKL001C, YER091C, YBR084W, YLR303W, YER043C, YMR009W, YLR180W, YDR502C, YJR137C, YML082W, YNL239W, YPR118W, YHR025W, YCL017C, YGR204W, YJR139C, YDR158W	764	100	4870	1.08364	1	0.987842	99.9993
Annotation Cluster 13	Enrichment Score: 2.587422912667431
Category	Term	Count	%	PValue	Genes	List Total	Pop Hits	Pop Total	Fold Enrichment	Bonferroni	Benjamini	FDR
GOTERM_BP_FAT	GO:0006913~nucleocytoplasmic transport	45	5.41516	8.70594e-06	YFR002W, YLR048W, YER125W, YBR109C, YKR092C, YML031W, YKL214C, YJR132W, YDR091C, YDR381W, YOL040C, YKL057C, YJL041W, YKR048C, YMR091C, YPL146C, YGR218W, YOR046C, YIL040W, YIL063C, YCR047C, YDL084W, YOR310C, YNR016C, YER036C, YJR123W, YIL143C, YBL079W, YMR308C, YDL116W, YAL005C, YNL189W, YGL241W, YGL123W, YDR233C, YNL302C, YNL178W, YPL226W, YIL115C, YJL128C, YOL121C, YER107C, YGL097W, YER131W, YMR…	764	148	4870	1.93815	0.0145797	0.00133429	0.0146697
GOTERM_BP_FAT	GO:0051169~nuclear transport	45	5.41516	8.70594e-06	YFR002W, YLR048W, YER125W, YBR109C, YKR092C, YML031W, YKL214C, YJR132W, YDR091C, YDR381W, YOL040C, YKL057C, YJL041W, YKR048C, YMR091C, YPL146C, YGR218W, YOR046C, YIL040W, YIL063C, YCR047C, YDL084W, YOR310C, YNR016C, YER036C, YJR123W, YIL143C, YBL079W, YMR308C, YDL116W, YAL005C, YNL189W, YGL241W, YGL123W, YDR233C, YNL302C, YNL178W, YPL226W, YIL115C, YJL128C, YOL121C, YER107C, YGL097W, YER131W, YMR…	764	148	4870	1.93815	0.0145797	0.00133429	0.0146697
GOTERM_BP_FAT	GO:0006606~protein import into nucleus	21	2.52708	0.000234446	YFR002W, YMR308C, YBL079W, YBR109C, YDL116W, YML031W, YAL005C, YJR132W, YNL189W, YGL241W, YDR233C, YKL057C, YJL041W, YKR048C, YMR091C, YGR218W, YJL128C, YER107C, YNR016C, YMR235C, YOR310C	764	57	4870	2.34844	0.326695	0.0130987	0.394342
GOTERM_BP_FAT	GO:0051170~nuclear import	21	2.52708	0.000234446	YFR002W, YMR308C, YBL079W, YBR109C, YDL116W, YML031W, YAL005C, YJR132W, YNL189W, YGL241W, YDR233C, YKL057C, YJL041W, YKR048C, YMR091C, YGR218W, YJL128C, YER107C, YNR016C, YMR235C, YOR310C	764	57	4870	2.34844	0.326695	0.0130987	0.394342
GOTERM_BP_FAT	GO:0034504~protein localization in nucleus	21	2.52708	0.000509215	YFR002W, YMR308C, YBL079W, YBR109C, YDL116W, YML031W, YAL005C, YJR132W, YNL189W, YGL241W, YDR233C, YKL057C, YJL041W, YKR048C, YMR091C, YGR218W, YJL128C, YER107C, YNR016C, YMR235C, YOR310C	764	60	4870	2.23102	0.576527	0.0207396	0.854646
GOTERM_BP_FAT	GO:0033365~protein localization in organelle	38	4.5728	0.00312395	YFR002W, YFL045C, YLR066W, YBR109C, YKR001C, YML031W, YMR203W, YJR132W, YPL063W, YKL057C, YKL122C, YJL041W, YJR045C, YKR048C, YMR091C, YGR218W, YNL070W, YOR310C, YDL092W, YNR016C, YDR292C, YER017C, YLR259C, YBL079W, YMR308C, YLL024C, YDL116W, YAL005C, YFL038C, YDR258C, YNL189W, YGL241W, YDR233C, YJL034W, YNL131W, YJL128C, YER107C, YMR235C	764	152	4870	1.59359	0.994899	0.0779957	5.13595
GOTERM_CC_FAT	GO:0046930~pore complex	17	2.04573	0.0250781	YFR002W, YBL079W, YDL116W, YML031W, YMR203W, YJR132W, YNL189W, YGL241W, YNL055C, YKL057C, YJL041W, YGR218W, YOR046C, YIL115C, YLR208W, YIL063C, YER107C	694	64	4595	1.75871	0.999997	0.206174	30.6318
GOTERM_BP_FAT	GO:0006406~mRNA export from nucleus	18	2.16606	0.0261563	YFR002W, YIL143C, YMR308C, YBL079W, YDL116W, YML031W, YKL214C, YNL189W, YDR381W, YKL057C, YJL041W, YPL226W, YGR218W, YOR046C, YIL115C, YDL084W, YIL040W, YER107C	764	67	4870	1.71251	1	0.366348	36.0225
GOTERM_BP_FAT	GO:0006605~protein targeting	49	5.89651	0.0362483	YFR002W, YLR066W, YKR001C, YML031W, YMR203W, YKR048C, YJR045C, YMR091C, YOR310C, YDR292C, YER017C, YLR259C, YBL079W, YMR308C, YLL024C, YDL116W, YDR258C, YGL241W, YDR233C, YOL082W, YBR283C, YDR358W, YNL131W, YJL128C, YFL045C, YPR185W, YBR109C, YPL002C, YJR132W, YPL063W, YKL057C, YJL041W, YKL122C, YGR218W, YIL063C, YNL070W, YDL092W, YNR016C, YLR262C, YAL005C, YNL189W, YBL017C, YNL297C, YJL034W, YLR…	764	239	4870	1.30687	1	0.444347	46.3228
GOTERM_BP_FAT	GO:0017038~protein import	29	3.48977	0.0446493	YFR002W, YBR109C, YML031W, YMR203W, YJR132W, YPL063W, YKL057C, YJL041W, YJR045C, YKR048C, YMR091C, YGR218W, YNL070W, YNR016C, YOR310C, YER017C, YLR259C, YMR308C, YBL079W, YDL116W, YAL005C, YDR258C, YNL189W, YGL241W, YDR233C, YNL131W, YJL128C, YER107C, YMR235C	764	130	4870	1.42197	1	0.49132	53.6857
GOTERM_CC_FAT	GO:0005643~nuclear pore	15	1.80505	0.0662153	YFR002W, YBL079W, YDL116W, YML031W, YJR132W, YNL189W, YGL241W, YKL057C, YJL041W, YGR218W, YIL115C, YLR208W, YOR046C, YIL063C, YER107C	694	61	4595	1.62812	1	0.414465	62.7144
GOTERM_BP_FAT	GO:0006611~protein export from nucleus	9	1.08303	0.191721	YFR002W, YKL057C, YBL079W, YJL041W, YDL116W, YGR218W, YIL063C, YNL189W, YER107C	764	36	4870	1.59359	1	0.863967	97.2313
Annotation Cluster 14	Enrichment Score: 2.518327387210798
Category	Term	Count	%	PValue	Genes	List Total	Pop Hits	Pop Total	Fold Enrichment	Bonferroni	Benjamini	FDR
SP_PIR_KEYWORDS	glycolysis	13	1.56438	3.15744e-05	YBR196C, YDR050C, YHR174W, YGR192C, YAL038W, YMR205C, YJR009C, YGR240C, YKL060C, YER178W, YBR221C, YKL152C, YCR012W	828	26	6448	3.89372	0.0120516	0.000673372	0.0437696
GOTERM_BP_FAT	GO:0006096~glycolysis	15	1.80505	5.94349e-05	YBR196C, YDR050C, YDL078C, YHR174W, YGR192C, YAL038W, YMR205C, YJR009C, YGR240C, YKL060C, YKL085W, YER178W, YBR221C, YCR012W, YKL152C	764	30	4870	3.18717	0.0954066	0.00555505	0.100109
GOTERM_BP_FAT	GO:0006090~pyruvate metabolic process	14	1.68472	0.000275712	YBR196C, YDR050C, YHR174W, YGR192C, YAL038W, YJR009C, YGL062W, YKL060C, YER178W, YFL018C, YNL071W, YBR221C, YCR012W, YKL152C	764	30	4870	2.97469	0.371984	0.0135889	0.4636
GOTERM_BP_FAT	GO:0019320~hexose catabolic process	20	2.40674	0.000544172	YBR196C, YDR050C, YDL078C, YPR074C, YGR192C, YHR174W, YJR009C, YMR205C, YAL038W, YOR095C, YLR354C, YGR240C, YKL060C, YKL085W, YBR018C, YER178W, YKL127W, YBR221C, YCR012W, YKL152C	764	56	4870	2.27655	0.60079	0.0211287	0.913063
GOTERM_BP_FAT	GO:0046164~alcohol catabolic process	22	2.64741	0.000597694	YBR196C, YDR050C, YGL084C, YDL078C, YPR074C, YGR192C, YHR174W, YJR009C, YMR205C, YAL038W, YOR095C, YLR354C, YGR240C, YKL060C, YKL085W, YML070W, YBR018C, YER178W, YKL127W, YBR221C, YCR012W, YKL152C	764	65	4870	2.15747	0.635275	0.0226622	1.00244
GOTERM_BP_FAT	GO:0019319~hexose biosynthetic process	11	1.32371	0.000899086	YBR196C, YDR050C, YKL060C, YFL045C, YHR174W, YGR192C, YJR009C, YER003C, YGL062W, YCR012W, YKL152C	764	22	4870	3.18717	0.780727	0.0317703	1.50434
GOTERM_BP_FAT	GO:0006007~glucose catabolic process	18	2.16606	0.00102676	YBR196C, YDR050C, YDL078C, YPR074C, YHR174W, YGR192C, YJR009C, YMR205C, YAL038W, YOR095C, YLR354C, YGR240C, YKL060C, YKL085W, YER178W, YBR221C, YCR012W, YKL152C	764	50	4870	2.29476	0.823251	0.0354607	1.71622
GOTERM_BP_FAT	GO:0034637~cellular carbohydrate biosynthetic process	24	2.88809	0.00138929	YBR196C, YDR050C, YFL045C, YPL268W, YGR192C, YEL011W, YHR174W, YJR009C, YDR074W, YMR261C, YIL053W, YER003C, YGL062W, YDR017C, YGR143W, YBR126C, YML100W, YKL060C, YDL049C, YLR410W, YKL104C, YKL127W, YCR012W, YKL152C	764	78	4870	1.96134	0.904187	0.0410165	2.31555
GOTERM_BP_FAT	GO:0046365~monosaccharide catabolic process	20	2.40674	0.00141028	YBR196C, YDR050C, YDL078C, YPR074C, YGR192C, YHR174W, YJR009C, YMR205C, YAL038W, YOR095C, YLR354C, YGR240C, YKL060C, YKL085W, YBR018C, YER178W, YKL127W, YBR221C, YCR012W, YKL152C	764	60	4870	2.12478	0.907526	0.0409086	2.35015
GOTERM_BP_FAT	GO:0044275~cellular carbohydrate catabolic process	23	2.76775	0.00227425	YBR196C, YDR050C, YGL084C, YDL078C, YPR074C, YGR192C, YHR174W, YJR009C, YMR205C, YAL038W, YOR095C, YLR354C, YGR240C, YPR160W, YKL060C, YKL085W, YML070W, YBR018C, YER178W, YKL127W, YBR221C, YCR012W, YKL152C	764	76	4870	1.92908	0.978529	0.0620111	3.76413
SP_PIR_KEYWORDS	gluconeogenesis	7	0.842359	0.00336716	YBR196C, YDR050C, YGR192C, YJR009C, YGL062W, YCR012W, YKL152C	828	13	6448	4.19324	0.726149	0.0353375	4.56884
GOTERM_BP_FAT	GO:0016052~carbohydrate catabolic process	24	2.88809	0.00399957	YBR196C, YDR050C, YGL084C, YDL078C, YPR074C, YGR192C, YHR174W, YJR009C, YMR205C, YAL038W, YMR238W, YOR095C, YLR354C, YGR240C, YPR160W, YKL060C, YKL085W, YML070W, YBR018C, YER178W, YKL127W, YBR221C, YCR012W, YKL152C	764	84	4870	1.82124	0.998842	0.0959833	6.53036
GOTERM_BP_FAT	GO:0006094~gluconeogenesis	9	1.08303	0.00528295	YBR196C, YDR050C, YKL060C, YHR174W, YGR192C, YJR009C, YGL062W, YCR012W, YKL152C	764	19	4870	3.01943	0.999868	0.119844	8.53934
GOTERM_BP_FAT	GO:0016051~carbohydrate biosynthetic process	25	3.00842	0.00857951	YBR196C, YFL045C, YJR009C, YDR074W, YMR261C, YDR017C, YBR126C, YML100W, YKL060C, YDL049C, YLR410W, YCR012W, YDR050C, YPL268W, YGR192C, YHR174W, YEL011W, YER003C, YIL053W, YGL062W, YGR143W, YGL047W, YKL104C, YKL127W, YKL152C	764	94	4870	1.6953	1	0.174086	13.5151
GOTERM_BP_FAT	GO:0046165~alcohol biosynthetic process	16	1.92539	0.0112286	YBR196C, YDR050C, YFL045C, YHR174W, YGR192C, YPL268W, YJR009C, YER003C, YIL053W, YGL062W, YDR017C, YJL167W, YKL060C, YLR410W, YCR012W, YKL152C	764	52	4870	1.96134	1	0.216692	17.328
GOTERM_BP_FAT	GO:0046364~monosaccharide biosynthetic process	11	1.32371	0.0127709	YBR196C, YDR050C, YKL060C, YFL045C, YHR174W, YGR192C, YJR009C, YER003C, YGL062W, YCR012W, YKL152C	764	30	4870	2.33726	1	0.237414	19.4743
KEGG_PATHWAY	sce00010:Glycolysis / Gluconeogenesis	18	2.16606	0.0180084	YBR196C, YDR050C, YPL061W, YHR174W, YGR192C, YJR009C, YMR205C, YAL038W, YGR240C, YKL060C, YER178W, YLR153C, YFL018C, YNL071W, YKL127W, YBR221C, YCR012W, YKL152C	319	47	1439	1.72761	0.753227	0.295186	17.4471
GOTERM_BP_FAT	GO:0006006~glucose metabolic process	25	3.00842	0.018487	YBR196C, YJR009C, YER129W, YOR095C, YPR160W, YKL060C, YHR060W, YCR012W, YDR050C, YDL078C, YPR074C, YGR192C, YHR174W, YEL011W, YAL038W, YMR205C, YLR354C, YGR240C, YGL062W, YKL085W, YER133W, YER178W, YKL127W, YBR221C, YKL152C	764	100	4870	1.59359	1	0.297916	26.9809
GOTERM_BP_FAT	GO:0019318~hexose metabolic process	29	3.48977	0.0208054	YBR196C, YFL045C, YJR009C, YER129W, YOR095C, YOL136C, YPR160W, YKL060C, YHR060W, YCR012W, YDR050C, YDL078C, YPR074C, YGR192C, YHR174W, YEL011W, YMR205C, YAL038W, YLR354C, YER003C, YGL062W, YGR240C, YKL085W, YER133W, YER178W, YBR018C, YKL127W, YBR221C, YKL152C	764	122	4870	1.51521	1	0.31431	29.8336
GOTERM_BP_FAT	GO:0005996~monosaccharide metabolic process	29	3.48977	0.0727496	YBR196C, YFL045C, YJR009C, YER129W, YOR095C, YOL136C, YPR160W, YKL060C, YHR060W, YCR012W, YDR050C, YDL078C, YPR074C, YGR192C, YHR174W, YEL011W, YMR205C, YAL038W, YLR354C, YER003C, YGL062W, YGR240C, YKL085W, YER133W, YER178W, YBR018C, YKL127W, YBR221C, YKL152C	764	136	4870	1.35924	1	0.627592	71.9958
KEGG_PATHWAY	sce00030:Pentose phosphate pathway	8	0.962696	0.426931	YBR196C, YKL060C, YPR074C, YMR205C, YOR095C, YLR354C, YGR240C, YKL127W	319	28	1439	1.28885	1	0.895263	99.7188
Annotation Cluster 15	Enrichment Score: 2.4999021871504365
Category	Term	Count	%	PValue	Genes	List Total	Pop Hits	Pop Total	Fold Enrichment	Bonferroni	Benjamini	FDR
SP_PIR_KEYWORDS	molecular chaperone	11	1.32371	0.000269783	YJL014W, YLR259C, YLL026W, YLL024C, YDR212W, YDR188W, YJR045C, YPL106C, YFL016C, YAL005C, YDR258C	828	23	6448	3.72443	0.0984238	0.00413585	0.373411
GOTERM_MF_FAT	GO:0051082~unfolded protein binding	25	3.00842	0.00335618	YDR212W, YDR188W, YJL008C, YPL106C, YLR200W, YNL007C, YJR045C, YHR060W, YFL016C, YJL117W, YJL014W, YLR259C, YLL024C, YGR285C, YML028W, YER048C, YMR214W, YAL005C, YJL111W, YGR078C, YJL034W, YLL026W, YOR265W, YKL073W, YHR064C	698	83	4190	1.80809	0.932989	0.139431	5.03273
SP_PIR_KEYWORDS	Chaperone	21	2.52708	0.00888905	YJL014W, YLR259C, YIL016W, YGR285C, YDR212W, YDR188W, YJL008C, YNL281W, YPL106C, YER048C, YMR214W, YJL111W, YDR258C, YLR200W, YGR078C, YLL026W, YNL007C, YJR045C, YOR265W, YFL016C, YKL073W	828	90	6448	1.81707	0.96757	0.0689389	11.6443
GOTERM_BP_FAT	GO:0006457~protein folding	27	3.2491	0.0124359	YIL016W, YDR212W, YML130C, YDR188W, YJL008C, YNL281W, YPL106C, YLR200W, YNL007C, YJR045C, YFL016C, YJL117W, YJL014W, YLR259C, YLL024C, YGR285C, YER048C, YMR214W, YAL005C, YJL111W, YDR258C, YML078W, YGR078C, YJL034W, YLL026W, YOR265W, YHR064C	764	107	4870	1.60848	1	0.2345	19.0126

## Sheet: PC3_cluster
Annotation Cluster 1	Enrichment Score: 22.875972483922904
Category	Term	Count	%	PValue	Genes	List Total	Pop Hits	Pop Total	Fold Enrichment	Bonferroni	Benjamini	FDR
GOTERM_CC_FAT	GO:0043228~non-membrane-bounded organelle	210	36.0825	2.73071e-24	YNL138W, YFL036W, YDL081C, YMR290C, YKR001C, YOR234C, YDR239C, YDR432W, YNL113W, YDL060W, YMR193W, YDR356W, YDL061C, YLR340W, YHR013C, YML052W, YCR028C-A, YPL009C, YPL105C, YMR172W, YDR382W, YGL123W, YOL012C, YBR154C, YDL213C, YDR025W, YNL178W, YLR206W, YLR175W, YER110C, YPR052C, YNL175C, YLR129W, YDR409W, YDR041W, YFL039C, YMR049C, YOR063W, YOL077C, YLR150W, YDR448W, YHR113W, YML010W, YFR024C-A,…	471	1120	4595	1.82922	1.17967e-21	1.17967e-21	3.85145e-21
GOTERM_CC_FAT	GO:0043232~intracellular non-membrane-bounded organelle	210	36.0825	2.73071e-24	YNL138W, YFL036W, YDL081C, YMR290C, YKR001C, YOR234C, YDR239C, YDR432W, YNL113W, YDL060W, YMR193W, YDR356W, YDL061C, YLR340W, YHR013C, YML052W, YCR028C-A, YPL009C, YPL105C, YMR172W, YDR382W, YGL123W, YOL012C, YBR154C, YDL213C, YDR025W, YNL178W, YLR206W, YLR175W, YER110C, YPR052C, YNL175C, YLR129W, YDR409W, YDR041W, YFL039C, YMR049C, YOR063W, YOL077C, YLR150W, YDR448W, YHR113W, YML010W, YFR024C-A,…	471	1120	4595	1.82922	1.17967e-21	1.17967e-21	3.85145e-21
GOTERM_CC_FAT	GO:0030529~ribonucleoprotein complex	135	23.1959	3.15886e-22	YDL081C, YHR089C, YMR290C, YDR087C, YER025W, YOR234C, YDR239C, YDR432W, YDL060W, YPL237W, YGR103W, YMR193W, YLR340W, YOR198C, YAL036C, YDL061C, YHR088W, YHR013C, YER126C, YPL009C, YKL204W, YPL105C, YPL093W, YER006W, YDR382W, YGL123W, YBL092W, YOR272W, YHR020W, YDR025W, YNL178W, YMR040W, YLR175W, YDR060W, YOR369C, YLR197W, YNL244C, YPR166C, YHL015W, YJL080C, YLR129W, YNL175C, YDR041W, YMR049C, YGL…	471	590	4595	2.23227	1.36463e-19	6.82314e-20	4.45532e-19
Annotation Cluster 2	Enrichment Score: 16.146448272081035
Category	Term	Count	%	PValue	Genes	List Total	Pop Hits	Pop Total	Fold Enrichment	Bonferroni	Benjamini	FDR
GOTERM_BP_FAT	GO:0006417~regulation of translation	62	10.6529	3.36626e-17	YLR044C, YER025W, YBR121C, YHL034C, YKL060C, YDL040C, YGR264C, YAL036C, YPL131W, YJR123W, YMR308C, YOL139C, YGR285C, YNL112W, YKL204W, YLL018C, YDR258C, YGL123W, YLR249W, YDR025W, YPL160W, YNL016W, YGL245W, YER110C, YBR196C, YIL078W, YNL244C, YFL045C, YBL076C, YOR063W, YLR180W, YLR150W, YDR211W, YDR091C, YEL034W, YML073C, YER165W, YLR060W, YMR309C, YGR094W, YGR054W, YJR007W, YGL030W, YBR143C, YAL…	536	180	4870	3.12956	4.83058e-14	4.83058e-14	5.56319e-14
GOTERM_BP_FAT	GO:0010608~posttranscriptional regulation of gene expression	64	10.9966	6.01423e-17	YLR044C, YER025W, YBR121C, YHL034C, YKL060C, YDL040C, YGR264C, YAL036C, YPL131W, YJR123W, YLR259C, YMR308C, YOL139C, YGR285C, YNL112W, YKL204W, YLL018C, YDR258C, YGL123W, YLR249W, YDR025W, YPL160W, YNL016W, YGL245W, YER110C, YBR196C, YIL078W, YNL244C, YFL045C, YBL076C, YOR063W, YLR180W, YLR150W, YDR211W, YDR091C, YEL034W, YML073C, YER165W, YLR060W, YMR309C, YGR094W, YGR054W, YJR007W, YGL030W, YBR…	536	192	4870	3.02861	1.59317e-13	7.9603e-14	1.88738e-13
GOTERM_BP_FAT	GO:0032268~regulation of cellular protein metabolic process	65	11.1684	1.79609e-16	YLR044C, YER025W, YBR121C, YHL034C, YKL060C, YDL040C, YGR264C, YAL036C, YPL131W, YJR123W, YOL025W, YMR308C, YOL139C, YGR285C, YNL112W, YKL204W, YLL018C, YDR258C, YGL123W, YLR249W, YDR025W, YPL160W, YNL016W, YGL245W, YER110C, YBR196C, YIL078W, YNL244C, YFL045C, YBL076C, YOR063W, YDR103W, YLR180W, YLR150W, YDR211W, YDR448W, YDR091C, YEL034W, YML073C, YER165W, YLR060W, YMR309C, YGR094W, YGR054W, YJR…	536	201	4870	2.9382	3.18634e-13	1.06248e-13	3.66374e-13
Annotation Cluster 3	Enrichment Score: 10.354493929847564
Category	Term	Count	%	PValue	Genes	List Total	Pop Hits	Pop Total	Fold Enrichment	Bonferroni	Benjamini	FDR
GOTERM_CC_FAT	GO:0005730~nucleolus	69	11.8557	2.03403e-13	YMR290C, YHR089C, YDR087C, YEL026W, YDR432W, YHL034C, YNL113W, YDL060W, YGR159C, YGR103W, YHR088W, YLR153C, YLR186W, YDL208W, YER126C, YOR310C, YPR016C, YPL093W, YOL021C, YOL041C, YER006W, YHR072W-A, YGL123W, YMR093W, YOR272W, YOR210W, YBR154C, YDL213C, YBL024W, YAL059W, YDR457W, YLR175W, YDR060W, YOR294W, YDR174W, YLR197W, YOL144W, YGR090W, YNL175C, YLR129W, YLL008W, YMR049C, YGL111W, YOL077C, Y…	471	269	4595	2.50243	8.78657e-11	2.19664e-11	2.86871e-10
GOTERM_CC_FAT	GO:0070013~intracellular organelle lumen	136	23.3677	1.70593e-11	YFL036W, YER069W, YHR089C, YMR290C, YDR087C, YCR079W, YGL113W, YDR469W, YDR432W, YNL113W, YDL060W, YPR004C, YGR103W, YMR193W, YOR187W, YHR088W, YOR180C, YER126C, YFL028C, YCR028C-A, YNL278W, YDR258C, YPL093W, YER006W, YDR311W, YGL123W, YOR272W, YBR154C, YDL213C, YLR175W, YDR060W, YDR174W, YLR197W, YPR166C, YLR129W, YNL175C, YDR041W, YFL039C, YMR049C, YGL129C, YOL077C, YNL132W, YDR448W, YDR145W, Y…	471	783	4595	1.6945	7.36959e-09	1.22827e-09	2.40607e-08
GOTERM_CC_FAT	GO:0043233~organelle lumen	136	23.3677	1.70593e-11	YFL036W, YER069W, YHR089C, YMR290C, YDR087C, YCR079W, YGL113W, YDR469W, YDR432W, YNL113W, YDL060W, YPR004C, YGR103W, YMR193W, YOR187W, YHR088W, YOR180C, YER126C, YFL028C, YCR028C-A, YNL278W, YDR258C, YPL093W, YER006W, YDR311W, YGL123W, YOR272W, YBR154C, YDL213C, YLR175W, YDR060W, YDR174W, YLR197W, YPR166C, YLR129W, YNL175C, YDR041W, YFL039C, YMR049C, YGL129C, YOL077C, YNL132W, YDR448W, YDR145W, Y…	471	783	4595	1.6945	7.36959e-09	1.22827e-09	2.40607e-08
GOTERM_CC_FAT	GO:0031974~membrane-enclosed lumen	139	23.8832	1.14962e-10	YFL036W, YER069W, YHR089C, YMR290C, YDR087C, YCR079W, YGL113W, YDR469W, YDR432W, YNL113W, YDL060W, YPR004C, YGR103W, YMR193W, YOR187W, YHR088W, YOR180C, YER126C, YFL028C, YCR028C-A, YNL278W, YDR258C, YPL093W, YER006W, YDR311W, YGL123W, YDL213C, YOR272W, YBR154C, YLR175W, YGL115W, YDR060W, YDR174W, YLR197W, YPR166C, YLR129W, YNL175C, YDR041W, YFL039C, YMR049C, YGL129C, YOL077C, YNL132W, YDR448W, Y…	471	827	4595	1.63974	4.96636e-08	6.20796e-09	1.62145e-07
GOTERM_CC_FAT	GO:0031981~nuclear lumen	96	16.4948	2.48139e-08	YHR089C, YMR290C, YDR087C, YEL026W, YCR042C, YGL113W, YPR133C, YDR101C, YDR469W, YDR432W, YNL021W, YNL113W, YHL034C, YDL060W, YGR103W, YGR159C, YHR088W, YLR153C, YLR186W, YMR307W, YDL208W, YER126C, YOR310C, YFL028C, YNL278W, YPR016C, YPL169C, YPL093W, YOL021C, YOR358W, YHR197W, YHR170W, YER006W, YDR311W, YOL041C, YHR072W-A, YGL123W, YMR093W, YFL024C, YOR272W, YBR154C, YOR210W, YDL213C, YDR155C, Y…	471	545	4595	1.71846	1.07196e-05	9.74511e-07	3.49981e-05
Annotation Cluster 4	Enrichment Score: 10.226633894914531
Category	Term	Count	%	PValue	Genes	List Total	Pop Hits	Pop Total	Fold Enrichment	Bonferroni	Benjamini	FDR
SP_PIR_KEYWORDS	ribosome biogenesis	51	8.76289	1.11408e-17	YMR290C, YHR089C, YEL026W, YDR432W, YDL060W, YGR103W, YHR088W, YLR186W, YDL208W, YOR310C, YER126C, YNL112W, YPL093W, YHR197W, YER006W, YOL041C, YHR072W-A, YMR093W, YGL123W, YDL213C, YOR272W, YLR175W, YOR294W, YDR060W, YLR197W, YOL144W, YGR090W, YLR129W, YLL008W, YMR049C, YOL077C, YGL111W, YMR229C, YDL031W, YDR091C, YPL043W, YOR096W, YKL172W, YLR276C, YLL011W, YOR206W, YKL009W, YFR001W, YDR324C, Y…	580	148	6448	3.83094	3.87699e-15	1.29233e-15	1.5224e-14
GOTERM_CC_FAT	GO:0030684~preribosome	49	8.41924	5.25833e-17	YMR290C, YEL026W, YDR087C, YDL060W, YGR103W, YLR340W, YLR186W, YHR088W, YOR310C, YER126C, YJR123W, YPR016C, YPL093W, YOL041C, YER006W, YMR093W, YGL123W, YOR272W, YDR025W, YNL178W, YLR175W, YLR003C, YOR294W, YDR060W, YLR197W, YGR090W, YNL175C, YLR129W, YLL008W, YMR049C, YOL077C, YGL111W, YMR229C, YNL132W, YOR096W, YKL172W, YLL011W, YOR206W, YGL120C, YKL009W, YFR001W, YDR324C, YKR081C, YBR247C, YHR…	471	128	4595	3.73466	2.2716e-14	7.57199e-15	7.41645e-14
GOTERM_BP_FAT	GO:0042254~ribosome biogenesis	88	15.1203	1.9026e-14	YAL053W, YHR089C, YLR430W, YMR290C, YDR087C, YEL026W, YDR101C, YER007C-A, YDR432W, YNL067W, YDL060W, YLR325C, YGL173C, YGR159C, YGR103W, YLR340W, YHR088W, YLR186W, YDL208W, YER126C, YOR310C, YPL131W, YJR123W, YNL112W, YPR016C, YPL169C, YPL093W, YOL021C, YHR197W, YHR170W, YER006W, YOL041C, YHR072W-A, YGL123W, YMR093W, YOR272W, YDL213C, YDR025W, YNL178W, YAL059W, YDR457W, YLR003C, YLR175W, YGL097W,…	536	351	4870	2.27793	2.72432e-11	6.81077e-12	3.13749e-11
GOTERM_CC_FAT	GO:0005730~nucleolus	69	11.8557	2.03403e-13	YMR290C, YHR089C, YDR087C, YEL026W, YDR432W, YHL034C, YNL113W, YDL060W, YGR159C, YGR103W, YHR088W, YLR153C, YLR186W, YDL208W, YER126C, YOR310C, YPR016C, YPL093W, YOL021C, YOL041C, YER006W, YHR072W-A, YGL123W, YMR093W, YOR272W, YOR210W, YBR154C, YDL213C, YBL024W, YAL059W, YDR457W, YLR175W, YDR060W, YOR294W, YDR174W, YLR197W, YOL144W, YGR090W, YNL175C, YLR129W, YLL008W, YMR049C, YGL111W, YOL077C, Y…	471	269	4595	2.50243	8.78657e-11	2.19664e-11	2.86871e-10
GOTERM_BP_FAT	GO:0022613~ribonucleoprotein complex biogenesis	92	15.8076	6.69301e-13	YAL053W, YHR089C, YLR430W, YMR290C, YDR087C, YEL026W, YDR101C, YER007C-A, YDR432W, YNL067W, YDL060W, YLR325C, YGL173C, YGR159C, YGR103W, YLR340W, YHR088W, YLR186W, YDL208W, YDL084W, YER126C, YOR310C, YPL131W, YJR123W, YNL112W, YPR016C, YPL169C, YPL093W, YOL021C, YHR197W, YHR170W, YER006W, YOL041C, YHR072W-A, YGL123W, YMR093W, YOR272W, YDL213C, YDR025W, YNL178W, YAL059W, YNL016W, YDR457W, YLR003C,…	536	397	4870	2.10553	9.60522e-10	1.60087e-10	1.10619e-09
GOTERM_CC_FAT	GO:0030687~preribosome, large subunit precursor	23	3.95189	2.0245e-12	YDR060W, YOR294W, YKL172W, YMR290C, YOR206W, YDR087C, YKL009W, YFR001W, YPR016C, YLL008W, YMR049C, YKR081C, YGL111W, YOL077C, YPL093W, YER006W, YHR052W, YGR103W, YOR272W, YHR088W, YNL110C, YNL061W, YER126C	471	40	4595	5.60961	8.7458e-10	1.74916e-10	2.85538e-09
GOTERM_BP_FAT	GO:0034660~ncRNA metabolic process	90	15.4639	2.63028e-12	YJL087C, YHR089C, YLR430W, YMR290C, YDR087C, YEL026W, YDR037W, YBR121C, YDR432W, YDL060W, YGL173C, YGR264C, YGR159C, YGR103W, YHR088W, YLR186W, YDL208W, YJL125C, YER126C, YOR310C, YNL112W, YPR016C, YLL018C, YPL093W, YOL021C, YGR185C, YHR197W, YOL041C, YER006W, YHR072W-A, YGL123W, YMR093W, YOR272W, YDL213C, YDR025W, YHR020W, YBL024W, YPL160W, YGL245W, YDR457W, YLR175W, YOR294W, YLR197W, YIL078W, Y…	536	393	4870	2.08072	3.77438e-09	5.39197e-10	4.3468e-09
GOTERM_BP_FAT	GO:0006364~rRNA processing	63	10.8247	2.17085e-11	YMR290C, YLR430W, YHR089C, YDR087C, YEL026W, YDR432W, YDL060W, YGL173C, YGR159C, YGR103W, YHR088W, YLR186W, YDL208W, YER126C, YOR310C, YNL112W, YPR016C, YPL093W, YOL021C, YHR197W, YOL041C, YER006W, YHR072W-A, YGL123W, YMR093W, YOR272W, YDL213C, YDR025W, YDR457W, YLR175W, YOR294W, YLR197W, YOL144W, YGR090W, YHL015W, YLR129W, YLL008W, YMR049C, YGL111W, YOL077C, YDL031W, YMR229C, YDR091C, YPL043W, Y…	536	239	4870	2.39501	3.11517e-08	3.89397e-09	3.58762e-08
GOTERM_BP_FAT	GO:0016072~rRNA metabolic process	64	10.9966	3.92562e-11	YMR290C, YLR430W, YHR089C, YDR087C, YEL026W, YDR432W, YDL060W, YGL173C, YGR159C, YGR103W, YHR088W, YLR186W, YDL208W, YER126C, YOR310C, YNL112W, YPR016C, YPL093W, YOL021C, YHR197W, YOL041C, YER006W, YHR072W-A, YGL123W, YMR093W, YOR272W, YDL213C, YDR025W, YDR457W, YLR175W, YOR294W, YLR197W, YOL144W, YGR090W, YHL015W, YLR129W, YLL008W, YMR049C, YGL111W, YOL077C, YDL031W, YMR229C, YDR091C, YPL043W, Y…	536	248	4870	2.34473	5.63326e-08	6.25918e-09	6.4876e-08
SP_PIR_KEYWORDS	rrna processing	39	6.70103	5.16832e-09	YMR290C, YGR090W, YHR089C, YDR087C, YLR129W, YEL026W, YMR049C, YDR432W, YGL111W, YDL031W, YMR229C, YDR091C, YGL173C, YGR103W, YGR159C, YHR088W, YLR186W, YPL043W, YDL208W, YOR310C, YOR096W, YER126C, YLR276C, YLL011W, YDR324C, YNL112W, YOR243C, YOL021C, YHR197W, YOL041C, YHR072W-A, YMR093W, YGL123W, YDL213C, YOR272W, YDL014W, YNL110C, YDR457W, YLR175W	580	155	6448	2.79724	1.79858e-06	1.99842e-07	7.06259e-06
GOTERM_CC_FAT	GO:0031981~nuclear lumen	96	16.4948	2.48139e-08	YHR089C, YMR290C, YDR087C, YEL026W, YCR042C, YGL113W, YPR133C, YDR101C, YDR469W, YDR432W, YNL021W, YNL113W, YHL034C, YDL060W, YGR103W, YGR159C, YHR088W, YLR153C, YLR186W, YMR307W, YDL208W, YER126C, YOR310C, YFL028C, YNL278W, YPR016C, YPL169C, YPL093W, YOL021C, YOR358W, YHR197W, YHR170W, YER006W, YDR311W, YOL041C, YHR072W-A, YGL123W, YMR093W, YFL024C, YOR272W, YBR154C, YOR210W, YDL213C, YDR155C, Y…	471	545	4595	1.71846	1.07196e-05	9.74511e-07	3.49981e-05
GOTERM_BP_FAT	GO:0034470~ncRNA processing	67	11.512	7.85885e-07	YJL087C, YMR290C, YLR430W, YHR089C, YDR087C, YEL026W, YDR432W, YDL060W, YGL173C, YGR159C, YGR103W, YHR088W, YLR186W, YDL208W, YJL125C, YER126C, YOR310C, YNL112W, YPR016C, YPL093W, YOL021C, YHR197W, YOL041C, YER006W, YHR072W-A, YGL123W, YMR093W, YOR272W, YDL213C, YDR025W, YBL024W, YDR457W, YLR175W, YOR294W, YLR197W, YOL144W, YDR463W, YGR090W, YHL015W, YLR129W, YLL008W, YMR049C, YGL111W, YOL077C, Y…	536	335	4870	1.81716	0.00112711	6.63357e-05	0.00129877
GOTERM_MF_FAT	GO:0003723~RNA binding	82	14.0893	0.00137964	YHR089C, YMR290C, YEL026W, YER007C-A, YDR432W, YHL034C, YNL067W, YDR381W, YGL173C, YGR159C, YOR198C, YLR340W, YHR088W, YLR186W, YDL208W, YDL084W, YOR310C, YPL131W, YOL139C, YNL112W, YHR121W, YLL018C, YPL169C, YOL021C, YHR170W, YOL041C, YER006W, YHR072W-A, YGL123W, YMR093W, YNL069C, YDL213C, YLR249W, YDR025W, YNL178W, YBL024W, YNL016W, YGL245W, YLR175W, YOL144W, YNL244C, YGR090W, YJL080C, YHL015W,…	495	504	4190	1.37718	0.619556	0.077377	2.0605
GOTERM_BP_FAT	GO:0006396~RNA processing	75	12.8866	0.00701471	YJL087C, YHR089C, YMR290C, YLR430W, YDR087C, YEL026W, YDR432W, YDL060W, YGL173C, YGR159C, YGR103W, YHR088W, YLR186W, YDL208W, YDL084W, YJL125C, YER126C, YOR310C, YNL112W, YPR016C, YPL093W, YOL021C, YHR197W, YOL041C, YER006W, YHR072W-A, YGL123W, YMR093W, YOR272W, YDL213C, YDR025W, YBL024W, YDR457W, YLR175W, YOR294W, YLR197W, YOL144W, YDR463W, YPR152C, YGR090W, YHL015W, YLR129W, YLL008W, YMR049C, Y…	536	515	4870	1.32318	0.999959	0.19716	10.9824
Annotation Cluster 5	Enrichment Score: 6.462772983823139
Category	Term	Count	%	PValue	Genes	List Total	Pop Hits	Pop Total	Fold Enrichment	Bonferroni	Benjamini	FDR
SP_PIR_KEYWORDS	ligase	39	6.70103	2.94154e-12	YGL087C, YJL087C, YIL078W, YDR341C, YDR409W, YDR037W, YBR121C, YBL076C, YMR217W, YGR264C, YNR057C, YGL234W, YDL164C, YPR145W, YLR060W, YOR168W, YLR153C, YGR094W, YBR222C, YNR016C, YMR207C, YLR024C, YKL210W, YNL247W, YLL018C, YGR124W, YGR185C, YJR109C, YFL022C, YPL040C, YHR019C, YDR023W, YOR335C, YHR020W, YPL160W, YGR133W, YMR246W, YGL245W, YDR457W	580	123	6448	3.52498	1.02365e-09	2.55914e-10	4.01965e-09
SP_PIR_KEYWORDS	Aminoacyl-tRNA synthetase	20	3.43643	3.68391e-11	YIL078W, YDR341C, YDR037W, YBR121C, YNL247W, YBL076C, YLL018C, YGR185C, YFL022C, YGR264C, YPL040C, YHR019C, YDR023W, YOR335C, YHR020W, YLR060W, YPL160W, YOR168W, YGR094W, YGL245W	580	37	6448	6.00932	1.282e-08	2.13667e-09	5.03411e-08
GOTERM_BP_FAT	GO:0006418~tRNA aminoacylation for protein translation	21	3.60825	2.34683e-10	YIL078W, YDR341C, YDR037W, YGL105W, YBR121C, YNL247W, YBL076C, YLL018C, YGR185C, YFL022C, YGR264C, YPL040C, YHR019C, YDR023W, YOR335C, YHR020W, YLR060W, YPL160W, YOR168W, YGR094W, YGL245W	536	38	4870	5.02111	3.36771e-07	3.36771e-08	3.87845e-07
GOTERM_BP_FAT	GO:0043039~tRNA aminoacylation	22	3.78007	2.89739e-10	YIL078W, YNL040W, YDR341C, YDR037W, YGL105W, YBR121C, YNL247W, YBL076C, YLL018C, YGR185C, YFL022C, YGR264C, YPL040C, YHR019C, YDR023W, YOR335C, YHR020W, YLR060W, YPL160W, YOR168W, YGR094W, YGL245W	536	42	4870	4.75924	4.15775e-07	3.77977e-08	4.78832e-07
GOTERM_BP_FAT	GO:0043038~amino acid activation	22	3.78007	2.89739e-10	YIL078W, YNL040W, YDR341C, YDR037W, YGL105W, YBR121C, YNL247W, YBL076C, YLL018C, YGR185C, YFL022C, YGR264C, YPL040C, YHR019C, YDR023W, YOR335C, YHR020W, YLR060W, YPL160W, YOR168W, YGR094W, YGL245W	536	42	4870	4.75924	4.15775e-07	3.77977e-08	4.78832e-07
GOTERM_MF_FAT	GO:0016875~ligase activity, forming carbon-oxygen bonds	21	3.60825	1.49359e-09	YIL078W, YNL040W, YDR341C, YDR037W, YBR121C, YNL247W, YBL076C, YLL018C, YGR185C, YFL022C, YGR264C, YPL040C, YHR019C, YDR023W, YOR335C, YHR020W, YLR060W, YPL160W, YOR168W, YGR094W, YGL245W	495	39	4190	4.55789	1.04551e-06	1.04551e-06	2.25243e-06
GOTERM_MF_FAT	GO:0016876~ligase activity, forming aminoacyl-tRNA and related compounds	21	3.60825	1.49359e-09	YIL078W, YNL040W, YDR341C, YDR037W, YBR121C, YNL247W, YBL076C, YLL018C, YGR185C, YFL022C, YGR264C, YPL040C, YHR019C, YDR023W, YOR335C, YHR020W, YLR060W, YPL160W, YOR168W, YGR094W, YGL245W	495	39	4190	4.55789	1.04551e-06	1.04551e-06	2.25243e-06
GOTERM_MF_FAT	GO:0004812~aminoacyl-tRNA ligase activity	20	3.43643	6.74005e-09	YIL078W, YDR341C, YDR037W, YBR121C, YNL247W, YBL076C, YLL018C, YGR185C, YFL022C, YGR264C, YPL040C, YHR019C, YDR023W, YOR335C, YHR020W, YLR060W, YPL160W, YOR168W, YGR094W, YGL245W	495	38	4190	4.45508	4.71803e-06	2.35902e-06	1.01644e-05
KEGG_PATHWAY	sce00970:Aminoacyl-tRNA biosynthesis	20	3.43643	3.60066e-07	YIL078W, YDR341C, YDR037W, YBR121C, YNL247W, YBL076C, YLL018C, YGR185C, YFL022C, YGR264C, YPL040C, YHR019C, YDR023W, YOR335C, YHR020W, YLR060W, YPL160W, YOR168W, YGR094W, YGL245W	214	39	1439	3.44836	2.73646e-05	2.73646e-05	0.000378897
UP_SEQ_FEATURE	short sequence motif:"HIGH" region	10	1.71821	4.4947e-06	YGR185C, YGR264C, YPL040C, YDR341C, YPL160W, YOR168W, YGR094W, YNL247W, YBL076C, YGL245W	580	17	6448	6.53955	0.0053836	0.00269543	0.00726695
UP_SEQ_FEATURE	short sequence motif:"KMSKS" region	9	1.54639	1.46741e-05	YGR185C, YGR264C, YPL040C, YPL160W, YOR168W, YGR094W, YNL247W, YBL076C, YGL245W	580	15	6448	6.67034	0.0174693	0.00439624	0.023723
INTERPRO	IPR001412:Aminoacyl-tRNA synthetase, class I, conserved site	10	1.71821	2.72477e-05	YGR185C, YGR264C, YPL040C, YDR341C, YPL160W, YOR168W, YGR094W, YNL247W, YBL076C, YGL245W	524	17	4676	5.24921	0.0274368	0.0274368	0.0431558
INTERPRO	IPR014729:Rossmann-like alpha/beta/alpha sandwich fold	13	2.23368	0.000249802	YPR167C, YDR341C, YNL247W, YMR217W, YBL076C, YGR124W, YGR185C, YGR264C, YPR004C, YPL040C, YPR145W, YPL160W, YGR094W	524	35	4676	3.3145	0.225145	0.081512	0.394992
INTERPRO	IPR006195:Aminoacyl-tRNA synthetase, class II, conserved region	8	1.37457	0.0014975	YIL078W, YFL022C, YHR019C, YDR023W, YHR020W, YDR037W, YBR121C, YLL018C	524	17	4676	4.19937	0.783484	0.263626	2.34609
INTERPRO	IPR013155:Valyl/Leucyl/Isoleucyl-tRNA synthetase, class I, anticodon-binding	4	0.687285	0.00510361	YPL040C, YPL160W, YGR094W, YBL076C	524	4	4676	8.92366	0.994615	0.525884	7.78581
GOTERM_BP_FAT	GO:0006399~tRNA metabolic process	30	5.15464	0.00987301	YJL087C, YIL078W, YDR463W, YLR430W, YDR341C, YDR037W, YBR121C, YBL076C, YGR264C, YLR060W, YOR168W, YGR094W, YJL125C, YNL040W, YOR243C, YNL247W, YGL105W, YLL018C, YOL021C, YGR185C, YFL022C, YPL040C, YHR019C, YDR023W, YOR335C, YHR020W, YBL024W, YPL160W, YGL245W, YMR235C	536	170	4870	1.60338	0.999999	0.239524	15.1237
INTERPRO	IPR002300:Aminoacyl-tRNA synthetase, class Ia	3	0.515464	0.0346818	YPL040C, YGR094W, YBL076C	524	3	4676	8.92366	1	0.923785	42.8315
Annotation Cluster 6	Enrichment Score: 5.535078574516757
Category	Term	Count	%	PValue	Genes	List Total	Pop Hits	Pop Total	Fold Enrichment	Bonferroni	Benjamini	FDR
SP_PIR_KEYWORDS	amino-acid biosynthesis	29	4.98282	1.25802e-08	YER069W, YFR030W, YLR303W, YER052C, YDR035W, YIL094C, YBR166C, YIL116W, YGL026C, YJR137C, YJR016C, YBR115C, YLR355C, YMR108W, YPR145W, YER081W, YMR062C, YPR167C, YER023W, YER086W, YGR124W, YGL009C, YJR109C, YNL104C, YGR155W, YCL009C, YCL030C, YIL074C, YDR127W	580	97	6448	3.32371	4.37789e-06	4.37789e-07	1.7191e-05
GOTERM_BP_FAT	GO:0016053~organic acid biosynthetic process	43	7.38832	2.89953e-07	YBR263W, YFR030W, YER069W, YLR303W, YNR001C, YIL094C, YER052C, YDR035W, YBR166C, YGL026C, YLR180W, YIL116W, YJR016C, YJR137C, YNR057C, YJL060W, YLR355C, YBR115C, YMR108W, YER081W, YPR145W, YFL018C, YMR062C, YNR016C, YPR167C, YER023W, YOR311C, YMR207C, YER086W, YPL231W, YGR124W, YGL009C, YJR109C, YNL104C, YGR155W, YCL009C, YBR026C, YKL182W, YCL030C, YIL074C, YGL125W, YGR060W, YDR127W	536	172	4870	2.27146	0.000415996	2.97197e-05	0.000479184
GOTERM_BP_FAT	GO:0046394~carboxylic acid biosynthetic process	43	7.38832	2.89953e-07	YBR263W, YFR030W, YER069W, YLR303W, YNR001C, YIL094C, YER052C, YDR035W, YBR166C, YGL026C, YLR180W, YIL116W, YJR016C, YJR137C, YNR057C, YJL060W, YLR355C, YBR115C, YMR108W, YER081W, YPR145W, YFL018C, YMR062C, YNR016C, YPR167C, YER023W, YOR311C, YMR207C, YER086W, YPL231W, YGR124W, YGL009C, YJR109C, YNL104C, YGR155W, YCL009C, YBR026C, YKL182W, YCL030C, YIL074C, YGL125W, YGR060W, YDR127W	536	172	4870	2.27146	0.000415996	2.97197e-05	0.000479184
GOTERM_BP_FAT	GO:0008652~cellular amino acid biosynthetic process	34	5.84192	4.65094e-06	YBR263W, YFR030W, YER069W, YLR303W, YNR001C, YER052C, YDR035W, YIL094C, YBR166C, YGL026C, YLR180W, YIL116W, YJR137C, YJR016C, YLR355C, YBR115C, YMR108W, YPR145W, YER081W, YMR062C, YFL018C, YPR167C, YER023W, YER086W, YGR124W, YGL009C, YJR109C, YNL104C, YGR155W, YCL009C, YCL030C, YIL074C, YGL125W, YDR127W	536	134	4870	2.30536	0.0066519	0.00033365	0.00768602
GOTERM_BP_FAT	GO:0009309~amine biosynthetic process	34	5.84192	1.74722e-05	YBR263W, YFR030W, YER069W, YLR303W, YNR001C, YER052C, YDR035W, YIL094C, YBR166C, YGL026C, YLR180W, YIL116W, YJR137C, YJR016C, YLR355C, YBR115C, YMR108W, YPR145W, YER081W, YMR062C, YFL018C, YPR167C, YER023W, YER086W, YGR124W, YGL009C, YJR109C, YNL104C, YGR155W, YCL009C, YCL030C, YIL074C, YGL125W, YDR127W	536	142	4870	2.17548	0.0247612	0.00108953	0.0288713
GOTERM_BP_FAT	GO:0044271~nitrogen compound biosynthetic process	50	8.59107	0.00716636	YBR263W, YKL080W, YER069W, YFR030W, YER052C, YIL094C, YMR217W, YIL116W, YJR016C, YLR355C, YMR108W, YGL037C, YER081W, YPR020W, YLR359W, YLR043C, YER023W, YML022W, YER086W, YPL234C, YGL009C, YGR155W, YLR303W, YNR001C, YDR035W, YBR166C, YLR180W, YGL026C, YJR137C, YNR057C, YKL024C, YBR115C, YOR155C, YGL234W, YPR145W, YGR209C, YFL018C, YMR062C, YPR167C, YGR124W, YJR109C, YLR028C, YNL104C, YCL009C, YDL…	536	317	4870	1.43309	0.999967	0.197153	11.2068
Annotation Cluster 7	Enrichment Score: 4.958712390847784
Category	Term	Count	%	PValue	Genes	List Total	Pop Hits	Pop Total	Fold Enrichment	Bonferroni	Benjamini	FDR
SP_PIR_KEYWORDS	protein biosynthesis	74	12.7148	2.19624e-20	YDL081C, YDR172W, YER025W, YDR037W, YER007C-A, YOR234C, YBR121C, YNL067W, YLR325C, YGR264C, YPL237W, YMR193W, YOR187W, YDL061C, YLR340W, YPL131W, YJR123W, YOL139C, YPR016C, YLL018C, YGR185C, YDR382W, YGL123W, YNL069C, YBL092W, YLR249W, YDR025W, YHR020W, YNL178W, YPL160W, YGL245W, YOR369C, YIL078W, YNL244C, YHL015W, YDR341C, YLR069C, YBL076C, YLR244C, YOR063W, YMR146C, YDR211W, YDR091C, YEL034W, Y…	580	257	6448	3.20107	7.64292e-18	3.82146e-18	3.00119e-17
GOTERM_CC_FAT	GO:0005840~ribosome	71	12.1993	7.60462e-11	YDL081C, YER025W, YDR101C, YER007C-A, YOR234C, YDR239C, YNL067W, YLR325C, YDL040C, YPL237W, YMR193W, YDL061C, YLR340W, YHR013C, YPL131W, YJR123W, YOL139C, YPL009C, YGR285C, YHR121W, YPL105C, YPL110C, YHR170W, YDR382W, YGL123W, YBL092W, YNL069C, YLR249W, YDR025W, YHR020W, YOL111C, YMR040W, YNL178W, YEL047C, YOR369C, YPR166C, YHL015W, YDR041W, YLR244C, YOR063W, YGL129C, YLR150W, YDR091C, YHR113W, Y…	471	316	4595	2.19198	3.28519e-08	4.69313e-09	1.07257e-07
GOTERM_CC_FAT	GO:0022626~cytosolic ribosome	39	6.70103	2.1562e-08	YOR369C, YDL081C, YHL015W, YDR101C, YOR234C, YLR244C, YOR063W, YNL067W, YLR150W, YLR325C, YDR091C, YDL040C, YEL034W, YML073C, YDL061C, YLR340W, YGR054W, YHR013C, YGL030W, YOR096W, YPL131W, YJR123W, YLR075W, YOL127W, YOR253W, YHR170W, YGL123W, YDR382W, YMR116C, YBL092W, YNL069C, YLR249W, YDR025W, YJL136C, YNL178W, YDR064W, YLR061W, YLR448W, YFR032C-A	471	145	4595	2.62398	9.31475e-06	9.31479e-07	3.04115e-05
SP_PIR_KEYWORDS	ribonucleoprotein	51	8.76289	1.25229e-06	YDL081C, YHR089C, YEL026W, YOR234C, YDR432W, YNL067W, YLR325C, YMR193W, YDL061C, YLR340W, YLR186W, YDL208W, YOR310C, YPL131W, YJR123W, YHR072W-A, YGL123W, YMR093W, YDR382W, YBL092W, YNL069C, YDR025W, YNL178W, YLR175W, YOR369C, YLR197W, YPR166C, YGR090W, YHL015W, YLR129W, YDR041W, YOR063W, YGL129C, YMR229C, YML073C, YBR122C, YGL030W, YOR096W, YNL137C, YIL093C, YLL011W, YDR324C, YLR075W, YOL127W, Y…	580	280	6448	2.02493	0.000435701	3.63156e-05	0.00171125
SP_PIR_KEYWORDS	ribosome	31	5.32646	4.29461e-05	YOR369C, YDL081C, YHL015W, YOR234C, YOR063W, YNL067W, YLR325C, YML073C, YBR122C, YMR193W, YLR340W, YDL061C, YGL030W, YOR096W, YPL131W, YNL137C, YJR123W, YLR075W, YOL127W, YGL123W, YDR382W, YBL092W, YNL069C, YDR025W, YJL136C, YNL178W, YDR064W, YLR061W, YGL125W, YLR448W, YFR032C-A	580	156	6448	2.2092	0.0148344	0.000878765	0.0586705
GOTERM_CC_FAT	GO:0044445~cytosolic part	38	6.52921	6.76121e-05	YOR369C, YDL081C, YHL015W, YDL143W, YDR101C, YOR234C, YOR063W, YNL067W, YGR253C, YLR325C, YML073C, YHR027C, YLR340W, YDL061C, YGR054W, YGL030W, YOR096W, YPL131W, YJR123W, YHR174W, YLR075W, YOL127W, YGR240C, YGL009C, YHR170W, YGL123W, YDR382W, YMR116C, YBL092W, YNL069C, YDR025W, YJL136C, YNL178W, YDR064W, YLR061W, YLR448W, YDR427W, YFR032C-A	471	190	4595	1.95117	0.028787	0.0019454	0.0953193
GOTERM_CC_FAT	GO:0005829~cytosol	67	11.512	0.00017786	YMR079W, YDL081C, YLR044C, YDR172W, YDR101C, YOR234C, YNL067W, YGR253C, YLR325C, YKL060C, YGL004C, YOL086C, YLR340W, YDL061C, YLR153C, YDL126C, YBR011C, YPL131W, YLR043C, YDR372C, YJR123W, YHR174W, YGL009C, YHR170W, YCR073W-A, YDR382W, YCL040W, YGL123W, YBL092W, YNL069C, YDR025W, YNL178W, YEL047C, YDR427W, YBR196C, YOR369C, YFL045C, YHL015W, YDL143W, YDR409W, YBL076C, YOR063W, YDL192W, YML073C, Y…	471	422	4595	1.54891	0.0739643	0.00450995	0.250566
SP_PIR_KEYWORDS	ribosomal protein	34	5.84192	0.000243755	YOR369C, YDL081C, YPR166C, YHL015W, YDR041W, YOR234C, YGL129C, YOR063W, YNL067W, YLR325C, YML073C, YBR122C, YMR193W, YLR340W, YDL061C, YGL030W, YOR096W, YPL131W, YNL137C, YJR123W, YIL093C, YLR075W, YOL127W, YGL123W, YDR382W, YBL092W, YNL069C, YDR025W, YJL136C, YNL178W, YDR064W, YLR061W, YLR448W, YFR032C-A	580	195	6448	1.93839	0.081338	0.0038488	0.33258
GOTERM_CC_FAT	GO:0033279~ribosomal subunit	38	6.52921	0.000343863	YOR369C, YDL081C, YPR166C, YHL015W, YDR101C, YDR041W, YOR234C, YGL129C, YOR063W, YNL067W, YLR325C, YML073C, YBR122C, YMR193W, YLR340W, YDL061C, YGR054W, YGL030W, YOR096W, YPL131W, YNL137C, YJR123W, YIL093C, YLR075W, YOL127W, YHR170W, YGL123W, YDR382W, YMR116C, YBL092W, YNL069C, YDR025W, YJL136C, YNL178W, YDR064W, YLR061W, YLR448W, YFR032C-A	471	205	4595	1.8084	0.138064	0.00822016	0.4839
GOTERM_CC_FAT	GO:0022625~cytosolic large ribosomal subunit	19	3.2646	0.000672561	YPL131W, YDL081C, YDR101C, YLR075W, YOL127W, YOR234C, YNL067W, YOR063W, YLR325C, YHR170W, YDR382W, YML073C, YNL069C, YBL092W, YLR340W, YLR061W, YLR448W, YGL030W, YFR032C-A	471	78	4595	2.37642	0.252218	0.0144271	0.944425
GOTERM_CC_FAT	GO:0015935~small ribosomal subunit	17	2.92096	0.0123717	YOR369C, YNL137C, YJR123W, YPR166C, YHL015W, YIL093C, YDR041W, YGL129C, YGL123W, YMR116C, YDR025W, YJL136C, YNL178W, YDL061C, YGR054W, YDR064W, YOR096W	471	86	4595	1.92848	0.995383	0.164115	16.1031
GOTERM_CC_FAT	GO:0015934~large ribosomal subunit	21	3.60825	0.0183025	YPL131W, YDL081C, YLR075W, YDR101C, YOL127W, YOR234C, YNL067W, YOR063W, YLR325C, YHR170W, YDR382W, YML073C, YBR122C, YNL069C, YBL092W, YMR193W, YLR340W, YLR061W, YLR448W, YGL030W, YFR032C-A	471	120	4595	1.70727	0.999658	0.203874	22.936
GOTERM_MF_FAT	GO:0005198~structural molecule activity	53	9.10653	0.0229623	YDL081C, YHR107C, YOR234C, YIL076W, YNL067W, YLR325C, YLR390W-A, YDR356W, YMR193W, YLR340W, YDL061C, YPR020W, YNL287W, YPL131W, YJR123W, YPL169C, YGL123W, YDR382W, YBL092W, YNL069C, YGL137W, YDR025W, YNL178W, YDR427W, YOR369C, YJL039C, YPR166C, YLR314C, YHL015W, YGL206C, YDR041W, YFL039C, YOR063W, YGL129C, YDR103W, YML073C, YBR122C, YDL225W, YGL030W, YOR096W, YNL137C, YIL093C, YLR075W, YOL127W, Y…	495	338	4190	1.3273	1	0.492136	29.5539
GOTERM_MF_FAT	GO:0003735~structural constituent of ribosome	34	5.84192	0.0245785	YOR369C, YDL081C, YPR166C, YHL015W, YDR041W, YOR234C, YGL129C, YOR063W, YNL067W, YLR325C, YML073C, YBR122C, YMR193W, YLR340W, YDL061C, YGL030W, YOR096W, YPL131W, YNL137C, YJR123W, YIL093C, YLR075W, YOL127W, YGL123W, YDR382W, YBL092W, YNL069C, YDR025W, YJL136C, YNL178W, YDR064W, YLR061W, YLR448W, YFR032C-A	495	199	4190	1.44622	1	0.501821	31.291
KEGG_PATHWAY	sce03010:Ribosome	27	4.63918	0.0248059	YOR369C, YDL081C, YHL015W, YOR234C, YOR063W, YNL067W, YLR325C, YML073C, YDL061C, YLR340W, YGL030W, YOR096W, YPL131W, YJR123W, YLR075W, YOL127W, YDR382W, YGL123W, YBL092W, YNL069C, YDR025W, YJL136C, YNL178W, YDR064W, YLR061W, YLR448W, YFR032C-A	214	121	1439	1.50046	0.851775	0.379516	23.2276
Annotation Cluster 8	Enrichment Score: 4.896163788827698
Category	Term	Count	%	PValue	Genes	List Total	Pop Hits	Pop Total	Fold Enrichment	Bonferroni	Benjamini	FDR
GOTERM_BP_FAT	GO:0042273~ribosomal large subunit biogenesis	34	5.84192	2.98065e-14	YOR294W, YDR060W, YOL144W, YMR290C, YDR101C, YLL008W, YMR049C, YOR063W, YOL077C, YGL111W, YDL031W, YDR091C, YGR103W, YML073C, YLR340W, YHR088W, YER126C, YPL131W, YLR276C, YGL120C, YKL009W, YFR001W, YLR075W, YOL127W, YPR016C, YKR081C, YPL093W, YHR197W, YHR170W, YHR052W, YOR272W, YKL021C, YNL110C, YLR448W	536	71	4870	4.35096	4.2697e-11	8.53939e-12	4.91718e-11
GOTERM_BP_FAT	GO:0042255~ribosome assembly	25	4.29553	1.13359e-07	YDR060W, YMR290C, YLL008W, YOR063W, YNL067W, YOL077C, YLR325C, YDL031W, YGR159C, YML073C, YLR340W, YHR088W, YPL131W, YLR276C, YOR206W, YLR075W, YOL127W, YPR016C, YKR081C, YPL093W, YHR197W, YHR170W, YDR025W, YKL021C, YLR448W	536	69	4870	3.29196	0.000162657	1.35557e-05	0.00018734
GOTERM_BP_FAT	GO:0000027~ribosomal large subunit assembly	18	3.09278	1.22028e-07	YPL131W, YDR060W, YLR276C, YMR290C, YLR075W, YOL127W, YLL008W, YKR081C, YOR063W, YOL077C, YDL031W, YHR170W, YHR197W, YML073C, YLR340W, YHR088W, YKL021C, YLR448W	536	38	4870	4.30381	0.000175095	1.34699e-05	0.000201667
GOTERM_BP_FAT	GO:0042257~ribosomal subunit assembly	20	3.43643	1.98972e-06	YPL131W, YDR060W, YLR276C, YMR290C, YLR075W, YOL127W, YLL008W, YKR081C, YOR063W, YOL077C, YDL031W, YHR170W, YHR197W, YGR159C, YML073C, YDR025W, YLR340W, YHR088W, YKL021C, YLR448W	536	54	4870	3.36512	0.00285118	0.000158613	0.00328823
GOTERM_BP_FAT	GO:0022618~ribonucleoprotein complex assembly	29	4.98282	4.33441e-05	YDR060W, YMR290C, YLL008W, YOR063W, YNL067W, YOL077C, YER063W, YLR325C, YDL031W, YGR159C, YML073C, YLR340W, YHR088W, YDL084W, YPL131W, YLR276C, YOR206W, YLR075W, YOL127W, YPR016C, YKR081C, YPL093W, YHR197W, YHR170W, YDR025W, YKL021C, YNL016W, YLL036C, YLR448W	536	117	4870	2.25204	0.0603052	0.00230106	0.0716077
GOTERM_BP_FAT	GO:0034621~cellular macromolecular complex subunit organization	65	11.1684	0.00576787	YMR290C, YLR430W, YCR042C, YDR172W, YBR121C, YDR432W, YNL067W, YPL240C, YLR325C, YGL004C, YGR159C, YDR303C, YKR048C, YLR340W, YHR088W, YDL084W, YPL131W, YLR259C, YGR080W, YLR032W, YPR016C, YBR245C, YPL093W, YHR170W, YHR197W, YOL012C, YDR025W, YNL016W, YER110C, YPR052C, YDR427W, YNL206C, YDR060W, YGL087C, YJL039C, YGR275W, YLL008W, YIL126W, YOL077C, YOR063W, YER063W, YDL031W, YDR145W, YOL114C, YML…	536	431	4870	1.37025	0.999752	0.171928	9.11703
GOTERM_BP_FAT	GO:0034622~cellular macromolecular complex assembly	49	8.41924	0.00662784	YMR290C, YCR042C, YNL067W, YPL240C, YLR325C, YGL004C, YGR159C, YKR048C, YLR340W, YHR088W, YDL084W, YPL131W, YLR259C, YLR032W, YPR016C, YPL093W, YHR170W, YHR197W, YOL012C, YDR025W, YNL016W, YER110C, YPR052C, YDR427W, YNL206C, YGL087C, YDR060W, YLL008W, YOL077C, YOR063W, YER063W, YDL031W, YDR145W, YML073C, YJL081C, YHR027C, YMR039C, YDR167W, YLR276C, YOR206W, YLR075W, YOL127W, YKR081C, YBR037C, YPL…	536	308	4870	1.44547	0.999928	0.191082	10.4075
GOTERM_BP_FAT	GO:0043933~macromolecular complex subunit organization	69	11.8557	0.0612069	YMR290C, YLR430W, YCR042C, YDR172W, YBR121C, YDR432W, YNL067W, YPL240C, YLR325C, YGL004C, YGR159C, YDR303C, YKR048C, YLR340W, YHR088W, YPR020W, YDL084W, YPL131W, YLR259C, YGR080W, YLR032W, YPR016C, YBR245C, YPL093W, YHR197W, YHR170W, YDR311W, YOL012C, YDR025W, YNL016W, YER110C, YPR052C, YDR427W, YNL206C, YDR060W, YGL087C, YJL039C, YGR275W, YLL008W, YIL126W, YOL077C, YOR063W, YER063W, YDL031W, YDR…	536	519	4870	1.20794	1	0.711071	64.7888
GOTERM_BP_FAT	GO:0065003~macromolecular complex assembly	53	9.10653	0.103369	YMR290C, YCR042C, YNL067W, YPL240C, YLR325C, YGL004C, YGR159C, YKR048C, YLR340W, YHR088W, YPR020W, YDL084W, YPL131W, YLR259C, YLR032W, YPR016C, YPL093W, YHR170W, YHR197W, YDR311W, YOL012C, YDR025W, YNL016W, YER110C, YPR052C, YDR427W, YNL206C, YGL087C, YDR060W, YLL008W, YOL077C, YOR063W, YER063W, YDL031W, YDR145W, YML073C, YJL081C, YHR027C, YMR039C, YDR167W, YLR276C, YOR206W, YLL001W, YLR075W, YOL…	536	400	4870	1.20387	1	0.831236	83.523
Annotation Cluster 9	Enrichment Score: 4.719376670127782
Category	Term	Count	%	PValue	Genes	List Total	Pop Hits	Pop Total	Fold Enrichment	Bonferroni	Benjamini	FDR
SP_PIR_KEYWORDS	nucleotide-binding	121	20.7904	4.42041e-12	YJL087C, YCR073C, YCL050C, YKL080W, YER069W, YLR430W, YMR290C, YDR172W, YKR001C, YER025W, YDR037W, YHR107C, YER052C, YPL240C, YDL101C, YML070W, YOR187W, YAL036C, YLR410W, YER005W, YFL028C, YDR097C, YBR020W, YNL112W, YKL204W, YKR014C, YBR245C, YLL018C, YDR258C, YPL093W, YHR031C, YGR185C, YER006W, YHR020W, YMR246W, YGL245W, YIL078W, YPL106C, YFL039C, YBL076C, YGL129C, YLR180W, YNL132W, YDL192W, YNR…	580	731	6448	1.8402	1.53832e-09	3.07664e-10	6.04062e-09
SP_PIR_KEYWORDS	atp-binding	99	17.0103	1.73051e-08	YJL087C, YCR073C, YKL080W, YCL050C, YER069W, YLR430W, YMR290C, YDR037W, YER052C, YPL240C, YDL101C, YML070W, YLR410W, YER005W, YFL028C, YDR097C, YBR020W, YNL112W, YKL204W, YLL018C, YBR245C, YDR258C, YHR031C, YGR185C, YHR020W, YMR246W, YGL245W, YIL078W, YPL106C, YFL039C, YBL076C, YGL129C, YLR180W, YNL132W, YNR057C, YGL234W, YPR145W, YGR094W, YNR016C, YGL120C, YJL055W, YPL040C, YMR139W, YHR019C, YDR…	580	634	6448	1.73597	6.02215e-06	5.47469e-07	2.36476e-05
GOTERM_MF_FAT	GO:0000166~nucleotide binding	154	26.4605	7.14634e-08	YJL087C, YCR073C, YCL050C, YKL080W, YER069W, YMR290C, YLR430W, YER025W, YKR001C, YDR172W, YHR107C, YDR037W, YIL094C, YER052C, YPL240C, YJR092W, YDR381W, YPR004C, YMR108W, YDL101C, YER081W, YML070W, YOR187W, YAL036C, YLR410W, YER005W, YFL028C, YDR097C, YBR020W, YNL112W, YKL204W, YKR014C, YBR245C, YLL018C, YDR258C, YPL093W, YHR031C, YGR185C, YER006W, YHR020W, YMR246W, YGR175C, YGL245W, YIL078W, YNL…	495	897	4190	1.45324	5.00231e-05	1.66747e-05	0.000107771
GOTERM_MF_FAT	GO:0017076~purine nucleotide binding	130	22.3368	1.16845e-05	YJL087C, YCR073C, YCL050C, YKL080W, YER069W, YLR430W, YMR290C, YDR172W, YKR001C, YER025W, YHR107C, YDR037W, YER052C, YPL240C, YJR092W, YPR004C, YMR108W, YDL101C, YML070W, YOR187W, YAL036C, YLR410W, YER005W, YFL028C, YDR097C, YBR020W, YNL112W, YKL204W, YKR014C, YBR245C, YLL018C, YDR258C, YPL093W, YHR031C, YGR185C, YER006W, YHR020W, YMR246W, YGR175C, YGL245W, YIL078W, YPL106C, YFL039C, YBL076C, YGL…	495	787	4190	1.39823	0.00814582	0.0016345	0.0176195
GOTERM_MF_FAT	GO:0032555~purine ribonucleotide binding	123	21.134	2.65672e-05	YJL087C, YCR073C, YCL050C, YKL080W, YER069W, YLR430W, YMR290C, YDR172W, YKR001C, YER025W, YDR037W, YHR107C, YER052C, YPL240C, YJR092W, YDL101C, YML070W, YOR187W, YAL036C, YLR410W, YER005W, YFL028C, YDR097C, YBR020W, YNL112W, YKL204W, YKR014C, YBR245C, YLL018C, YDR258C, YPL093W, YHR031C, YGR185C, YER006W, YHR020W, YMR246W, YGL245W, YIL078W, YPL106C, YFL039C, YBL076C, YGL129C, YLR180W, YNL132W, YDL…	495	747	4190	1.39378	0.0184254	0.00309475	0.0400574
GOTERM_MF_FAT	GO:0032553~ribonucleotide binding	123	21.134	2.65672e-05	YJL087C, YCR073C, YCL050C, YKL080W, YER069W, YLR430W, YMR290C, YDR172W, YKR001C, YER025W, YDR037W, YHR107C, YER052C, YPL240C, YJR092W, YDL101C, YML070W, YOR187W, YAL036C, YLR410W, YER005W, YFL028C, YDR097C, YBR020W, YNL112W, YKL204W, YKR014C, YBR245C, YLL018C, YDR258C, YPL093W, YHR031C, YGR185C, YER006W, YHR020W, YMR246W, YGL245W, YIL078W, YPL106C, YFL039C, YBL076C, YGL129C, YLR180W, YNL132W, YDL…	495	747	4190	1.39378	0.0184254	0.00309475	0.0400574
SP_PIR_KEYWORDS	ATP	42	7.21649	4.27088e-05	YIL078W, YCR073C, YMR290C, YDR037W, YPL106C, YBR121C, YBL076C, YDL031W, YDR091C, YGR264C, YJR045C, YLR060W, YOR168W, YGR094W, YKL126W, YDL084W, YDL126C, YFL028C, YER036C, YBR020W, YLR276C, YGL120C, YNL112W, YPL234C, YGR240C, YLL018C, YDR258C, YBR169C, YGR185C, YBL017C, YFL022C, YCL040W, YMR139W, YOR335C, YOL016C, YLR249W, YPL226W, YGL167C, YLR113W, YBR080C, YDR127W, YCR008W	580	242	6448	1.92944	0.0147531	0.000928504	0.0583463
GOTERM_MF_FAT	GO:0030554~adenyl nucleotide binding	108	18.5567	0.000940834	YJL087C, YCR073C, YKL080W, YCL050C, YER069W, YLR430W, YMR290C, YDR037W, YER052C, YPL240C, YPR004C, YMR108W, YDL101C, YML070W, YLR410W, YER005W, YFL028C, YDR097C, YBR020W, YNL112W, YKL204W, YLL018C, YBR245C, YDR258C, YHR031C, YGR185C, YHR020W, YMR246W, YGL245W, YGR175C, YIL078W, YPL106C, YFL039C, YBL076C, YGL129C, YLR180W, YNL132W, YNR057C, YGR255C, YPR145W, YGL234W, YGR094W, YNR016C, YGL120C, YNL…	495	693	4190	1.31917	0.482577	0.0705948	1.40948
GOTERM_MF_FAT	GO:0001882~nucleoside binding	109	18.7285	0.000968885	YJL087C, YCR073C, YKL080W, YCL050C, YER069W, YLR430W, YMR290C, YDR037W, YER052C, YPL240C, YPR004C, YMR108W, YDL101C, YML070W, YLR410W, YER005W, YFL028C, YDR097C, YBR020W, YNL112W, YKL204W, YLL018C, YBR245C, YDR258C, YHR031C, YGR185C, YHR020W, YMR246W, YGR175C, YGL245W, YIL078W, YPL106C, YFL039C, YBL076C, YGL129C, YLR180W, YNL132W, YNR057C, YGR255C, YPR145W, YGL234W, YGR094W, YNR016C, YGL120C, YNL…	495	701	4190	1.31619	0.492647	0.0656039	1.45121
GOTERM_MF_FAT	GO:0001883~purine nucleoside binding	108	18.5567	0.00109753	YJL087C, YCR073C, YKL080W, YCL050C, YER069W, YLR430W, YMR290C, YDR037W, YER052C, YPL240C, YPR004C, YMR108W, YDL101C, YML070W, YLR410W, YER005W, YFL028C, YDR097C, YBR020W, YNL112W, YKL204W, YLL018C, YBR245C, YDR258C, YHR031C, YGR185C, YHR020W, YMR246W, YGL245W, YGR175C, YIL078W, YPL106C, YFL039C, YBL076C, YGL129C, YLR180W, YNL132W, YNR057C, YGR255C, YPR145W, YGL234W, YGR094W, YNR016C, YGL120C, YNL…	495	696	4190	1.31348	0.53638	0.0674951	1.64241
GOTERM_MF_FAT	GO:0032559~adenyl ribonucleotide binding	101	17.354	0.00185101	YJL087C, YCR073C, YKL080W, YCL050C, YER069W, YLR430W, YMR290C, YDR037W, YER052C, YPL240C, YDL101C, YML070W, YLR410W, YER005W, YFL028C, YDR097C, YBR020W, YNL112W, YKL204W, YLL018C, YBR245C, YDR258C, YHR031C, YGR185C, YHR020W, YMR246W, YGL245W, YIL078W, YPL106C, YFL039C, YBL076C, YGL129C, YLR180W, YNL132W, YNR057C, YGL234W, YPR145W, YGR094W, YNR016C, YGL120C, YNL040W, YJL055W, YPL040C, YMR139W, YHR…	495	653	4190	1.30923	0.726625	0.0949475	2.75536
GOTERM_MF_FAT	GO:0005524~ATP binding	100	17.1821	0.00258787	YJL087C, YCR073C, YKL080W, YCL050C, YER069W, YLR430W, YMR290C, YDR037W, YER052C, YPL240C, YDL101C, YML070W, YLR410W, YER005W, YFL028C, YDR097C, YBR020W, YNL112W, YKL204W, YLL018C, YBR245C, YDR258C, YHR031C, YGR185C, YHR020W, YMR246W, YGL245W, YIL078W, YPL106C, YFL039C, YBL076C, YGL129C, YLR180W, YNL132W, YNR057C, YGL234W, YPR145W, YGR094W, YNR016C, YGL120C, YNL040W, YJL055W, YPL040C, YMR139W, YHR…	495	651	4190	1.30025	0.836975	0.113898	3.83235
UP_SEQ_FEATURE	nucleotide phosphate-binding region:ATP	51	8.76289	0.00481965	YCR073C, YMR290C, YLR430W, YBR121C, YMR217W, YLR086W, YDL101C, YDL084W, YDL126C, YFL028C, YDR097C, YBR020W, YNL112W, YLR248W, YLR032W, YKL204W, YBR245C, YHR031C, YCL040W, YOL016C, YGL245W, YCR008W, YJL019W, YLL008W, YIL126W, YGL129C, YLR180W, YNL132W, YDL031W, YDR091C, YNR057C, YKL024C, YGL234W, YKL126W, YNR016C, YDL029W, YLR276C, YMR207C, YGL120C, YKL210W, YGR240C, YJL055W, YJR109C, YMR139W, YDR…	580	387	6448	1.46506	0.99698	0.409916	7.51412
Annotation Cluster 10	Enrichment Score: 4.043268055654084
Category	Term	Count	%	PValue	Genes	List Total	Pop Hits	Pop Total	Fold Enrichment	Bonferroni	Benjamini	FDR
GOTERM_MF_FAT	GO:0008135~translation factor activity, nucleic acid binding	22	3.78007	1.04858e-06	YNL244C, YKL081W, YOL139C, YDR172W, YER025W, YLR069C, YPR016C, YMR146C, YOR361C, YDR211W, YDR091C, YEL034W, YPL237W, YOL114C, YAL003W, YLR249W, YOR187W, YGR054W, YMR309C, YBR079C, YJR007W, YBR143C	495	58	4190	3.21073	0.000733736	0.000183485	0.00158131
GOTERM_CC_FAT	GO:0043614~multi-eIF complex	8	1.37457	3.36697e-06	YNL244C, YPL237W, YER025W, YMR309C, YBR079C, YMR146C, YJR007W, YOR361C	471	9	4595	8.67186	0.00145348	0.000111881	0.00474874
SP_PIR_KEYWORDS	Initiation factor	12	2.06186	2.14135e-05	YDR211W, YDR091C, YPL237W, YOL139C, YER025W, YPR016C, YMR309C, YGR054W, YBR079C, YMR146C, YJR007W, YOR361C	580	29	6448	4.60024	0.00742427	0.000496674	0.0292578
GOTERM_MF_FAT	GO:0003743~translation initiation factor activity	13	2.23368	0.000547834	YNL244C, YOL139C, YER025W, YPR016C, YMR146C, YOR361C, YDR211W, YDR091C, YPL237W, YMR309C, YGR054W, YBR079C, YJR007W	495	36	4190	3.05668	0.318588	0.0468172	0.822988
GOTERM_CC_FAT	GO:0005852~eukaryotic translation initiation factor 3 complex	5	0.859107	0.00294031	YMR309C, YBR079C, YMR146C, YOR361C, YMR012W	471	7	4595	6.96846	0.719753	0.056182	4.06811
GOTERM_BP_FAT	GO:0006413~translational initiation	12	2.06186	0.00451671	YDR091C, YNL244C, YPL237W, YOL139C, YER025W, YMR309C, YGR054W, YBR079C, YMR146C, YJR007W, YOR361C, YMR012W	536	42	4870	2.59595	0.998491	0.143303	7.20837
Annotation Cluster 11	Enrichment Score: 3.533521474168726
Category	Term	Count	%	PValue	Genes	List Total	Pop Hits	Pop Total	Fold Enrichment	Bonferroni	Benjamini	FDR
UP_SEQ_FEATURE	domain:RRM 1	11	1.89003	7.53934e-06	YPL184C, YGR159C, YNL175C, YNL004W, YER165W, YPL043W, YNL016W, YDR432W, YOL123W, YHL034C, YCL011C	580	22	6448	5.55862	0.00901391	0.00301371	0.0121892
UP_SEQ_FEATURE	domain:RRM 2	11	1.89003	7.53934e-06	YPL184C, YGR159C, YNL175C, YNL004W, YER165W, YPL043W, YNL016W, YDR432W, YOL123W, YHL034C, YCL011C	580	22	6448	5.55862	0.00901391	0.00301371	0.0121892
SMART	SM00360:RRM	17	2.92096	7.20386e-05	YPL184C, YOL144W, YNL175C, YOL123W, YDR432W, YHL034C, YOR361C, YOL041C, YDR381W, YGR159C, YDL213C, YNL004W, YER165W, YPL043W, YNL110C, YNL016W, YCL011C	162	54	1517	2.94799	0.00717823	0.00717823	0.0799291
INTERPRO	IPR000504:RNA recognition motif, RNP-1	17	2.92096	0.000173386	YPL184C, YOL144W, YNL175C, YOL123W, YDR432W, YHL034C, YOR361C, YOL041C, YDR381W, YGR159C, YDL213C, YNL004W, YER165W, YPL043W, YNL110C, YNL016W, YCL011C	524	54	4676	2.8093	0.162256	0.0847165	0.274318
INTERPRO	IPR012677:Nucleotide-binding, alpha-beta plait	16	2.74914	0.000381266	YPL184C, YOL144W, YNL175C, YOL127W, YOL123W, YHL034C, YOR361C, YOL041C, YDR381W, YGR159C, YNL004W, YER165W, YPL043W, YNL110C, YNL016W, YCL011C	524	52	4676	2.74574	0.322501	0.0927496	0.60228
UP_SEQ_FEATURE	domain:RRM 3	6	1.03093	0.00401018	YPL184C, YNL004W, YER165W, YPL043W, YNL016W, YCL011C	580	13	6448	5.13103	0.991981	0.382818	6.29029
UP_SEQ_FEATURE	domain:RRM	6	1.03093	0.169711	YOL041C, YOL144W, YDR381W, YDL213C, YNL110C, YOR361C	580	33	6448	2.02132	1	0.993013	95.0561
Annotation Cluster 12	Enrichment Score: 3.091344253465536
Category	Term	Count	%	PValue	Genes	List Total	Pop Hits	Pop Total	Fold Enrichment	Bonferroni	Benjamini	FDR
GOTERM_BP_FAT	GO:0046365~monosaccharide catabolic process	22	3.78007	6.32842e-07	YBR196C, YHR163W, YBR020W, YDL078C, YLR044C, YGR192C, YHR174W, YAL038W, YGR043C, YLR354C, YGR240C, YDR368W, YMR145C, YIL125W, YKL060C, YCR073W-A, YCL040W, YOL086C, YER178W, YBR019C, YBR221C, YOR120W	536	60	4870	3.33147	0.000907717	6.05401e-05	0.00104585
GOTERM_BP_FAT	GO:0046164~alcohol catabolic process	23	3.95189	6.64367e-07	YBR196C, YHR163W, YBR020W, YDL078C, YLR044C, YGR192C, YHR174W, YAL038W, YGR043C, YLR354C, YGR240C, YDR368W, YMR145C, YIL125W, YKL060C, YCR073W-A, YCL040W, YOL086C, YML070W, YER178W, YBR019C, YBR221C, YOR120W	536	65	4870	3.21498	0.000952913	5.95837e-05	0.00109795
GOTERM_BP_FAT	GO:0019320~hexose catabolic process	20	3.43643	3.72235e-06	YBR196C, YHR163W, YBR020W, YDL078C, YLR044C, YGR192C, YHR174W, YAL038W, YGR043C, YLR354C, YGR240C, YMR145C, YIL125W, YKL060C, YCR073W-A, YCL040W, YOL086C, YER178W, YBR019C, YBR221C	536	56	4870	3.24494	0.00532735	0.000281097	0.00615151
GOTERM_BP_FAT	GO:0006007~glucose catabolic process	18	3.09278	1.17538e-05	YBR196C, YHR163W, YDL078C, YLR044C, YGR192C, YHR174W, YAL038W, YGR043C, YLR354C, YGR240C, YMR145C, YIL125W, YKL060C, YCR073W-A, YCL040W, YOL086C, YER178W, YBR221C	536	50	4870	3.2709	0.0167254	0.00080286	0.019423
GOTERM_BP_FAT	GO:0044275~cellular carbohydrate catabolic process	23	3.95189	1.23447e-05	YBR196C, YHR163W, YBR020W, YDL078C, YLR044C, YGR192C, YHR174W, YAL038W, YGR043C, YLR354C, YGR240C, YDR368W, YMR145C, YIL125W, YKL060C, YCR073W-A, YCL040W, YOL086C, YML070W, YER178W, YBR019C, YBR221C, YOR120W	536	76	4870	2.74966	0.0175588	0.000804894	0.0203993
GOTERM_BP_FAT	GO:0016052~carbohydrate catabolic process	24	4.12371	2.14714e-05	YBR196C, YHR163W, YBR020W, YDL078C, YLR044C, YGR192C, YHR174W, YAL038W, YGR043C, YLR354C, YGR240C, YGL156W, YDR368W, YMR145C, YIL125W, YKL060C, YCR073W-A, YCL040W, YOL086C, YML070W, YER178W, YBR019C, YBR221C, YOR120W	536	84	4870	2.59595	0.030342	0.001283	0.0354784
GOTERM_BP_FAT	GO:0006096~glycolysis	11	1.89003	0.000917843	YBR196C, YKL060C, YDL078C, YCL040W, YHR174W, YGR192C, YAL038W, YER178W, YGR240C, YBR221C, YIL125W	536	30	4870	3.33147	0.732252	0.0403421	1.5061
GOTERM_BP_FAT	GO:0019318~hexose metabolic process	26	4.46735	0.00135628	YBR196C, YML051W, YHR163W, YLR044C, YFL045C, YGR043C, YHR210C, YGL156W, YKL060C, YOL086C, YBR019C, YDL078C, YBR020W, YLR081W, YGR192C, YHR174W, YAL038W, YLR354C, YGR240C, YMR145C, YIL125W, YCR073W-A, YCL040W, YER178W, YDL055C, YBR221C	536	122	4870	1.93632	0.857381	0.0573097	2.21798
GOTERM_BP_FAT	GO:0005996~monosaccharide metabolic process	28	4.811	0.0014569	YBR196C, YML051W, YHR163W, YLR044C, YFL045C, YGR043C, YHR210C, YGL156W, YDR368W, YKL060C, YOL086C, YBR019C, YDL078C, YBR020W, YLR081W, YGR192C, YHR174W, YAL038W, YLR354C, YGR240C, YMR145C, YIL125W, YCR073W-A, YCL040W, YER178W, YDL055C, YBR221C, YOR120W	536	136	4870	1.87061	0.876582	0.0596796	2.38068
SP_PIR_KEYWORDS	glycolysis	9	1.54639	0.00146089	YBR196C, YKL060C, YCL040W, YHR174W, YGR192C, YAL038W, YER178W, YGR240C, YBR221C	580	26	6448	3.84828	0.39876	0.018006	1.97796
GOTERM_BP_FAT	GO:0006090~pyruvate metabolic process	10	1.71821	0.00373661	YBR196C, YKL060C, YLR044C, YHR174W, YGR192C, YAL038W, YER178W, YFL018C, YNL071W, YBR221C	536	30	4870	3.02861	0.995356	0.125674	5.99931
KEGG_PATHWAY	sce00010:Glycolysis / Gluconeogenesis	15	2.57732	0.00576281	YBR196C, YLR044C, YHR174W, YGR192C, YAL038W, YGR240C, YKL060C, YCL040W, YOL086C, YER178W, YLR153C, YFL018C, YNL071W, YBR221C, YBR019C	214	47	1439	2.14605	0.355474	0.136199	5.9005
GOTERM_BP_FAT	GO:0006006~glucose metabolic process	18	3.09278	0.0433743	YBR196C, YHR163W, YDL078C, YLR044C, YGR192C, YHR174W, YAL038W, YGR043C, YLR354C, YGR240C, YMR145C, YIL125W, YKL060C, YCR073W-A, YCL040W, YOL086C, YER178W, YBR221C	536	100	4870	1.63545	1	0.613157	51.9452
GOTERM_BP_FAT	GO:0046496~nicotinamide nucleotide metabolic process	9	1.54639	0.163644	YBR196C, YHR163W, YDL078C, YCR073W-A, YOL086C, YGR043C, YLR354C, YMR145C, YMR315W	536	49	4870	1.66882	1	0.89662	94.7831
GOTERM_BP_FAT	GO:0006769~nicotinamide metabolic process	9	1.54639	0.177389	YBR196C, YHR163W, YDL078C, YCR073W-A, YOL086C, YGR043C, YLR354C, YMR145C, YMR315W	536	50	4870	1.63545	1	0.905083	96.0329
GOTERM_BP_FAT	GO:0009820~alkaloid metabolic process	9	1.54639	0.177389	YBR196C, YHR163W, YDL078C, YCR073W-A, YOL086C, YGR043C, YLR354C, YMR145C, YMR315W	536	50	4870	1.63545	1	0.905083	96.0329
GOTERM_BP_FAT	GO:0006091~generation of precursor metabolites and energy	31	5.32646	0.450652	YBR196C, YGL115W, YFL036W, YKL080W, YFR030W, YLR044C, YNR001C, YDR148C, YKL060C, YPR004C, YNL055C, YDR178W, YOL086C, YGR209C, YPR020W, YLR043C, YDL078C, YGR192C, YHR174W, YAL038W, YPL234C, YGR240C, YMR145C, YMR267W, YIL125W, YLR028C, YCL040W, YBR026C, YDL004W, YER178W, YBR221C	536	264	4870	1.0669	1	0.989916	99.995
Annotation Cluster 13	Enrichment Score: 3.0249678804735676
Category	Term	Count	%	PValue	Genes	List Total	Pop Hits	Pop Total	Fold Enrichment	Bonferroni	Benjamini	FDR
GOTERM_BP_FAT	GO:0006913~nucleocytoplasmic transport	34	5.84192	4.30965e-05	YOR294W, YDR432W, YER063W, YDR091C, YDR381W, YKR048C, YHR088W, YDL084W, YCL011C, YOR310C, YNR016C, YER036C, YJR123W, YGL099W, YOR206W, YGL122C, YMR308C, YPR016C, YPL169C, YNL189W, YPL093W, YHR197W, YHR170W, YCR073W-A, YGL123W, YPR028W, YNL004W, YNL178W, YPL226W, YAL059W, YDR457W, YER110C, YGL097W, YMR235C	536	148	4870	2.08728	0.0599713	0.00237582	0.0711989
GOTERM_BP_FAT	GO:0051169~nuclear transport	34	5.84192	4.30965e-05	YOR294W, YDR432W, YER063W, YDR091C, YDR381W, YKR048C, YHR088W, YDL084W, YCL011C, YOR310C, YNR016C, YER036C, YJR123W, YGL099W, YOR206W, YGL122C, YMR308C, YPR016C, YPL169C, YNL189W, YPL093W, YHR197W, YHR170W, YCR073W-A, YGL123W, YPR028W, YNL004W, YNL178W, YPL226W, YAL059W, YDR457W, YER110C, YGL097W, YMR235C	536	148	4870	2.08728	0.0599713	0.00237582	0.0711989
GOTERM_BP_FAT	GO:0051168~nuclear export	28	4.811	0.000322075	YOR294W, YDR432W, YER063W, YDR091C, YDR381W, YHR088W, YDL084W, YCL011C, YER036C, YJR123W, YGL099W, YOR206W, YGL122C, YMR308C, YPR016C, YPL169C, YNL189W, YPL093W, YHR197W, YHR170W, YCR073W-A, YGL123W, YNL004W, YNL178W, YPL226W, YAL059W, YGL097W, YMR235C	536	124	4870	2.05164	0.370136	0.0163735	0.530942
GOTERM_BP_FAT	GO:0000054~ribosome export from nucleus	14	2.4055	0.000475235	YOR294W, YER036C, YGL099W, YOR206W, YPR016C, YPL169C, YPL093W, YHR170W, YHR197W, YDR091C, YAL059W, YHR088W, YGL097W, YMR235C	536	43	4870	2.95817	0.494458	0.0232471	0.782499
GOTERM_BP_FAT	GO:0033750~ribosome localization	14	2.4055	0.000475235	YOR294W, YER036C, YGL099W, YOR206W, YPR016C, YPL169C, YPL093W, YHR170W, YHR197W, YDR091C, YAL059W, YHR088W, YGL097W, YMR235C	536	43	4870	2.95817	0.494458	0.0232471	0.782499
GOTERM_BP_FAT	GO:0033753~establishment of ribosome localization	14	2.4055	0.000475235	YOR294W, YER036C, YGL099W, YOR206W, YPR016C, YPL169C, YPL093W, YHR170W, YHR197W, YDR091C, YAL059W, YHR088W, YGL097W, YMR235C	536	43	4870	2.95817	0.494458	0.0232471	0.782499
GOTERM_BP_FAT	GO:0051656~establishment of organelle localization	19	3.2646	0.00427574	YOR294W, YDL029W, YER036C, YGL099W, YOR206W, YGL106W, YJL019W, YFL039C, YPR016C, YPL169C, YPL093W, YHR170W, YHR197W, YDR091C, YDR150W, YHR088W, YAL059W, YGL097W, YMR235C	536	85	4870	2.03095	0.997864	0.139268	6.83646
GOTERM_BP_FAT	GO:0051640~organelle localization	21	3.60825	0.0241283	YOR294W, YDL029W, YER036C, YGL099W, YOR206W, YLL001W, YGL106W, YJL019W, YFL039C, YPR016C, YPL169C, YPL093W, YHR170W, YHR197W, YDR091C, YDR150W, YHR088W, YAL059W, YOR211C, YGL097W, YMR235C	536	115	4870	1.65915	1	0.442418	33.2117
GOTERM_BP_FAT	GO:0000055~ribosomal large subunit export from nucleus	5	0.859107	0.0899875	YOR294W, YHR170W, YHR088W, YAL059W, YPL169C	536	16	4870	2.83932	1	0.800293	78.9524
Annotation Cluster 14	Enrichment Score: 2.8179609230644083
Category	Term	Count	%	PValue	Genes	List Total	Pop Hits	Pop Total	Fold Enrichment	Bonferroni	Benjamini	FDR
KEGG_PATHWAY	sce00290:Valine, leucine and isoleucine biosynthesis	13	2.23368	6.80347e-07	YER086W, YBL076C, YGL009C, YJR016C, YNL104C, YPL040C, YLR355C, YMR108W, YCL009C, YER178W, YPL160W, YGR094W, YBR221C	214	18	1439	4.85644	5.17051e-05	2.58529e-05	0.000715928
SP_PIR_KEYWORDS	branched-chain amino acid biosynthesis	7	1.20275	0.00050571	YJR016C, YNL104C, YLR355C, YCL009C, YMR108W, YER086W, YGL009C	580	13	6448	5.98621	0.161408	0.00730781	0.68885
GOTERM_BP_FAT	GO:0009081~branched chain family amino acid metabolic process	9	1.54639	0.00220225	YJR016C, YLR044C, YNL104C, YLR355C, YCL009C, YMR108W, YER086W, YFL018C, YGL009C	536	23	4870	3.55532	0.957731	0.08413	3.57794
GOTERM_BP_FAT	GO:0009082~branched chain family amino acid biosynthetic process	7	1.20275	0.00236699	YJR016C, YNL104C, YLR355C, YCL009C, YMR108W, YER086W, YGL009C	536	14	4870	4.54291	0.966649	0.0878125	3.8407
KEGG_PATHWAY	sce00770:Pantothenate and CoA biosynthesis	5	0.859107	0.0659098	YJR016C, YLR355C, YCL009C, YMR108W, YHR063C	214	11	1439	3.0565	0.994382	0.578376	51.2021
SP_PIR_KEYWORDS	oxo-acid-lyase	4	0.687285	0.104614	YNL104C, YNR001C, YCL009C, YMR108W	580	13	6448	3.42069	1	0.431925	77.9091
Annotation Cluster 15	Enrichment Score: 2.6146069044024265
Category	Term	Count	%	PValue	Genes	List Total	Pop Hits	Pop Total	Fold Enrichment	Bonferroni	Benjamini	FDR
GOTERM_MF_FAT	GO:0031406~carboxylic acid binding	10	1.71821	0.000207415	YMR207C, YBR115C, YCL009C, YDR148C, YER081W, YER052C, YPL231W, YIL074C, YNL071W, YNR016C	495	20	4190	4.23232	0.135156	0.02053	0.312338
GOTERM_MF_FAT	GO:0016597~amino acid binding	6	1.03093	0.00187505	YBR115C, YCL009C, YER081W, YER052C, YPL231W, YIL074C	495	9	4190	5.6431	0.731194	0.089572	2.79066
GOTERM_MF_FAT	GO:0043176~amine binding	6	1.03093	0.00187505	YBR115C, YCL009C, YER081W, YER052C, YPL231W, YIL074C	495	9	4190	5.6431	0.731194	0.089572	2.79066
INTERPRO	IPR002912:Amino acid-binding ACT	4	0.687285	0.00510361	YCL009C, YER081W, YER052C, YIL074C	524	4	4676	8.92366	0.994615	0.525884	7.78581
UP_SEQ_FEATURE	domain:ACT	3	0.515464	0.0227103	YCL009C, YER081W, YIL074C	580	3	6448	11.1172	1	0.765917	31.0247
