# Supplementary material for: Defining molecular basis for longevity traits in natural yeast isolates
Source: NPJ Aging Mech Dis. 2015 Sep 28;1:15001–. doi: 10.1038/npjamd.2015.1 (PMC4807016; doi:10.1038/npjamd.2015.1)
Supplement: Supplementary Table 2 [file npjamd20151-s3.xls]

## Sheet: transcript
Phenotype	Symbol	Description	Mean.RLS.Best.Model	Mean.RLS.Slope.coefficient	Mean.RLS.p.value	Mean.RLS.RobustTest.Min	Mean.RLS.RobustTest.Median	Mean.RLS.RobustTest.Max	Log.Mean.RLS.Best.Model	Log.Mean.RLS.Slope.coefficient	Log.Mean.RLS.p.value	Log.Mean.RLS.RobustTest.Min	Log.Mean.RLS.RobustTest.Median	Log.Mean.RLS.RobustTest.Max	Max.RLS.Best.Model	Max.RLS.Slope.coefficient	Max.RLS.p.value	Max.RLS.RobustTest.Min	Max.RLS.RobustTest.Median	Max.RLS.RobustTest.Max	Log.Max.RLS.Best.Model	Log.Max.RLS.Slope.coefficient	Log.Max.RLS.p.value	Log.Max.RLS.RobustTest.Min	Log.Max.RLS.RobustTest.Median	Log.Max.RLS.RobustTest.Max
YLR202C		Dubious open reading frame; unlikely to encode a functional protein, based on available experimental and comparative sequence data; partially overlaps the verified ORF YLR201C; ORF contains a putative intron	lambda	0.722414	0.000165648	1.77828e-05	0.000196831	0.00952284	lambda	0.924334	5.78858e-07	1.99826e-07	8.02063e-07	0.00126	lambda	0.649289	0.00151622	0.000322311	0.0016158	0.0357226	lambda	0.87396	3.83908e-06	6.64436e-07	4.41984e-06	0.00142481
YLR455W	PDP3	Component of the NuA3b histone acetyltransferase complex; regulates interaction between NuA3b and H3K36me3 at the transcribed regions of genes; contains PWWP domain; deletion confers sensitivity to 4-(N-(S-glutathionylacetyl)amino) phenylarsenoxide (GSAO); protein abundance increases in response to DNA replication stress; relocalizes to the cytosol in response to hypoxia	lambda	0.697719	0.00172819	0.000134974	0.00242866	0.00750127	lambda	0.61109	0.00706096	0.00160357	0.00883556	0.0243793	lambda	0.681496	0.00250477	0.000343395	0.0032224	0.00962687	lambda	0.642395	0.00448386	0.00118098	0.00580924	0.0143666
YLR039C	RIC1	Protein involved in retrograde transport to the cis-Golgi network; forms heterodimer with Rgp1p that acts as a GTP exchange factor for Ypt6p; involved in transcription of rRNA and ribosomal protein genes	lambda	0.576245	0.00784488	0.000313514	0.0093249	0.124464	lambda	0.666556	0.0016764	0.000187992	0.00215191	0.0547391	lambda	0.76715	0.000257642	4.09686e-06	0.000377613	0.00553936	lambda	0.790149	0.000125863	3.83813e-06	0.000190308	0.00608144
YGR232W	NAS6	Assembly chaperone for the 19S proteasome regulatory particle base; proteasome-interacting protein involved in the assembly of the base subcomplex of the 19S proteasomal regulatory particle (RP); ortholog of human oncoprotein gankyrin, which interacts with the Rb tumor suppressor and CDK4/6	OU	0.565145	0.00708912	0.00176498	0.0087628	0.0233281	OU	0.496465	0.0195056	0.00620337	0.0229037	0.0527441	OU	0.531929	0.0131416	0.00371518	0.0158793	0.0448155	OU	0.489494	0.0225065	0.00698341	0.0263079	0.0637651
YIR037W	HYR1	Thiol peroxidase; functions as a hydroperoxide receptor to sense intracellular hydroperoxide levels and transduce a redox signal to the Yap1p transcription factor; HYR1 has a paralog, GPX1, that arose from the whole genome duplication	OU	0.562805	0.00623548	0.00413142	0.00733476	0.0212399	OU	0.529357	0.0105922	0.0068643	0.0125758	0.0183554	OU	0.512781	0.0146019	0.00594403	0.0177787	0.0684587	OU	0.514761	0.013763	0.00770788	0.0160438	0.0455164
YGR138C	TPO2	Polyamine transporter of the major facilitator superfamily; member of the 12-spanner drug:H(+) antiporter DHA1 family; specific for spermine; localizes to the plasma membrane; transcription of TPO2 is regulated by Haa1p; TPO2 has a paralog, TPO3, that arose from the whole genome duplication	OU	0.546442	0.0104767	0.00551369	0.0115982	0.0360746	OU	0.607989	0.00286768	0.00145008	0.00356411	0.0145466	OU	0.583965	0.00451047	0.00216866	0.00549611	0.0203642	OU	0.61966	0.00217258	0.00109437	0.0027216	0.0117127
YAR075W		Non-functional protein with homology IMP dehydrogenase; YAR073W/IMD1 and YAR075W comprise a continuous reading frame in most strains of S. cerevisiae; YAR073W/YAR075W together have a paralog, IMD2, that arose from a segmental duplication	lambda	0.531981	0.00869523	0.000678117	0.0101317	0.0366549	OU	0.292845	0.157891	0.0397694	0.166351	0.516012	lambda	0.43604	0.0405784	0.00849199	0.0464242	0.14602	OU	0.247057	0.242843	0.0701931	0.257854	0.634752
YKL160W	ELF1	Transcription elongation factor with a conserved zinc finger domain; implicated in the maintenance of proper chromatin structure in actively transcribed regions; deletion inhibits Brome mosaic virus (BMV) gene expression	OU	0.523953	0.0036238	0.00064883	0.00425579	0.0317168	OU	0.586811	0.00124751	0.000344367	0.00154633	0.0308121	OU	0.366009	0.06938	0.0107912	0.0755037	0.739477	OU	0.468538	0.0157278	0.00255716	0.0181727	0.285874
YEL017C-A	PMP2	Proteolipid associated with plasma membrane H(+)-ATPase (Pma1p); regulates plasma membrane H(+)-ATPase activity; protein abundance increases in response to DNA replication stress; PMP2 has a paralog, PMP1, that arose from the whole genome duplication	OU	0.51962	0.0135229	0.00391005	0.0161325	0.0431341	OU	0.477744	0.0240676	0.00395843	0.0288762	0.0636887	OU	0.569274	0.00589481	0.00156453	0.0073521	0.0191803	OU	0.517149	0.013705	0.00157925	0.0169616	0.0404769
YCR035C	RRP43	Exosome non-catalytic core component; involved in 3'-5' RNA processing and degradation in both the nucleus and the cytoplasm; has similarity to E. coli RNase PH and to human hRrp43p (OIP2, EXOSC8); protein abundance increases in response to DNA replication stress	OU	0.501552	0.0236006	0.0034505	0.0292307	0.480388	OU	0.41964	0.061544	0.00313601	0.0672912	0.692301	OU	0.535962	0.018334	0.00379999	0.0208551	0.918823	OU	0.541966	0.0166228	0.00192842	0.0182483	0.842859
YML081C-A	ATP18	Subunit of the mitochondrial F1F0 ATP synthase; F1F0 ATP synthase is a large, evolutionarily conserved enzyme complex required for ATP synthesis; termed subunit I or subunit j; does not correspond to known ATP synthase subunits in other organisms	OU	0.500958	0.0210261	0.006949	0.0235316	0.0705944	OU	0.545604	0.00954071	0.00471661	0.010764	0.0459871	OU	0.443439	0.0407533	0.020327	0.0455985	0.149963	OU	0.497511	0.0198652	0.0111834	0.0211947	0.0983382
YMR173W	DDR48	DNA damage-responsive protein; expression is increased in response to heat-shock stress or treatments that produce DNA lesions; contains multiple repeats of the amino acid sequence NNNDSYGS; protein abundance increases in response to DNA replication stress	OU	0.500397	0.0161001	0.0064364	0.0188327	0.0547745	OU	0.434165	0.0391664	0.0168032	0.0456532	0.0623646	OU	0.512139	0.0144245	0.00802612	0.0176951	0.0669899	OU	0.472718	0.0242791	0.00811847	0.0281535	0.0799593
YPL225W		Protein of unknown function; may interact with ribosomes, based on co-purification experiments; green fluorescent protein (GFP)-fusion protein localizes to the cytoplasm; protein abundance increases in response to DNA replication stress	OU	0.497961	0.00449217	0.000441925	0.00544427	0.0267246	OU	0.496808	0.00602149	0.00148885	0.00726888	0.0406465	OU	0.444531	0.0209745	0.00451429	0.0241618	0.0896991	OU	0.480824	0.00990675	0.00228904	0.0115384	0.0650151
YBL037W	APL3	Alpha-adaptin; large subunit of the clathrin associated protein complex (AP-2); involved in vesicle mediated transport	OU	0.494276	0.0108961	0.000787183	0.0145719	0.0782655	OU	0.434148	0.0299141	0.000764672	0.0355729	0.139182	OU	0.53482	0.00673801	0.000922841	0.00876641	0.0399385	OU	0.464529	0.0205044	0.000969831	0.0247817	0.100815
YMR173W-A		Dubious open reading frame; unlikely to encode a functional protein, based on available experimental and comparative sequence data; overlaps the verified gene DDR48/YML173W	OU	0.494032	0.0175136	0.00714505	0.0202781	0.0621931	OU	0.431051	0.040424	0.0179957	0.0467448	0.0654057	OU	0.498143	0.0177493	0.0102073	0.0210709	0.0860825	OU	0.464375	0.0270757	0.00951312	0.0309567	0.0916302
YER169W	RPH1	JmjC domain-containing histone demethylase; specifically demethylates H3K36 tri- and dimethyl modification states; associates with actively transcribed (RNAP II) regions in vivo and specifically targets H3K36 in its trimethylation state as its substrate; transcriptional repressor of PHR1; Rph1p phosphorylation during DNA damage is under control of the MEC1-RAD53 pathway; target of stess-induced h…	OU	0.492931	0.0191347	0.00121716	0.0232433	0.0632396	OU	0.389682	0.0695358	0.00213152	0.079499	0.234763	OU	0.485188	0.0227001	0.00252989	0.0270635	0.0830751	OU	0.43228	0.0434918	0.00292771	0.0505546	0.174962
YIL041W	GVP36	BAR domain protein that localizes to early and late Golgi vesicles; required for adaptation to varying nutrient concentrations, fluid-phase endocytosis, polarization of the actin cytoskeleton, and vacuole biogenesis	OU	0.49101	0.0239534	0.00732907	0.0272657	0.10778	OU	0.530816	0.012156	0.00436559	0.0148336	0.101753	OU	0.49982	0.0197913	0.00834211	0.0225599	0.117331	OU	0.549759	0.00900622	0.00327453	0.0104423	0.0931996
YLR324W	PEX30	Peroxisomal integral membrane protein; involved in negative regulation of peroxisome number; partially functionally redundant with Pex31p; genetic interactions suggest action at a step downstream of steps mediated by Pex28p and Pex29p; PEX30 has a paralog, PEX31, that arose from the whole genome duplication	OU	0.487276	0.016559	0.00439146	0.0185985	0.0677683	OU	0.419614	0.0420877	0.0119623	0.0473387	0.113503	OU	0.427165	0.0431802	0.00404638	0.0487674	0.153931	OU	0.41226	0.0486868	0.00670529	0.0542043	0.145204
YGL006W-A		Putative protein of unknown function; identified by SAGE	lambda	0.48431	0.015552	0.000947702	0.0184837	0.100871	OU	0.354083	0.0806512	0.0023511	0.090692	0.463188	lambda	0.504014	0.0124719	0.0004995	0.0150912	0.0797727	lambda	0.418102	0.043258	0.000422271	0.0488872	0.302421
YBR086C	IST2	Cortical ER protein involved in ER-plasma membrane tethering; one of 6 proteins (Ist2p, Scs2p, Scs22p, Tcb1p, Tcb2p, Tcb3p) that connect ER to the plasma membrane (PM) and regulate PM phosphatidylinositol-4-phosphate (PI4P) levels by controlling access of Sac1p phosphatase to its substrate PI4P in the PM; localizes to the mother cell in small-budded cells and to the bud in medium- and large-budde…	OU	0.478724	0.024666	0.00813278	0.0277265	0.0924172	OU	0.495571	0.0189353	0.00961376	0.0219301	0.0539527	OU	0.470163	0.0273966	0.00548137	0.0312558	0.103155	OU	0.506039	0.0163289	0.00509702	0.0190556	0.0537358
YNL234W		Protein of unknown function with similarity to globins; has a functional heme-binding domain; mutant has aneuploidy tolerance; transcription induced by stress conditions; may be involved in glucose signaling or metabolism; regulated by Rgt1	OU	0.474088	0.0273561	0.0134766	0.0298871	0.0978548	OU	0.457597	0.033076	0.0209976	0.0356446	0.0720199	OU	0.446889	0.0382649	0.0138439	0.0431914	0.140656	OU	0.456137	0.0338769	0.0186489	0.0366683	0.10959
YBR255C-A		Putative protein of unknown function; may interact with respiratory chain complexes III (ubiquinol-cytochrome c reductase) or IV (cytochrome c oxidase); identified by sequence comparison with hemiascomycetous yeast species	OU	0.47396	0.0186454	0.00297393	0.0208517	0.0816193	OU	0.476619	0.0161642	0.00414065	0.0189727	0.0674329	OU	0.401772	0.053352	0.0110562	0.0588765	0.161933	OU	0.433665	0.0324084	0.00802495	0.0365606	0.120023
YCL012C		Putative protein of unknown function; orthologs are present in S. bayanus, S. paradoxus and Ashbya gossypii; YCL012C is not an essential gene	OU	0.472857	0.0202042	0.00854794	0.0216999	0.0656373	OU	0.511044	0.0118823	0.00693039	0.013416	0.0316944	Null	0.61085	0.00252957	0.00133246	0.00323503	0.009653	Null	0.61825	0.00216424	0.00120581	0.00277098	0.00759906
YOR344C	TYE7	Serine-rich protein that contains a bHLH DNA binding motif; binds E-boxes of glycolytic genes and contributes to their activation; may function as a transcriptional activator in Ty1-mediated gene expression; bHLH stands for basic-helix-loop-helix	OU	0.472398	0.0137885	0.000368381	0.0160535	0.0649864	OU	0.34118	0.0906728	0.00361751	0.0989731	0.396848	OU	0.400742	0.0491318	0.0071042	0.0525271	0.177843	OU	0.348982	0.0868232	0.012214	0.0920719	0.415015
YBL066C	SEF1	Putative transcription factor; has homolog in Kluyveromyces lactis	OU	0.472162	0.0295163	0.0102764	0.0345308	0.122449	OU	0.489628	0.0223676	0.00651577	0.0263518	0.138711	OU	0.484541	0.0241304	0.010293	0.0277552	0.119146	OU	0.509643	0.0167716	0.00805063	0.019973	0.1216
YBL099W	ATP1	Alpha subunit of the F1 sector of mitochondrial F1F0 ATP synthase; which is a large, evolutionarily conserved enzyme complex required for ATP synthesis; F1 translationally regulates ATP6 and ATP8 expression to achieve a balanced output of ATP synthase genes encoded in nucleus and mitochondria; phosphorylated; N-terminally propionylated in vivo	OU	0.470535	0.0274148	0.00481558	0.032282	0.11461	OU	0.464316	0.0293423	0.00386551	0.0335693	0.160677	OU	0.426745	0.0480394	0.0146845	0.0544345	0.205367	OU	0.450567	0.0356071	0.010725	0.0401776	0.20805
YPR021C	AGC1	Mitochondrial amino acid transporter; acts both as a glutamate uniporter and as an aspartate-glutamate exchanger; involved in nitrogen metabolism and nitrogen compound biosynthesis; human homolog SLC25A13 complements yeast null mutant	OU	0.468869	0.0285113	0.0103852	0.0309944	0.117358	OU	0.356015	0.103109	0.0271523	0.111112	0.239472	OU	0.456018	0.0349134	0.014813	0.0384617	0.179605	OU	0.382661	0.0798134	0.0179553	0.0859881	0.307424
YOR160W	MTR10	Nuclear import receptor; mediates the nuclear localization of proteins involved in mRNA-nucleus export; promotes dissociation of mRNAs from the nucleus-cytoplasm mRNA shuttling protein Npl3p; required for retrograde import of mature tRNAs; relocalizes from cytoplasm to the nuclear periphery upon DNA replication stress	OU	0.467859	0.0150253	0.00863834	0.0152455	0.0973723	OU	0.406655	0.0410689	0.0171012	0.0444529	0.151906	OU	0.487556	0.0131501	0.00223063	0.0152822	0.0740439	OU	0.435188	0.0288854	0.0114327	0.0322154	0.139875
YLR337C	VRP1	Verprolin, proline-rich actin-associated protein; involved in cytoskeletal organization and cytokinesis; promotes actin nucleation and endocytosis; related to mammalian Wiskott-Aldrich syndrome protein (WASP)-interacting protein (WIP)	OU	0.465219	0.0304223	0.0126821	0.0347171	0.101241	OU	0.5603	0.00680445	0.00357175	0.00828267	0.0344131	OU	0.479084	0.0244725	0.0113112	0.0288753	0.0976426	OU	0.555851	0.00734114	0.00321441	0.00901451	0.0406838
YGL006W	PMC1	Vacuolar Ca2+ ATPase involved in depleting cytosol of Ca2+ ions; prevents growth inhibition by activation of calcineurin in the presence of elevated concentrations of calcium; similar to mammalian PMCA1a	OU	0.461365	0.0285231	0.00978721	0.0329061	0.110812	OU	0.416767	0.0478672	0.00617777	0.0542118	0.124547	OU	0.437648	0.0406846	0.0130112	0.0479074	0.156996	OU	0.426883	0.0437044	0.0116803	0.0499107	0.134801
YIL170W	HXT12		OU	0.459796	0.0232839	0.0101584	0.0257757	0.0779863	OU	0.452565	0.0257105	0.0130675	0.0295588	0.114499	OU	0.497585	0.0152018	0.00489296	0.0177734	0.0584476	OU	0.489514	0.0157845	0.00711382	0.0180624	0.0780562
YEL056W	HAT2	Subunit of the Hat1p-Hat2p histone acetyltransferase complex; required for high affinity binding of the complex to free histone H4, thereby enhancing Hat1p activity; similar to human RbAp46 and 48; has a role in telomeric silencing	OU	0.45773	0.0299789	0.0164435	0.034449	0.115336	OU	0.465274	0.0264693	0.0117971	0.0310212	0.150377	OU	0.369651	0.0917804	0.0347668	0.101858	0.300271	OU	0.418518	0.050917	0.015874	0.0586488	0.265694
YNL271C	BNI1	Formin; polarisome component; nucleates the formation of linear actin filaments, involved in cell processes such as budding and mitotic spindle orientation which require the formation of polarized actin cables, functionally redundant with BNR1	OU	0.457222	0.0216194	0.00593224	0.0234464	0.12589	OU	0.479164	0.0163959	0.00679819	0.0184916	0.139894	OU	0.307332	0.152555	0.0520773	0.160985	0.487516	OU	0.3795	0.0690655	0.0274637	0.0747653	0.322335
YPL004C	LSP1	Eisosome core component; eisosomes are large immobile patch structures at the cell cortex associated with endocytosis; phosphorylated on Thr233 upon Pkc1p hyperactivation in a Slt2p MAPK-dependent fashion; null mutants show activation of Pkc1p/Ypk1p stress resistance pathways; member of the BAR domain family	OU	0.45666	0.0330956	0.0126288	0.0391229	0.125637	OU	0.438731	0.0400658	0.0061947	0.0454975	0.14131	OU	0.4197	0.0531489	0.0189085	0.0601861	0.215878	OU	0.44372	0.0385662	0.0120432	0.0443582	0.155475
YPR148C		Protein of unknown function; may interact with ribosomes, based on co-purification experiments; green fluorescent protein (GFP)-fusion protein localizes to the cytoplasm in a punctate pattern	OU	0.455685	0.0251023	0.00622578	0.0290225	0.095356	OU	0.454507	0.0255266	0.00873177	0.0296825	0.132509	lambda	0.521958	0.0104299	0.00362705	0.012706	0.0494238	OU	0.477164	0.0202112	0.00440652	0.0232032	0.0811787
YIL125W	KGD1	Subunit of the mitochondrial alpha-ketoglutarate dehydrogenase complex; catalyzes a key step in the tricarboxylic acid (TCA) cycle, the oxidative decarboxylation of alpha-ketoglutarate to form succinyl-CoA	OU	0.45338	0.0382404	0.0118892	0.0440178	0.105639	OU	0.484148	0.0245992	0.0114273	0.0289576	0.0508556	OU	0.460617	0.0336143	0.0134315	0.0366497	0.0908149	OU	0.49109	0.0221816	0.01077	0.0258832	0.0579078
YPR053C		Dubious open reading frame; unlikely to encode a functional protein, based on available experimental and comparative sequence data; partially overlaps verified gene NHP6A/YPR052C	OU	0.451049	0.0350626	0.00480795	0.0403824	0.0880286	OU	0.304287	0.166357	0.0237579	0.181719	0.293832	OU	0.454815	0.0349005	0.00734558	0.0433508	0.0755676	OU	0.359834	0.100402	0.0213993	0.111837	0.180231
YLR030W		Putative protein of unknown function; S288C contains an in-frame stop codon between ORFs YLR030W and YLR031W	OU	0.451007	0.0354507	0.022139	0.0394229	0.144003	OU	0.370357	0.0894325	0.0404721	0.0967907	0.204897	OU	0.476199	0.0254628	0.0134416	0.029687	0.116216	OU	0.430299	0.0457758	0.0270494	0.0524154	0.165296
YOR103C	OST2	Epsilon subunit of the oligosaccharyltransferase complex; located in the ER lumen; catalyzes asparagine-linked glycosylation of newly synthesized proteins	OU	0.450912	0.0286777	0.0124782	0.03236	0.104077	OU	0.44666	0.0299409	0.0131929	0.0343039	0.0687468	OU	0.421902	0.0466226	0.0132253	0.0530097	0.1835	OU	0.44324	0.0332683	0.010969	0.0384539	0.112654
YOR132W	VPS17	Subunit of the membrane-associated retromer complex; essential for endosome-to-Golgi retrograde protein transport; peripheral membrane protein that assembles onto the membrane with Vps5p to promote vesicle formation; required for recruiting the retromer complex to the endosome membranes	OU	0.44917	0.032412	0.00941028	0.0371797	0.123816	OU	0.406163	0.0551256	0.00942182	0.0599757	0.251591	OU	0.428737	0.0466571	0.0183874	0.052642	0.168503	OU	0.433029	0.0416217	0.0120115	0.0464319	0.205229
YKL148C	SDH1	Flavoprotein subunit of succinate dehydrogenase; couples the oxidation of succinate to the transfer of electrons to ubiquinone as part of the TCA cycle and the mitochondrial respiratory chain; FAD binding to Sdh1p is required for the assembly of the succinate dehydrogenase subunits; SDH1 has a paralog, YJL045W, that arose from the whole genome duplication	OU	0.449022	0.0401559	0.00511116	0.0438115	0.114759	OU	0.516622	0.0147231	0.00296025	0.0165497	0.0612709	OU	0.397991	0.06962	0.0181722	0.0768227	0.220157	OU	0.459761	0.0332515	0.00930102	0.037253	0.138548
YMR086W	SEG1	Component of eisosome required for proper eisosome assembly; precedes Pil1p/Lsp1p during eisosome formation, controls eisosome length and shape; diffusely distributed, forms heterogeneous patches at plasma membrane in small buds, also found in medium and large buds; expression repressed by cAMP; similar to A. gossypii SEG gene and to S. pombe Sle1p, important for generating eisosomes; SEG1 has a …	OU	0.448962	0.0219923	0.00709272	0.0245239	0.0776531	OU	0.421334	0.0347916	0.021598	0.0383785	0.0865618	OU	0.410785	0.0471899	0.018206	0.05192	0.180653	OU	0.412945	0.0424435	0.0251422	0.0456429	0.137221
YAL037C-B		Dubious open reading frame; unlikely to encode a functional protein, based on available experimental and comparative sequence data; identified by gene-trapping, microarray-based expression analysis, and genome-wide homology searching	OU	0.447747	0.0274862	0.012751	0.0316546	0.0738968	OU	0.460402	0.022786	0.0125118	0.0265211	0.0802439	OU	0.34731	0.10417	0.0552288	0.111083	0.231013	OU	0.375742	0.0727811	0.0360641	0.0803508	0.204031
YGR155W	CYS4	Cystathionine beta-synthase; catalyzes synthesis of cystathionine from serine and homocysteine, the first committed step in cysteine biosynthesis; responsible for hydrogen sulfide generation; advances passage through START by promoting cell growth which requires catalytic activity, and reducing critical cell size independent of catalytic activity; mutations in human ortholog CBS cause homocystinu…	OU	0.445562	0.0347033	0.0170932	0.0396978	0.0998015	OU	0.434168	0.0388129	0.0176043	0.0445774	0.088299	OU	0.422683	0.0496581	0.0238983	0.0577313	0.113127	OU	0.427815	0.044024	0.0198012	0.049066	0.0942005
YPR052C	NHP6A	High-mobility group (HMG) protein; binds to and remodels nucleosomes; involved in recruiting FACT and other chromatin remodelling complexes to chromosomes; functionally redundant with Nhp6Bp; required for transcriptional initiation fidelity of some tRNA genes; homologous to mammalian HMGB1 and HMGB2; NHP6A has a paralog, NHP6B, that arose from the whole genome duplication; protein abundance incre…	OU	0.445472	0.0390391	0.00949882	0.0453846	0.110168	OU	0.297608	0.178985	0.0462864	0.190619	0.328906	OU	0.444707	0.0410664	0.0147114	0.0482719	0.121894	OU	0.348799	0.114135	0.0404668	0.124647	0.265727
YBR039W	ATP3	Gamma subunit of the F1 sector of mitochondrial F1F0 ATP synthase; F1F0 ATP synthase is a large, evolutionarily conserved enzyme complex required for ATP synthesis	OU	0.445406	0.0407124	0.0188328	0.04451	0.143437	OU	0.433621	0.0448986	0.0216918	0.0504371	0.105731	OU	0.437459	0.0442862	0.0224024	0.0498217	0.147614	OU	0.430227	0.0474013	0.0235435	0.0536072	0.111286
YLR317W		Dubious open reading frame; unlikely to encode a functional protein, based on available experimental and comparative sequence data; may be part of a bicistronic transcript with NKP2/YLR315W; overlaps the verified ORF TAD3/YLR316C	OU	0.444428	0.0398011	0.00801823	0.0455975	0.130134	OU	0.392497	0.071159	0.0184044	0.0788075	0.154784	OU	0.448389	0.0378426	0.00906679	0.0441158	0.129823	OU	0.419452	0.0529798	0.0131323	0.0597991	0.156594
YLR220W	CCC1	Vacuolar Fe2+/Mn2+ transporter; suppresses respiratory deficit of yfh1 mutants, which lack the ortholog of mammalian frataxin, by preventing mitochondrial iron accumulation; relative distribution to the vacuole decreases upon DNA replication stress	OU	0.444282	0.040144	0.00674789	0.0472779	0.0886492	OU	0.457024	0.034533	0.0100092	0.0397396	0.069865	OU	0.362869	0.0996323	0.0326731	0.112578	0.207018	OU	0.400485	0.068303	0.0252506	0.0748812	0.137955
YMR199W	CLN1	G1 cyclin involved in regulation of the cell cycle; activates Cdc28p kinase to promote the G1 to S phase transition; late G1 specific expression depends on transcription factor complexes, MBF (Swi6p-Mbp1p) and SBF (Swi6p-Swi4p); CLN1 has a paralog, CLN2, that arose from the whole genome duplication	OU	0.44389	0.040168	0.0086809	0.0444337	0.103666	OU	0.481683	0.0240701	0.00795609	0.0271102	0.0596365	OU	0.455287	0.0342634	0.0100584	0.0389261	0.0919626	OU	0.493172	0.0204866	0.00720958	0.0231387	0.0553966
YOR161C-C		Protein of unknown function; identified by gene-trapping, microarray-based expression analysis, and genome-wide homology searching	OU	0.44361	0.0454783	0.0279965	0.0467146	0.175821	OU	0.541189	0.0112606	0.00509693	0.0124232	0.0740214	OU	0.355905	0.117419	0.0531318	0.117036	0.362674	OU	0.48396	0.0264316	0.0114039	0.0266491	0.123637
YIL017C	VID28	GID Complex subunit, serves as adaptor for regulatory subunit Vid24p; protein involved in proteasome-dependent catabolite degradation of fructose-1,6-bisphosphatase (FBPase); localized to the nucleus and the cytoplasm	OU	0.441497	0.0355157	0.00510701	0.0397562	0.132319	OU	0.392588	0.0628554	0.0140586	0.0699395	0.143784	OU	0.434285	0.0416351	0.00700506	0.0471445	0.176193	OU	0.413553	0.0508782	0.010069	0.0576176	0.172704
YPL260W		Putative substrate of cAMP-dependent protein kinase (PKA); green fluorescent protein (GFP)-fusion protein localizes to the cytoplasm and nucleus; YPL260W is not an essential gene; protein abundance increases in response to DNA replication stress	OU	0.441469	0.0281437	0.0109981	0.0323914	0.106348	OU	0.418347	0.0392701	0.0240376	0.0449079	0.117327	OU	0.337943	0.110963	0.0386101	0.12028	0.417035	OU	0.373954	0.0717442	0.0328323	0.0794869	0.240122
YNL051W	COG5	Component of the conserved oligomeric Golgi complex; a cytosolic tethering complex (Cog1p through Cog8p) that functions in protein trafficking to mediate fusion of transport vesicles to Golgi compartments	OU	0.441283	0.0309341	0.00686447	0.0344916	0.115393	OU	0.472875	0.0197715	0.00571893	0.0224321	0.0802928	OU	0.419513	0.046865	0.0156263	0.0498884	0.167207	OU	0.470997	0.0218646	0.0101338	0.0245607	0.0853982
YBR040W	FIG1	Integral membrane protein required for efficient mating; may participate in or regulate the low affinity Ca2+ influx system, which affects intracellular signaling and cell-cell fusion during mating	OU	0.440563	0.0481085	0.0157085	0.0548213	0.136734	OU	0.41866	0.0567885	0.0108791	0.0637485	0.192785	OU	0.490116	0.0240001	0.00740843	0.0274318	0.0864069	OU	0.483063	0.0254106	0.00705688	0.0293411	0.107492
YDR504C	SPG3	Protein required for high temperature survival during stationary phase; not required for growth on nonfermentable carbon sources	OU	0.439789	0.0355117	0.0110549	0.0402151	0.142651	OU	0.530124	0.00885568	0.00367883	0.0108028	0.0672865	OU	0.44636	0.0366172	0.0150904	0.0395687	0.148558	OU	0.523819	0.0109278	0.00571267	0.0128289	0.0633436
YFL018C	LPD1	Dihydrolipoamide dehydrogenase; the lipoamide dehydrogenase component (E3) of the pyruvate dehydrogenase and 2-oxoglutarate dehydrogenase multi-enzyme complexes; PDH complex is concentrated in spots within the mitochondrial matrix, often near the ERMES complex and near peroxisomes; LPD1 has a paralog, IRC15, that arose from the whole genome duplication	OU	0.436345	0.0529101	0.0213626	0.0608507	0.129819	OU	0.457008	0.0381579	0.021831	0.0408403	0.11632	OU	0.403442	0.0695263	0.0378978	0.0803938	0.197017	OU	0.439035	0.0467017	0.0286704	0.0509851	0.156764
YLR459W	GAB1	GPI transamidase subunit; involved in attachment of glycosylphosphatidylinositol (GPI) anchors to proteins; may have a role in recognition of the attachment signal or of the lipid portion of GPI	OU	0.434871	0.0405787	0.0160347	0.047053	0.124084	OU	0.446043	0.0340386	0.0069447	0.0380095	0.13582	OU	0.505415	0.0161712	0.00561192	0.0193865	0.0663009	OU	0.460318	0.0293747	0.00585717	0.0335107	0.114365
YOR231W	MKK1	MAPKK involved in the protein kinase C signaling pathway; involved in control of cell integrity; upon activation by Bck1p phosphorylates downstream target, Slt2p; functionally redundant with Mkk2p; MKK1 has a paralog, MKK2, that arose from the whole genome duplication	lambda	0.430902	0.0361041	0.00226144	0.0416493	0.122394	OU	0.340277	0.101914	0.02065	0.110586	0.277756	lambda	0.46801	0.0227521	0.00123152	0.0270547	0.0874298	lambda	0.431352	0.0368698	0.00656266	0.0417672	0.174483
YLR031W		Putative protein of unknown function; S288C contains an in-frame stop codon between ORFs YLR030W and YLR031W; YLR031W has a paralog, YMR124W, that arose from the whole genome duplication	OU	0.43068	0.0456887	0.0240671	0.0519125	0.128426	OU	0.333917	0.127812	0.0445119	0.137234	0.244789	OU	0.444068	0.0389108	0.0209713	0.0445553	0.109732	OU	0.379287	0.0817815	0.0397711	0.0910415	0.197816
YAR068W		Fungal-specific protein of unknown function; induced in respiratory-deficient cells; YAR068W has a paralog, YHR214W-A, that arose from a segmental duplication	OU	0.427816	0.0513009	0.00314242	0.059218	0.114069	OU	0.428868	0.0486078	0.006254	0.0556975	0.118464	OU	0.51131	0.0179834	0.00100603	0.0221623	0.0479959	OU	0.480495	0.0259164	0.00310508	0.0308048	0.0667278
YLR035C	MLH2	Protein involved in mismatch repair and meiotic recombination; only certain frameshift intermediates are mismatch repair substrates; forms a complex with Mlh1p	OU	0.422883	0.045365	0.0114662	0.048063	0.203912	OU	0.418125	0.0468688	0.00407115	0.050582	0.325981	OU	0.390133	0.07107	0.02883	0.0758092	0.332742	OU	0.421484	0.0468665	0.00946429	0.0501832	0.368623
YIR001C	SGN1	Cytoplasmic RNA-binding protein; contains an RNA recognition motif (RRM); may have a role in mRNA translation, as suggested by genetic interactions with genes encoding proteins involved in translational initiation	OU	0.422327	0.0304529	0.00750099	0.0337411	0.19135	OU	0.424999	0.0318793	0.00505534	0.0359498	0.365235	OU	0.442517	0.0286407	0.013263	0.0326514	0.213143	OU	0.467031	0.0181628	0.00631579	0.0208509	0.27979
YPR010C-A		Putative protein of unknown function; conserved among Saccharomyces sensu stricto species	OU	0.419447	0.0561876	0.0236539	0.0626837	0.156285	OU	0.483171	0.0239008	0.0117955	0.0269415	0.0926111	OU	0.396553	0.0696545	0.0278178	0.075178	0.202781	OU	0.442934	0.0405774	0.0170668	0.0445558	0.137352
YKR016W	MIC60	Component of the MICOS complex; MICOS (formerly MINOS or MitOS) is a mitochondrial inner membrane complex that extends into the intermembrane space and has a role in the maintenance of crista junctions, inner membrane architecture, and formation of contact sites to the outer membrane; Mic60p is also involved in import of intermembrane space (IMS) proteins, probably by positioning Mia40p relative …	OU	0.419305	0.055227	0.00771745	0.0639796	0.12654	OU	0.444437	0.0405518	0.00990624	0.0467407	0.0995244	OU	0.39897	0.0676077	0.0156471	0.0759212	0.168732	OU	0.431912	0.0470088	0.0132581	0.052962	0.124393
YDR033W	MRH1	Protein that localizes primarily to the plasma membrane; also found at the nuclear envelope; long-lived protein that is asymmetrically retained in the plasma membrane of mother cells; the authentic, non-tagged protein is detected in mitochondria in a phosphorylated state; null mutation confers sensitivity to acetic acid	OU	0.417667	0.0554581	0.0260429	0.0604284	0.136387	OU	0.455616	0.0344134	0.0165247	0.0388443	0.0842502	OU	0.439889	0.0412604	0.0225185	0.047398	0.104895	OU	0.465085	0.0301313	0.0149551	0.0344144	0.0778441
YJR065C	ARP3	Essential component of the Arp2/3 complex; Arp2/3 is a highly conserved actin nucleation center required for the motility and integrity of actin patches; involved in endocytosis and membrane growth and polarity	OU	0.414382	0.064289	0.0286272	0.0684885	0.185454	OU	0.536995	0.0110777	0.00578997	0.0119772	0.0558114	OU	0.501434	0.0202637	0.00825031	0.0214521	0.0841212	OU	0.579782	0.00531499	0.00272631	0.00601126	0.0334875
YGR248W	SOL4	6-phosphogluconolactonase; protein abundance increases in response to DNA replication stress; SOL4 has a paralog, SOL3, that arose from the whole genome duplication	OU	0.413913	0.0616956	0.0240036	0.0682016	0.209081	OU	0.449659	0.0383218	0.0199334	0.0442491	0.083952	OU	0.389026	0.077196	0.0385429	0.087598	0.264285	OU	0.435382	0.0453784	0.0250819	0.0522634	0.141463
YHR140W		Putative integral membrane protein of unknown function	OU	0.413016	0.0625916	0.0235235	0.0694822	0.202255	OU	0.37759	0.0894914	0.0519304	0.0933529	0.195266	OU	0.485821	0.0241846	0.010046	0.0286877	0.083006	OU	0.453455	0.0371467	0.0208086	0.0407736	0.111509
YDL027C	MRX9	Protein that associates with mitochondrial ribosome; the authentic, non-tagged protein is detected in highly purified mitochondria in high-throughput studies; YDL027C is not an essential gene	OU	0.412018	0.0605864	0.0147562	0.0663592	0.223669	OU	0.471353	0.0277232	0.0111025	0.0307121	0.172822	OU	0.458312	0.0334693	0.0125765	0.0358457	0.148994	OU	0.492069	0.0206991	0.0106854	0.0222423	0.120362
YMR234W	RNH1	Ribonuclease H1; able to bind double-stranded RNAs and RNA-DNA hybrids; associates with RNAse polymerase I.	OU	0.409649	0.0454297	0.0153521	0.0495123	0.259326	OU	0.495858	0.0135674	0.00464859	0.0155283	0.163167	OU	0.435168	0.0379154	0.0118352	0.04344	0.216945	OU	0.479939	0.0189888	0.00836094	0.0222341	0.154475
YMR159C	ATG16	Conserved protein involved in autophagy; interacts with Atg12p-Atg5p conjugates to form Atg12p-Atg5p-Atg16p multimers, which binds to membranes and localizes to the pre-autophagosomal structure and are required for autophagy; relocalizes from nucleus to cytoplasmic foci upon DNA replication stress	OU	0.403782	0.0458407	0.0192836	0.0486699	0.150033	OU	0.363623	0.0764231	0.0571427	0.0824143	0.150719	lambda	0.488893	0.0160285	0.00454277	0.0176851	0.0872117	lambda	0.464838	0.0227852	0.0111467	0.0258302	0.0603829
YDL004W	ATP16	Delta subunit of the central stalk of mitochondrial F1F0 ATP synthase; F1F0 ATP synthase is a large, evolutionarily conserved enzyme complex required for ATP synthesis; F1 translationally regulates ATP6 and ATP8 expression to achieve a balanced output of ATP synthase genes encoded in nucleus and mitochondria; phosphorylated	OU	0.403598	0.0716501	0.0174232	0.0804368	0.165482	OU	0.48426	0.0249265	0.00840421	0.0292016	0.0719306	OU	0.441999	0.0429023	0.0130463	0.0474218	0.120603	OU	0.498721	0.0200588	0.00700262	0.0228117	0.0641464
YMR115W	MGR3	Subunit of the mitochondrial (mt) i-AAA protease supercomplex; i-AAA degrades misfolded mitochondrial proteins; forms a subcomplex with Mgr1p that binds to substrates to facilitate proteolysis; required for growth of cells lacking mtDNA	OU	0.400951	0.0475092	0.0142993	0.0522042	0.305091	OU	0.408452	0.0445948	0.0100606	0.0481674	0.500324	OU	0.368032	0.0807179	0.0488602	0.0873584	0.485138	OU	0.424602	0.0383321	0.0194755	0.040803	0.504507
YKR002W	PAP1	Poly(A) polymerase; one of three factors required for mRNA 3'-end polyadenylation, forms multiprotein complex with polyadenylation factor I (PF I), also required for mRNA nuclear export; may also polyadenylate rRNAs; required for gene looping	OU	0.398957	0.0486392	0.0031198	0.0551427	0.162947	OU	0.36157	0.0776725	0.00133894	0.0859393	0.308815	OU	0.44401	0.0307834	0.00215973	0.034984	0.124707	OU	0.425153	0.0370797	0.00116071	0.0404729	0.182757
YGR218W	CRM1	Major karyopherin; involved in export of proteins, RNAs, and ribosomal subunits from the nucleus; exportin	OU	0.398811	0.065879	0.0365997	0.0688733	0.216177	OU	0.454364	0.0325916	0.0078909	0.0359991	0.175385	OU	0.499358	0.0187721	0.00776106	0.0216626	0.096201	OU	0.531748	0.0108779	0.00375371	0.0133259	0.0848428
YNL321W	VNX1	Calcium/H+ antiporter localized to the endoplasmic reticulum membrane; member of the calcium exchanger (CAX) family; potential Cdc28p substrate	OU	0.397823	0.043387	0.0132953	0.0462346	0.193899	OU	0.36559	0.0672774	0.0115049	0.0728117	0.322862	OU	0.432294	0.0318076	0.0116724	0.0337856	0.135962	OU	0.416444	0.0368205	0.00960828	0.0387853	0.213534
YGR284C	ERV29	Protein localized to COPII-coated vesicles; involved in vesicle formation and incorporation of specific secretory cargo; protein abundance increases in response to DNA replication stress	OU	0.396535	0.067155	0.0207712	0.0689747	0.221494	OU	0.449679	0.0342634	0.0142659	0.0390619	0.180681	OU	0.445655	0.0377229	0.0113824	0.0420329	0.158319	OU	0.462271	0.0296539	0.0126291	0.0335666	0.143444
YLL018C	DPS1	Aspartyl-tRNA synthetase, primarily cytoplasmic; homodimeric enzyme that catalyzes the specific aspartylation of tRNA(Asp); class II aminoacyl tRNA synthetase; binding to its own mRNA may confer autoregulation; shares five highly conserved amino acids with human that when mutated cause leukoencephalopathy characterized by hypomyelination with brain stem and spinal cord involvement and leg spastic…	OU	0.396006	0.0389273	0.000852291	0.0451969	0.230844	OU	0.37391	0.0571036	0.000445512	0.0637702	0.543598	lambda	0.472711	0.0195866	0.000823133	0.0234909	0.180558	OU	0.427417	0.0291322	0.00058754	0.0336373	0.383759
YPL046C	ELC1	Elongin C, conserved among eukaryotes; forms a complex with Cul3p that polyubiquitylates monoubiquitylated RNA polymerase II to trigger its proteolysis; plays a role in global genomic repair	OU	0.395576	0.051955	0.0300169	0.0557529	0.203199	OU	0.44579	0.0278177	0.00654781	0.0315315	0.145564	OU	0.385583	0.0669268	0.0222975	0.0744021	0.297992	OU	0.448403	0.0286877	0.011637	0.0327098	0.162083
YJR121W	ATP2	Beta subunit of the F1 sector of mitochondrial F1F0 ATP synthase; which is a large, evolutionarily conserved enzyme complex required for ATP synthesis; F1 translationally regulates ATP6 and ATP8 expression to achieve a balanced output of ATP synthase genes encoded in nucleus and mitochondria; phosphorylated	OU	0.394905	0.0753594	0.0254602	0.0834444	0.16738	OU	0.449592	0.0380397	0.0178555	0.041219	0.106613	OU	0.376872	0.0872535	0.0410023	0.0962284	0.225953	OU	0.42972	0.0484801	0.0250553	0.0543602	0.147158
YLR448W	RPL6B	Ribosomal 60S subunit protein L6B; binds 5.8S rRNA; homologous to mammalian ribosomal protein L6, no bacterial homolog; RPL6B has a paralog, RPL6A, that arose from the whole genome duplication	OU	0.394531	0.0423112	0.0024584	0.0468627	0.256735	OU	0.370049	0.0621754	0.00201359	0.0690177	0.597758	lambda	0.476432	0.0187205	0.00244199	0.021575	0.178884	OU	0.431851	0.0282013	0.00181233	0.032231	0.410028
YER142C	MAG1	3-methyl-adenine DNA glycosylase; involved in protecting DNA against alkylating agents; initiates base excision repair by removing damaged bases to create abasic sites that are subsequently repaired; protein abundance increases in response to DNA replication stress	OU	0.392913	0.0628072	0.00452709	0.0714174	0.486143	OU	0.435863	0.0385227	0.00538725	0.0445723	0.91024	lambda	0.442226	0.0439904	0.00339764	0.0535589	0.420651	lambda	0.456698	0.036774	0.00696815	0.0440011	0.646107
YNL233W	BNI4	Targeting subunit for Glc7p protein phosphatase; localized to the bud neck, required for localization of chitin synthase III to the bud neck via interaction with the chitin synthase III regulatory subunit Skt5p	OU	0.392685	0.0581888	0.0167105	0.0632578	0.173898	OU	0.389524	0.0610553	0.00628076	0.0694004	0.236832	lambda	0.429156	0.0428691	0.018101	0.0449258	0.178379	OU	0.422849	0.0430656	0.00822075	0.0468286	0.199822
YGR054W		Eukaryotic initiation factor (eIF) 2A; associates specifically with both 40S subunits and 80 S ribosomes, and interacts genetically with both eIF5b and eIF4E; homologous to mammalian eIF2A	OU	0.392155	0.0570353	0.0225376	0.0620151	0.311864	OU	0.43997	0.0311445	0.0148989	0.0338653	0.344433	OU	0.455362	0.0284819	0.0111623	0.0329218	0.213916	OU	0.487113	0.0164685	0.00840756	0.0185747	0.263963
YIR006C	PAN1	Part of actin cytoskeleton-regulatory complex Pan1p-Sla1p-End3p; associates with actin patches on cell cortex; promotes protein-protein interactions essential for endocytosis; binds to and activates Arp2/3 complex in vitro; phosphorylation of Thr-1225 is regulated by MAPK Hog1p in response to osmotic stress; previously thought to be a subunit of poly(A) ribonuclease	OU	0.390951	0.0563208	0.0069857	0.0617278	0.314837	OU	0.326216	0.115013	0.00591303	0.122132	0.439906	OU	0.465706	0.0252151	0.00292957	0.0293535	0.11031	OU	0.417514	0.0431548	0.00271806	0.0489656	0.228201
YLR370C	ARC18	Subunit of the ARP2/3 complex; ARP2/3 is required for the motility and integrity of cortical actin patches	OU	0.390659	0.0737687	0.0481212	0.0770026	0.274944	OU	0.467784	0.0267936	0.0173511	0.0292425	0.170514	OU	0.453197	0.0369155	0.023703	0.0409326	0.174605	OU	0.503788	0.0168496	0.0106331	0.0181406	0.131845
YHR139C-A		Dubious open reading frame; unlikely to encode a functional protein, based on available experimental and comparative sequence data	OU	0.389929	0.0641257	0.004598	0.0735256	0.226595	OU	0.459939	0.0257188	0.0028659	0.03071	0.173945	OU	0.446076	0.0349098	0.00379351	0.0414738	0.176737	OU	0.493334	0.0164591	0.00188255	0.0198934	0.145597
YDR432W	NPL3	RNA-binding protein; promotes elongation, regulates termination, and carries poly(A) mRNA from nucleus to cytoplasm; represses translation initiation by binding eIF4G; required for pre-mRNA splicing; interacts with E3 ubiquitin ligase Bre1p, linking histone ubiquitination to mRNA processing; may have role in telomere maintenance; dissociation from mRNAs promoted by Mtr10p; phosphorylated by Sky1p…	OU	0.382043	0.0668031	0.0246016	0.0711199	0.279449	OU	0.407916	0.0504805	0.0188548	0.0565707	0.186584	OU	0.459829	0.0293909	0.00976747	0.033726	0.106484	OU	0.469151	0.0241556	0.0107238	0.0284228	0.108496
YFR048W	RMD8	Cytosolic protein required for sporulation	OU	0.379718	0.0591034	0.00262275	0.0642799	0.320037	OU	0.366958	0.0723496	0.0035081	0.0777713	0.497107	lambda	0.431335	0.0355021	0.00828513	0.0404669	0.250404	OU	0.405629	0.0470631	0.00561482	0.0511309	0.43119
YGR167W	CLC1	Clathrin light chain; subunit of the major coat protein involved in intracellular protein transport and endocytosis; regulates endocytic progression; thought to regulate clathrin function; the clathrin triskelion is a trimeric molecule composed of three heavy chains that radiate from a vertex and three light chains which bind noncovalently near the vertex of the triskelion	OU	0.373375	0.0647193	0.01235	0.0639464	0.625501	lambda	0.554025	0.00871088	0.00159112	0.0100504	0.329302	lambda	0.336031	0.129889	0.0356053	0.139691	0.998167	lambda	0.470566	0.029068	0.00699062	0.0326922	0.416408
YJR159W	SOR1	Sorbitol dehydrogenase; expression is induced in the presence of sorbitol or xylose	OU	0.371322	0.0885513	0.02323	0.0951336	0.22544	OU	0.446346	0.0352141	0.0114106	0.0381293	0.133125	OU	0.419467	0.0532428	0.00934442	0.0570977	0.175756	OU	0.447063	0.0361087	0.00715985	0.0391422	0.156874
YGL197W	MDS3	Putative component of the TOR regulatory pathway; negative regulator of early meiotic gene expression; required, with Pmd1p, for growth under alkaline conditions; has an N-terminal kelch-like domain; MDS3 has a paralog, PMD1, that arose from the whole genome duplication	OU	0.366286	0.0886246	0.032503	0.0937791	0.250911	OU	0.427712	0.0420436	0.0189714	0.0466342	0.181403	OU	0.377933	0.0810325	0.0329388	0.0881614	0.268911	OU	0.440088	0.0372244	0.0134879	0.041304	0.186009
YOR293C-A		Putative protein of unknown function; identified by expression profiling and mass spectrometry	OU	0.362299	0.0678676	0.0321871	0.0735331	0.189816	OU	0.320199	0.110811	0.0332623	0.118247	0.372471	OU	0.488018	0.0142549	0.00364405	0.0161614	0.0465908	OU	0.40398	0.0439976	0.00593765	0.0491579	0.143939
YPL015C	HST2	Cytoplasmic NAD(+)-dependent protein deacetylase; member of the silencing information regulator 2 (Sir2) family of NAD(+)-dependent protein deacetylases; modulates nucleolar (rDNA) and telomeric silencing; possesses NAD(+)-dependent histone deacetylase activity in vitro; contains a nuclear export signal (NES); function regulated by its nuclear export	OU	0.362064	0.099549	0.0221969	0.105816	0.243593	OU	0.441183	0.0391868	0.0133566	0.0439866	0.159438	OU	0.401508	0.0655682	0.0148297	0.07319	0.225308	OU	0.447168	0.0372353	0.0128351	0.0397214	0.1757
YNR028W	CPR8	Peptidyl-prolyl cis-trans isomerase (cyclophilin); catalyzes the cis-trans isomerization of peptide bonds N-terminal to proline residues; potential role in the secretory pathway; CPR8 has a paralog, CPR4, that arose from the whole genome duplication	OU	0.360171	0.120183	0.0591067	0.127723	0.349181	OU	0.470253	0.0319498	0.0185284	0.0356757	0.142968	OU	0.406694	0.067794	0.0321577	0.0732219	0.23998	OU	0.497279	0.0214527	0.0123551	0.0246331	0.120507
YDL184C	RPL41A	Ribosomal 60S subunit protein L41A; comprises only 25 amino acids; rpl41a rpl41b double null mutant is viable; homologous to mammalian ribosomal protein L41, no bacterial homolog; RPL41A has a paralog, RPL41B, that arose from the whole genome duplication	OU	0.354962	0.0719059	0.00927687	0.0787169	0.384289	OU	0.353301	0.0802835	0.00390925	0.088226	0.64238	lambda	0.465774	0.0214297	0.00344998	0.0253528	0.193053	OU	0.425713	0.0336605	0.000954867	0.0374969	0.398421
YOR267C	HRK1	Protein kinase; implicated in activation of the plasma membrane H(+)-ATPase Pma1p in response to glucose metabolism; plays a role in ion homeostasis; protein abundance increases in response to DNA replication stress	OU	0.353621	0.105846	0.0405708	0.112185	0.312448	OU	0.433133	0.0410655	0.0169699	0.0446403	0.199721	OU	0.374553	0.0855613	0.0347725	0.0905795	0.298063	OU	0.45038	0.033766	0.010456	0.0379404	0.189722
YKL053W		Dubious open reading frame; unlikely to encode a functional protein, based on available experimental and comparative sequence data; partially overlaps verified ORF ASK1	OU	0.352607	0.0740865	0.0122215	0.0821085	0.380095	OU	0.439404	0.0233497	0.0048944	0.0260608	0.331783	OU	0.473738	0.0145013	0.00271231	0.0177771	0.162072	lambda	0.551252	0.00471564	0.00159925	0.0056842	0.162258
YJL154C	VPS35	Endosomal subunit of membrane-associated retromer complex; required for retrograde transport; receptor that recognizes retrieval signals on cargo proteins, forms subcomplex with Vps26p and Vps29p that selects cargo proteins for retrieval; interacts with Ypt7p	OU	0.34775	0.100357	0.0491525	0.106748	0.370697	OU	0.358043	0.0883544	0.0321144	0.0938659	0.205286	OU	0.473147	0.0232303	0.0111373	0.0259287	0.114607	OU	0.439832	0.0344229	0.00736589	0.0385165	0.127758
YJR117W	STE24	Highly conserved zinc metalloprotease; functions in two steps of a-factor maturation, C-terminal CAAX proteolysis and the first step of N-terminal proteolytic processing; contains multiple transmembrane spans; human homolog ZMPSTE24 implicated in mandibuloacral dysplasia (MAD), and can complement yeast null mutant	OU	0.332827	0.138647	0.0776407	0.148632	0.411055	OU	0.358532	0.104987	0.0319215	0.112029	0.230578	OU	0.444053	0.0432509	0.0242592	0.0489709	0.164156	OU	0.451005	0.0380371	0.0136576	0.0430982	0.123621
YML055W	SPC2	Subunit of signal peptidase complex; complex catalyzes cleavage of N-terminal signal sequences of proteins targeted to the secretory pathway; homologous to mammalian SPC25; other members of the complex are Spc1p, Spc1p, and Sec11p	OU	0.306225	0.138038	0.0422533	0.142356	0.995191	lambda	0.552166	0.00868371	0.0016087	0.0102378	0.507893	lambda	0.364	0.0979598	0.0180066	0.109329	0.942658	lambda	0.484633	0.0236074	0.00328776	0.0268692	0.506351
YBL009W	ALK2	Protein kinase; along with its paralog, ALK1, required for proper spindle positioning and nuclear segregation following mitotic arrest, proper organization of cell polarity factors in mitosis, proper localization of formins and polarity factors, and survival in cells that activate spindle assembly checkpoint; phosphorylated in response to DNA damage; ALK2 has a paralog, ALK1, that arose from the …	OU	0.294393	0.174341	0.0530086	0.179949	0.398704	OU	0.3199	0.135982	0.0578381	0.143641	0.414793	OU	0.43693	0.0408212	0.00840791	0.044859	0.13535	OU	0.430469	0.0416603	0.0129075	0.0472022	0.169537
YJL189W	RPL39	Ribosomal 60S subunit protein L39; required for ribosome biogenesis; loss of both Rpl31p and Rpl39p confers lethality; also exhibits genetic interactions with SIS1 and PAB1; homologous to mammalian ribosomal protein L39, no bacterial homolog	OU	0.282506	0.175465	0.0661964	0.18847	0.547413	OU	0.359316	0.0814917	0.0401241	0.0856425	0.447698	OU	0.471061	0.0202431	0.00766331	0.0233366	0.140361	OU	0.455639	0.0244372	0.0110176	0.028541	0.246997
YER119C-A		Dubious open reading frame; unlikely to encode a functional protein, based on available experimental and comparative sequence data; not conserved in closely related Saccharomyces species; deletion mutation blocks replication of Brome mosaic virus in S. cerevisiae, but this is likely due to effects on the overlapping gene SCS2	OU	-0.151633	0.487319	0.208138	0.495012	0.76545	lambda	-0.442819	0.0341866	0.0126498	0.0359108	0.553439	lambda	-0.295076	0.173174	0.0619865	0.177794	0.97834	lambda	-0.440983	0.0352569	0.0118254	0.0397332	0.423231
YOR048C	RAT1	Nuclear 5' to 3' single-stranded RNA exonuclease; involved in RNA metabolism, including rRNA and snRNA processing as well as poly (A+) dependent and independent mRNA transcription termination; required for cotranscriptional pre-rRNA cleavage	OU	-0.268189	0.224632	0.049466	0.229962	0.494994	OU	-0.425273	0.0457068	0.0117826	0.0496094	0.173489	OU	-0.334826	0.129059	0.0446533	0.133982	0.343889	OU	-0.424415	0.0477387	0.0190099	0.0509185	0.165132
YBR065C	ECM2	Pre-mRNA splicing factor; facilitates the cooperative formation of U2/U6 helix II in association with stem II in the spliceosome, function may be regulated by Slu7p	OU	-0.283791	0.20379	0.0826744	0.214345	0.306578	OU	-0.368714	0.0898692	0.0466301	0.0952209	0.158334	OU	-0.434016	0.0440512	0.0158495	0.0509137	0.0981102	OU	-0.447117	0.0365934	0.0183048	0.0413259	0.0777778
YGR257C	MTM1	Mitochondrial protein of the mitochondrial carrier family; high affinity pyridoxal 5'-phosphate (PLP) transporter, important for delivery of PLP cofactor to mitochondrial enzymes; involved in mitochondrial iron homeostasis and in activating mitochondrial Sod2p by facilitating insertion of an essential manganese cofactor	OU	-0.299137	0.205089	0.0905953	0.220932	0.416983	OU	-0.444711	0.0434873	0.023397	0.0496091	0.168797	OU	-0.389416	0.0805834	0.0415032	0.0893046	0.255722	OU	-0.478168	0.0275132	0.0150751	0.032296	0.130073
YBR081C	SPT7	Subunit of the SAGA transcriptional regulatory complex; involved in proper assembly of the complex; also present as a C-terminally truncated form in the SLIK/SALSA transcriptional regulatory complex	OU	-0.306816	0.128451	0.0479483	0.137233	0.42779	OU	-0.371238	0.0628272	0.0307908	0.0678815	0.443694	OU	-0.419453	0.0363229	0.0115292	0.0416777	0.21796	OU	-0.42974	0.0299068	0.0101139	0.0333138	0.334964
YJR109C	CPA2	Large subunit of carbamoyl phosphate synthetase; carbamoyl phosphate synthetase catalyzes a step in the synthesis of citrulline, an arginine precursor	OU	-0.314886	0.167479	0.0386369	0.187832	0.387236	OU	-0.442648	0.0410741	0.0126857	0.047238	0.186773	OU	-0.356651	0.105546	0.0354212	0.116403	0.325246	OU	-0.433467	0.045321	0.0159178	0.0518045	0.18412
YPR074C	TKL1	Transketolase; catalyzes conversion of xylulose-5-phosphate and ribose-5-phosphate to sedoheptulose-7-phosphate and glyceraldehyde-3-phosphate in the pentose phosphate pathway; needed for synthesis of aromatic amino acids; TKL1 has a paralog, TKL2, that arose from the whole genome duplication	OU	-0.320474	0.139327	0.0699519	0.148325	0.667578	OU	-0.442123	0.0358536	0.0199426	0.038869	0.437427	OU	-0.360619	0.100227	0.0471198	0.109133	0.576451	OU	-0.468595	0.02672	0.0134895	0.0301932	0.409031
YER153C	PET122	Mitochondrial translational activator specific for the COX3 mRNA; acts together with Pet54p and Pet494p; located in the mitochondrial inner membrane	OU	-0.32527	0.114728	0.0179564	0.125016	0.216148	OU	-0.364615	0.0761034	0.0167019	0.0834472	0.178594	OU	-0.449536	0.0285891	0.00194543	0.0334484	0.0666499	OU	-0.427371	0.0366703	0.00508019	0.0416039	0.0955548
YCL008C	STP22	Component of the ESCRT-I complex; ESCRT-I is involved in ubiquitin-dependent sorting of proteins into the endosome; prevents polyubiquitination of the arrestin-related protein Rim8p, thereby directing its monoubiquitination by Rsp5p; homologous to the mouse and human Tsg101 tumor susceptibility gene; mutants exhibit a Class E Vps phenotype;	OU	-0.335239	0.0969343	0.0363342	0.101629	0.496197	OU	-0.394315	0.0491156	0.0179049	0.0530521	0.512293	OU	-0.389501	0.057928	0.0194617	0.0623071	0.323917	OU	-0.409594	0.0429305	0.0104321	0.0463299	0.326149
YER170W	ADK2	Mitochondrial adenylate kinase; catalyzes the reversible synthesis of GTP and AMP from GDP and ADP; may serve as a back-up for synthesizing GTP or ADP depending on metabolic conditions; 3' sequence of ADK2 varies with strain background	OU	-0.336092	0.134297	0.0483027	0.129979	0.276917	OU	-0.414448	0.0558423	0.0271648	0.0588574	0.108738	OU	-0.465146	0.0314284	0.0184023	0.0341962	0.0779822	OU	-0.480359	0.0242566	0.0160401	0.0267471	0.0513355
YLR320W	MMS22	Subunit of E3 ubiquitin ligase complex involved in replication repair; stabilizes protein components of the replication fork, such as the fork-pausing complex and leading strand polymerase, preventing fork collapse and promoting efficient recovery during replication stress; required for accurate meiotic chromosome segregation	OU	-0.33677	0.133468	0.0699049	0.134995	0.355829	OU	-0.436638	0.0434383	0.0157913	0.0455491	0.200153	OU	-0.436212	0.0446033	0.0187889	0.048152	0.18626	OU	-0.492859	0.0205884	0.00672744	0.023261	0.132067
YPR174C		Protein of unknown function; green fluorescent protein (GFP)-fusion protein localizes to the nuclear periphery; potential Cdc28p substrate; binds phosphatidylinositols and phosphatidylethanolamine in a large-scale study; relative distribution to foci at the nuclear periphery increases upon DNA replication stress; YPR174C has a paralog, NBP1, that arose from the whole genome duplication	OU	-0.337768	0.0832135	0.0282039	0.0903929	0.188805	OU	-0.287542	0.15097	0.0870147	0.162577	0.282383	OU	-0.526936	0.004382	0.00168423	0.00554125	0.0139278	OU	-0.411127	0.0348771	0.0175009	0.0395989	0.0811079
YGR267C	FOL2	GTP-cyclohydrolase I, catalyzes first step in folic acid biosynthesis; human homolog GCH1 is implicated in dopa-responsive dystonia (DRD), and can complement yeast null mutant	OU	-0.342352	0.118752	0.0389802	0.131053	0.357014	OU	-0.353975	0.104086	0.0434705	0.108978	0.414255	OU	-0.430685	0.0454	0.0156567	0.049487	0.209837	OU	-0.433337	0.0434866	0.0185803	0.0469657	0.266115
YGL113W	SLD3	Protein involved in the initiation of DNA replication; required for proper assembly of replication proteins at the origins of replication; interacts with Cdc45p; localizes to nuclear foci that become diffuse upon DNA replication stress	OU	-0.343674	0.116033	0.0605228	0.124301	0.332771	OU	-0.375664	0.0817445	0.0495441	0.0834867	0.235089	OU	-0.471331	0.0267539	0.0146762	0.0306555	0.101135	OU	-0.472871	0.0256585	0.0164784	0.0289693	0.108435
YGR188C	BUB1	Protein kinase involved in the cell cycle checkpoint into anaphase; in complex with Mad1p and Bub3p, prevents progression into anaphase in presence of spindle damage; Cdc28p-mediated phosphorylation at Bub1p-T566 is important for degradation in anaphase and adaptation of checkpoint to prolonged mitotic arrest; associates with centromere DNA via Skp1p; involved in Sgo1p relocalization in response …	OU	-0.344308	0.102108	0.0444803	0.116374	0.286225	OU	-0.333318	0.113765	0.0578359	0.124375	0.373405	lambda	-0.531093	0.0105127	0.004815	0.0123493	0.0594105	OU	-0.415624	0.0477546	0.0173773	0.0556206	0.245874
YMR121C	RPL15B	Ribosomal 60S subunit protein L15B; binds to 5.8 S rRNA; homologous to mammalian ribosomal protein L15, no bacterial homolog; RPL15B has a paralog, RPL15A, that arose from the whole genome duplication; relocalizes from nucleus to nucleolus upon DNA replication stress	lambda	-0.346989	0.107756	0.00816023	0.119472	0.31992	lambda	-0.427152	0.0445675	0.0054944	0.0503843	0.190379	lambda	-0.372339	0.0849352	0.00393359	0.0960207	0.283	lambda	-0.421087	0.0481806	0.00491347	0.0550603	0.210759
YML116W	ATR1	Multidrug efflux pump of the major facilitator superfamily; required for resistance to aminotriazole and 4-nitroquinoline-N-oxide; ATR1 has a paralog, YMR279C, that arose from the whole genome duplication; protein abundance increases in response to DNA replication stress	OU	-0.349812	0.115052	0.0497696	0.121377	0.306149	OU	-0.429041	0.0472112	0.0132684	0.0533017	0.156124	OU	-0.37914	0.0824863	0.019042	0.0916748	0.226183	OU	-0.430357	0.0461413	0.0105125	0.0519514	0.147253
YMR108W	ILV2	Acetolactate synthase; catalyses the first common step in isoleucine and valine biosynthesis and is the target of several classes of inhibitors, localizes to the mitochondria; expression of the gene is under general amino acid control	OU	-0.351255	0.127937	0.0184647	0.141265	0.28406	OU	-0.437357	0.0474625	0.00946067	0.0538438	0.162314	OU	-0.391665	0.078248	0.0153616	0.0870587	0.224015	OU	-0.441052	0.0441325	0.00998252	0.0486344	0.149153
YEL072W	RMD6	Protein required for sporulation	OU	-0.354354	0.102911	0.0305844	0.112151	0.295917	OU	-0.444644	0.0350967	0.0128088	0.0408536	0.160724	OU	-0.404899	0.0619779	0.0167835	0.0675122	0.197147	OU	-0.450878	0.0337249	0.0112202	0.0388194	0.129165
YPR058W	YMC1	Putative mitochondrial inner membrane transporter; proposed role in oleate metabolism and glutamate biosynthesis; member of the mitochondrial carrier (MCF) family; localizes to vacuole in response to H2O2; YMC1 has a paralog, YMC2, that arose from the whole genome duplication	OU	-0.355976	0.113533	0.0224465	0.123564	0.269843	OU	-0.464114	0.0311065	0.00357312	0.0360682	0.129248	OU	-0.411281	0.0584882	0.0127668	0.0660797	0.196862	OU	-0.470214	0.0280756	0.00376269	0.0329623	0.116828
YLR385C	SWC7	Protein of unknown function; component of the Swr1p complex that incorporates Htz1p into chromatin	OU	-0.35701	0.115064	0.0655076	0.127788	0.267192	OU	-0.442816	0.0418212	0.0266698	0.0458183	0.137625	OU	-0.382855	0.0860131	0.0362835	0.0962327	0.242879	OU	-0.451589	0.0377687	0.0199275	0.0430829	0.14341
YLR228C	ECM22	Sterol regulatory element binding protein; regulates transcription of sterol biosynthetic genes; contains Zn[2]-Cys[6] binuclear cluster; relocates from intracellular membranes to perinuclear foci on sterol depletion; ECM22 has a paralog, UPC2, that arose from the whole genome duplication	OU	-0.362432	0.102503	0.0358473	0.105659	0.215312	OU	-0.432174	0.0449764	0.0125314	0.0501654	0.132399	OU	-0.513358	0.0147476	0.00494698	0.0173595	0.0549412	OU	-0.518976	0.0134219	0.00595707	0.0153315	0.0535898
YMR287C	DSS1	3'-5' exoribonuclease; component of the mitochondrial degradosome along with the ATP-dependent RNA helicase Suv3p; the degradosome associates with the ribosome and mediates turnover of aberrant or unprocessed RNAs	OU	-0.36586	0.114319	0.0335395	0.114169	0.233213	OU	-0.474573	0.0294445	0.0106865	0.0315861	0.0840239	OU	-0.450459	0.0407056	0.0139696	0.0434452	0.115939	OU	-0.517901	0.0155277	0.00649946	0.0174512	0.0526422
YIL092W		Putative protein of unknown function; green fluorescent protein (GFP)-fusion protein localizes to the cytoplasm and to the nucleus	OU	-0.36713	0.0864992	0.0472898	0.0946339	0.300399	OU	-0.365485	0.0864189	0.0607911	0.094399	0.197981	OU	-0.501036	0.0173622	0.00820707	0.0197937	0.0835101	OU	-0.458183	0.0294586	0.0191114	0.0340592	0.106582
YKL031W		Dubious open reading frame; unlikely to encode a functional protein, based on available experimental and comparative sequence data; not conserved in closely related Saccharomyces species	OU	-0.374324	0.088421	0.0375334	0.0921601	0.225794	OU	-0.322265	0.143605	0.0879454	0.148922	0.258383	OU	-0.499752	0.0181362	0.00686973	0.0219853	0.0451673	OU	-0.429252	0.0461447	0.0245714	0.0517867	0.105726
YHR007C	ERG11	Lanosterol 14-alpha-demethylase; catalyzes the C-14 demethylation of lanosterol to form 4,4''-dimethyl cholesta-8,14,24-triene-3-beta-ol in the ergosterol biosynthesis pathway; member of the cytochrome P450 family; associated and coordinately regulated with the P450 reductase Ncp1p	OU	-0.378023	0.0904181	0.018482	0.0986959	0.177729	OU	-0.427606	0.0490513	0.0149347	0.053498	0.100701	OU	-0.38744	0.0803687	0.0199233	0.0880033	0.17251	OU	-0.430346	0.0481034	0.0145337	0.0521246	0.101804
YNL163C	RIA1	Cytoplasmic GTPase/eEF2-like factor involved in ribosomal biogenesis; with Sdo1p, a guanine nucleotide exchange factor (GEF), promotes release of Tif6p from 60S ribosomal subunits in the cytoplasm so that they can assemble with 40S subunits to generate mature ribosomes; required for quality control check of newly made large ribosomal subunits before they are released into the pool of translating …	OU	-0.379295	0.0745318	0.0354225	0.0817035	0.295203	OU	-0.471531	0.0230276	0.00947461	0.026253	0.170645	OU	-0.35629	0.102847	0.0555975	0.106502	0.401279	OU	-0.44619	0.0346214	0.0158948	0.037516	0.26889
YCR073C	SSK22	MAP kinase kinase kinase of HOG1 mitogen-activated signaling pathway; functionally redundant with Ssk2p; interacts with and is activated by Ssk1p; phosphorylates Pbs2p; SSK22 has a paralog, SSK2, that arose from the whole genome duplication	OU	-0.379457	0.0836423	0.0385591	0.0911007	0.201245	OU	-0.436414	0.0409669	0.0191666	0.0466143	0.0845203	OU	-0.436003	0.0449445	0.0207926	0.0514077	0.127587	OU	-0.480915	0.0234546	0.00939738	0.0275493	0.0642811
YNL291C	MID1	N-glycosylated integral membrane protein of the ER and plasma membrane; functions as a stretch-activated Ca2+-permeable cation channel required for Ca2+ influx stimulated by pheromone; interacts with Cch1p; forms an oligomer	OU	-0.381429	0.0752299	0.0226209	0.0799132	0.308824	OU	-0.361552	0.0919942	0.0192773	0.0960985	0.524192	OU	-0.432603	0.045155	0.0169229	0.0485035	0.222498	OU	-0.43189	0.0428769	0.0122839	0.0445005	0.329888
YBR036C	CSG2	Endoplasmic reticulum membrane protein; required for mannosylation of inositolphosphorylceramide and for growth at high calcium concentrations; protein abundance increases in response to DNA replication stress	OU	-0.383152	0.0837284	0.0163023	0.0884025	0.331178	OU	-0.393177	0.0725801	0.00757022	0.0757949	0.429127	OU	-0.453653	0.0384596	0.0104726	0.0416491	0.205682	OU	-0.469399	0.0298556	0.00443795	0.032782	0.259435
YMR127C	SAS2	Histone acetyltransferase (HAT) catalytic subunit of the SAS complex; acetylates free histones and nucleosomes and regulates transcriptional silencing; member of the MYSTacetyltransferase family; other members are Sas4p and Sas5p	OU	-0.384101	0.0764056	0.0478408	0.0794535	0.247111	OU	-0.391047	0.0691855	0.0238659	0.0745218	0.315786	Null	-0.435024	0.0430333	0.0298662	0.0465038	0.208524	OU	-0.431017	0.0440314	0.0238439	0.0475653	0.270276
YNL315C	ATP11	Molecular chaperone; required for the assembly of alpha and beta subunits into the F1 sector of mitochondrial F1F0 ATP synthase; N-terminally propionylated in vivo	OU	-0.386764	0.0818988	0.0382589	0.0867994	0.234058	OU	-0.432002	0.0456484	0.0296095	0.0494347	0.106677	OU	-0.402489	0.0644268	0.0290475	0.069119	0.183899	OU	-0.439334	0.0414113	0.0252093	0.046128	0.0956855
YNL154C	YCK2	Palmitoylated plasma membrane-bound casein kinase I (CK1) isoform; shares redundant functions with Yck1p in morphogenesis, proper septin assembly, endocytic trafficking, and glucose sensing; stabilized by Sod1p binding in the presence of glucose and oxygen, causing glucose repression of respiratory metabolism; YCK2 has a paralog, YCK1, that arose from the whole genome duplication	OU	-0.387266	0.0739479	0.0118113	0.0816135	0.159319	OU	-0.464734	0.0279168	0.00569059	0.030407	0.0857991	OU	-0.488359	0.02163	0.00400093	0.0247674	0.0756131	OU	-0.50734	0.0157182	0.00345946	0.0176382	0.0600049
YGR036C	CAX4	Dolichyl pyrophosphate (Dol-P-P) phosphatase; has a luminally oriented active site in the ER; cleaves the anhydride linkage in Dol-P-P; required for Dol-P-P-linked oligosaccharide intermediate synthesis and protein N-glycosylation	OU	-0.388019	0.0746202	0.0309819	0.0838313	0.163644	OU	-0.447615	0.0343108	0.0144916	0.0393777	0.0795056	OU	-0.393125	0.0730771	0.0230234	0.0813812	0.168787	OU	-0.445956	0.0366235	0.0117173	0.0416494	0.0883474
YKR036C	CAF4	WD40 repeat-containing protein associated with the CCR4-NOT complex; interacts in a Ccr4p-dependent manner with Ssn2p; also interacts with Fis1p, Mdv1p and Dnm1p and plays a role in mitochondrial fission; CAF4 has a paralog, MDV1, that arose from the whole genome duplication	OU	-0.39	0.0712153	0.0256152	0.0794831	0.15004	OU	-0.397506	0.063003	0.0326005	0.0702487	0.132417	OU	-0.425144	0.0492043	0.0154588	0.0553644	0.115446	OU	-0.424614	0.0471735	0.0254374	0.0524296	0.102636
YOR083W	WHI5	Repressor of G1 transcription; binds to SCB binding factor (SBF) at SCB target promoters in early G1; phosphorylation of Whi5p by the CDK, Cln3p/Cdc28p relieves repression and promoter binding by Whi5; periodically expressed in G1; WHI5 has a paralog, SRL3, that arose from the whole genome duplication	OU	-0.390784	0.0549656	0.0141142	0.0647223	0.558171	OU	-0.466386	0.0210001	0.000578874	0.0245102	0.674762	OU	-0.410466	0.0498475	0.00976439	0.0600457	0.757033	OU	-0.427825	0.038554	0.000519831	0.0463457	0.714363
YAL044W-A		Putative protein of unknown function; similar to S. pombe uvi31 which is a putative DNA repair protein	OU	-0.394004	0.0603726	0.0211818	0.0598589	0.170326	OU	-0.389501	0.0643629	0.0264302	0.0689136	0.218863	OU	-0.447502	0.0363569	0.0100259	0.0414333	0.133657	OU	-0.444939	0.0350275	0.0120345	0.0385913	0.1469
YMR236W	TAF9	Subunit (17 kDa) of TFIID and SAGA complexes; involved in RNA polymerase II transcription initiation and in chromatin modification, similar to histone H3	OU	-0.394063	0.0700163	0.0253338	0.0747845	0.290868	OU	-0.400925	0.0625931	0.0291572	0.068552	0.137352	OU	-0.480695	0.0248941	0.00825114	0.0272334	0.129013	OU	-0.462833	0.0299702	0.00949766	0.0334434	0.111593
YNR063W		Putative zinc-cluster protein of unknown function	OU	-0.395703	0.078215	0.0365885	0.0856719	0.24426	OU	-0.499141	0.0211371	0.0124041	0.0242822	0.108679	OU	-0.448117	0.044826	0.0194223	0.0502005	0.165207	OU	-0.535063	0.0130254	0.00591994	0.0152039	0.0749983
YLR206W	ENT2	Epsin-like protein required for endocytosis and actin patch assembly; functionally redundant with Ent1p; contains clathrin-binding motif at C-terminus; ENT2 has a paralog, ENT1, that arose from the whole genome duplication	OU	-0.396252	0.0653038	0.00638098	0.0814938	0.459815	OU	-0.494497	0.0197697	0.00385849	0.0224303	0.462608	OU	-0.477191	0.0284396	0.0011749	0.0367207	0.444752	OU	-0.571118	0.00726813	0.000429984	0.00957942	0.412246
YJR046W	TAH11	DNA replication licensing factor; required for pre-replication complex assembly	OU	-0.396326	0.062921	0.0159606	0.0670267	0.185775	OU	-0.395689	0.0618886	0.00860463	0.0694204	0.138877	OU	-0.509359	0.0151724	0.00343983	0.0175507	0.0570917	OU	-0.459569	0.029217	0.0022453	0.0336379	0.0895263
YBR254C	TRS20	Core component of transport protein particle (TRAPP) complexes I-III; TRAPPs are multimeric guanine nucleotide-exchange factors for GTPase Ypt1p, regulating ER-Golgi traffic (TRAPPI), intra-Golgi traffic (TRAPPII), endosome-Golgi traffic (TRAPPII and III) and autophagy (TRAPPIII); mutation leads to defects in endocytic recycling, block in sporulation/meiosis; mutations in human homolog TRAPPC2 ca…	OU	-0.396425	0.043865	0.00787552	0.0464853	0.177748	OU	-0.394095	0.0464486	0.00254334	0.0530145	0.286562	OU	-0.332174	0.110185	0.0326749	0.114423	0.388651	OU	-0.394274	0.0498277	0.00685192	0.0555541	0.300327
YGR093W	DRN1	Splicing factor that modulates turnover of branched RNAs by Dbr1p; interacts with spliceosomal components and branched RNA splicing products; enhances Dbr1p debranching in vitro; conserved protein with domain organization identical from yeast to human; N-terminal homology to Dbr1p N-terminus, but Dbr1p catalytic residues not conserved; relocalizes to the cytosol in response to hypoxia	OU	-0.397458	0.0602827	0.0274992	0.0640405	0.240602	OU	-0.430475	0.0400396	0.0171651	0.043543	0.256641	OU	-0.51374	0.0140711	0.00430771	0.0158992	0.0813333	OU	-0.517735	0.012086	0.00360049	0.014344	0.109742
YBR289W	SNF5	Subunit of the SWI/SNF chromatin remodeling complex; involved in transcriptional regulation; functions interdependently in transcriptional activation with Snf2p and Snf6p; relocates to the cytosol under hypoxic conditions	OU	-0.397582	0.039695	0.00710354	0.0437293	0.224779	OU	-0.406007	0.0379083	0.0128367	0.0427286	0.367884	OU	-0.411875	0.0388931	0.0103632	0.0437913	0.227657	OU	-0.389785	0.0506201	0.01838	0.0573116	0.352997
YKL001C	MET14	Adenylylsulfate kinase; required for sulfate assimilation and involved in methionine metabolism; human homolog PAPSS2 complements yeast null mutant	OU	-0.397668	0.067091	0.00851366	0.0737618	0.137291	OU	-0.439965	0.038798	0.00956473	0.0443625	0.0961984	OU	-0.385437	0.0781742	0.0222682	0.0851826	0.180683	OU	-0.426621	0.0472509	0.0179121	0.0537839	0.127361
YMR021C	MAC1	Copper-sensing transcription factor; involved in regulation of genes required for high affinity copper transport; required for regulation of yeast copper genes in response to DNA-damaging agents; undergoes changes in redox state in response to changing levels of copper or MMS	OU	-0.401259	0.0664121	0.0131948	0.0710437	0.25352	OU	-0.506526	0.016126	0.00202667	0.0187443	0.134413	OU	-0.366394	0.097018	0.0162623	0.102122	0.419173	OU	-0.473618	0.0266786	0.00156592	0.0305145	0.235514
YGR134W	CAF130	Subunit of the CCR4-NOT transcriptional regulatory complex; CCR4-NOT complex is evolutionarily-conserved and involved in controlling mRNA initiation, elongation, and degradation	OU	-0.40216	0.0688677	0.0278051	0.0741768	0.269639	OU	-0.407047	0.062471	0.0351902	0.0651893	0.1421	OU	-0.457346	0.0340926	0.0153696	0.0360633	0.129634	OU	-0.455244	0.0347724	0.0186544	0.0379123	0.0969501
YNL295W	MRX6	Protein that associates with mitochondrial ribosome	OU	-0.403266	0.0717692	0.0360567	0.0725626	0.166978	OU	-0.484857	0.0241339	0.00990898	0.0274175	0.075519	OU	-0.423251	0.0523976	0.0206486	0.0568462	0.141149	OU	-0.476992	0.0263227	0.0100096	0.0304909	0.0814275
YGL030W	RPL30	Ribosomal 60S subunit protein L30; involved in pre-rRNA processing in the nucleolus; autoregulates splicing of its transcript; homologous to mammalian ribosomal protein L30, no bacterial homolog	OU	-0.404022	0.0513518	0.0102714	0.0569363	0.196773	OU	-0.459862	0.0244538	0.00406059	0.0278427	0.160183	OU	-0.346041	0.109291	0.0332013	0.117641	0.375523	OU	-0.420891	0.0444827	0.00942916	0.0502048	0.265776
YBL107C	MIX23	Mitochondrial intermembrane space protein of unknown function; imported via the MIA import machinery; contains an unusual twin cysteine motif (CX13C CX14C)	OU	-0.405175	0.0602439	0.0291697	0.0639175	0.256629	OU	-0.431009	0.0429718	0.0246484	0.047299	0.101156	OU	-0.437492	0.0415522	0.0189011	0.046464	0.151625	OU	-0.442158	0.0381395	0.0194331	0.0417881	0.0870648
YML017W	PSP2	Asn rich cytoplasmic protein that contains RGG motifs; high-copy suppressor of group II intron-splicing defects of a mutation in MRS2 and of a conditional mutation in POL1 (DNA polymerase alpha); possible role in mitochondrial mRNA splicing	OU	-0.408601	0.0436496	0.000928907	0.0515923	0.255322	OU	-0.377565	0.0674549	0.00131541	0.0752753	0.532946	OU	-0.434636	0.0357821	0.000662883	0.0406554	0.306932	OU	-0.428133	0.0373224	0.000912927	0.0432627	0.473325
YML029W	USA1	Scaffold subunit of the Hrd1p ubiquitin ligase; also promotes ligase oligomerization; involved in ER-associated protein degradation (ERAD); interacts with the U1 snRNP-specific protein, Snp1p	OU	-0.410663	0.0414366	0.0144915	0.0473187	0.182214	OU	-0.431335	0.0328628	0.0165196	0.0367009	0.222632	OU	-0.337806	0.110933	0.027088	0.124794	0.372335	OU	-0.387156	0.061515	0.0192465	0.0683667	0.293224
YLR351C	NIT3	Nit protein; one of two proteins in S. cerevisiae with similarity to the Nit domain of NitFhit from fly and worm and to the mouse and human Nit protein which interacts with the Fhit tumor suppressor; nitrilase superfamily member	OU	-0.412748	0.064748	0.0399026	0.0802283	0.381618	OU	-0.409545	0.0655415	0.034938	0.079691	0.631099	OU	-0.453378	0.0462394	0.0182197	0.055558	0.443869	OU	-0.489486	0.0287699	0.0102095	0.03644	0.547429
YMR100W	MUB1	MYND domain-containing protein; required for ubiquitination and turnover of Rpn4p; interacts with Ubr2p (E3) and indirectly with Rad6p (E2); short-lived protein degraded in a Ubr2p/Rad6p dependent manner; similar to the A. nidulans samB gene	OU	-0.41275	0.0471375	0.0221147	0.0526561	0.145073	OU	-0.497093	0.0137343	0.00831031	0.0148729	0.0678292	OU	-0.433963	0.0393688	0.0174453	0.0457107	0.132289	OU	-0.503951	0.0132496	0.00621734	0.0149717	0.0670364
YDL104C	QRI7	Protein involved in threonylcarbamoyl adenosine biosynthesis; Sua5p and Qri7p are necessary and sufficient for RNA t6A modification in vitro; highly conserved mitochondrial protein; essential for t6A modification of mitochondrial tRNAs that decode ANN codons; similar to Kae1p and E. coli YgjD, both of which are also required for tRNA t6A modification; when directed to the cytoplasm, complements t…	OU	-0.413996	0.0554657	0.0243635	0.0591906	0.150335	OU	-0.424424	0.0474005	0.0213092	0.0533758	0.0974149	OU	-0.478119	0.0244776	0.0107993	0.0276677	0.0708445	OU	-0.468151	0.0274492	0.0117413	0.0304896	0.0724195
YJR024C	MDE1	5'-methylthioribulose-1-phosphate dehydratase; acts in the methionine salvage pathway; potential Smt3p sumoylation substrate; expression downregulated by caspofungin and deletion mutant is caspofungin resistant	OU	-0.416012	0.0633269	0.0123808	0.0715619	0.162185	OU	-0.443012	0.0421577	0.0134375	0.0480796	0.126963	OU	-0.440204	0.0467015	0.00968398	0.0542179	0.127002	OU	-0.464545	0.0327034	0.00939705	0.0380455	0.101898
YDR073W	SNF11	Subunit of the SWI/SNF chromatin remodeling complex; involved in transcriptional regulation; interacts with a highly conserved 40-residue sequence of Snf2p; relocates to the cytosol under hypoxic conditions	OU	-0.420981	0.0339891	0.0126363	0.0380459	0.210367	OU	-0.427779	0.033482	0.013743	0.0366945	0.47215	OU	-0.385304	0.0632168	0.0279581	0.0695747	0.473209	OU	-0.387602	0.0595898	0.0185798	0.065187	0.683562
YML018C		Protein of unknown function; green fluorescent protein (GFP)-fusion protein localizes to the membrane of the vacuole; physical interaction with Atg27p suggests a possible role in autophagy; YML018C is not an essential gene; relative distribution to the vacuolar membrane decreases upon DNA replication stress; YML018C has a paralog, THI74, that arose from the whole genome duplication	OU	-0.422074	0.0488347	0.0230321	0.0530843	0.124596	OU	-0.50948	0.0138713	0.00616121	0.016002	0.045186	OU	-0.458715	0.0323112	0.0148437	0.0361472	0.0945234	OU	-0.517322	0.012973	0.00392457	0.0149176	0.0444039
YLL036C	PRP19	Splicing factor associated with the spliceosome; contains a U-box, a motif found in a class of ubiquitin ligases, and a WD40 domain; relocalizes to the cytosol in response to hypoxia	OU	-0.423412	0.0469659	0.0131149	0.0518149	0.146723	OU	-0.492965	0.0175115	0.00260039	0.0196938	0.0854364	OU	-0.49594	0.0188006	0.00366506	0.020868	0.0865071	OU	-0.527737	0.0107577	0.00115341	0.0123056	0.0646583
YPR051W	MAK3	Catalytic subunit of the NatC type N-terminal acetyltransferase; involved in subcellular targeting of select N-terminally acetylated substrates to the Golgi apparatus (Arl3p and Grh1p) and the inner nuclear membrane (Trm1p); required for replication of dsRNA virus	OU	-0.423891	0.0444618	0.00567974	0.0516875	0.149193	OU	-0.426051	0.0419453	0.0102484	0.0489996	0.0941311	OU	-0.462943	0.0283906	0.00438311	0.034798	0.109122	OU	-0.452672	0.0307766	0.00482174	0.036055	0.0993083
YLR438C-A	LSM3	Lsm (Like Sm) protein; part of heteroheptameric complexes (Lsm2p-7p and either Lsm1p or 8p): cytoplasmic Lsm1p complex involved in mRNA decay; nuclear Lsm8p complex part of U6 snRNP and possibly involved in processing tRNA, snoRNA, and rRNA; protein increases in abundance and relocalizes from nucleus to cytoplasmic foci upon DNA replication stress	OU	-0.424988	0.0457318	0.0251301	0.0543091	0.188194	OU	-0.360197	0.0949932	0.0437231	0.107145	0.304083	OU	-0.506366	0.0179292	0.00673862	0.0225218	0.0931645	OU	-0.426019	0.0479854	0.00874743	0.0562975	0.186343
YOR184W	SER1	3-phosphoserine aminotransferase; catalyzes the formation of phosphoserine from 3-phosphohydroxypyruvate, required for serine and glycine biosynthesis; regulated by the general control of amino acid biosynthesis mediated by Gcn4p; protein abundance increases in response to DNA replication stress	OU	-0.425157	0.0506398	0.0315164	0.0537193	0.185614	OU	-0.469179	0.0281498	0.0143101	0.0325288	0.156199	OU	-0.47916	0.0243584	0.0157745	0.0257954	0.117102	OU	-0.520679	0.0131967	0.00593737	0.0144545	0.0943936
YJL211C		Dubious open reading frame; unlikely to encode a functional protein, based on available experimental and comparative sequence data; partially overlaps the verified gene YJL210W/PEX2	OU	-0.425635	0.028099	0.00325613	0.031891	0.189524	OU	-0.379084	0.0577584	0.00437969	0.0645626	0.21643	OU	-0.459199	0.0212123	0.00661147	0.023443	0.101854	OU	-0.419033	0.0363982	0.00470184	0.040499	0.13216
YJL169W		Dubious open reading frame; unlikely to encode a functional protein, based on available experimental and comparative sequence data; partially overlaps the verified gene YJL168C/SET2	OU	-0.426226	0.0453932	0.0145586	0.0506979	0.168472	OU	-0.477838	0.0217107	0.00395838	0.0244287	0.130328	OU	-0.457964	0.0317436	0.00700562	0.0369969	0.144015	OU	-0.507104	0.0147414	0.00193516	0.0172061	0.105474
YGL200C	EMP24	Component of the p24 complex; role in misfolded protein quality control; binds to GPI anchor proteins and mediates their efficient transport from the ER to the Golgi; integral membrane protein that associates with endoplasmic reticulum-derived COPII-coated vesicles	OU	-0.426642	0.0158904	0.00582674	0.0179819	0.13279	OU	-0.391052	0.0347848	0.0173895	0.0376048	0.228348	OU	-0.317046	0.108685	0.0547439	0.114747	0.451306	OU	-0.341706	0.0757917	0.0439682	0.0799586	0.458026
YLR210W	CLB4	B-type cyclin involved in cell cycle progression; activates Cdc28p to promote the G2/M transition; may be involved in DNA replication and spindle assembly; accumulates during S phase and G2, then targeted for ubiquitin-mediated degradation; CLB4 has a paralog, CLB3, that arose from the whole genome duplication	OU	-0.428134	0.0317913	0.0074031	0.0359105	0.213064	OU	-0.445968	0.0250962	0.00298122	0.0283958	0.376333	OU	-0.280055	0.188453	0.0498407	0.192691	0.844147	OU	-0.381677	0.0629876	0.0145445	0.0666986	0.771187
YLR246W	ERF2	Subunit of a palmitoyltransferase; this complex adds a palmitoyl lipid moiety to heterolipidated substrates such as Ras1p and Ras2p through a thioester linkage; mutants partially mislocalize Ras2p to the vacuole; palmitoyltransferase is composed of Erf2p and Shr5p	OU	-0.429029	0.0392274	0.0141583	0.0468782	0.307378	OU	-0.497172	0.0160539	0.00475312	0.0186787	0.315149	OU	-0.532807	0.0104412	0.00262446	0.0132166	0.102994	OU	-0.576391	0.00480514	0.00130914	0.00609051	0.127909
YDR443C	SSN2	Subunit of the RNA polymerase II mediator complex; associates with core polymerase subunits to form the RNA polymerase II holoenzyme; required for stable association of Srb10p-Srb11p kinase; essential for transcriptional regulation	OU	-0.431028	0.0352286	0.0181318	0.0381132	0.0954204	OU	-0.352666	0.0893192	0.0509427	0.0990797	0.254224	lambda	-0.516168	0.0168843	0.0079581	0.0204443	0.0577654	OU	-0.370799	0.0763825	0.0303459	0.0853808	0.243887
YBR135W	CKS1	Cyclin-dependent protein kinase regulatory subunit and adaptor; interacts with Cdc28p(Cdk1p); required for G1/S and G2/M phase transitions and budding; mediates the phosphorylation and degradation of Sic1p; modulates proteolysis of M-phase targets through interactions with the proteasome; role in transcriptional regulation, recruiting proteasomal subunits to target gene promoters	OU	-0.43188	0.0260082	0.0100779	0.0278491	0.200578	OU	-0.512616	0.0073792	0.000805212	0.00882126	0.138575	OU	-0.38088	0.0638697	0.0247643	0.068467	0.384379	OU	-0.459122	0.0208359	0.00368896	0.0240618	0.196368
YNL023C	FAP1	Protein that binds to Fpr1p; confers rapamycin resistance by competing with rapamycin for Fpr1p binding; accumulates in the nucleus upon treatment of cells with rapamycin; has similarity to D. melanogaster shuttle craft and human NFX1	OU	-0.432382	0.0314576	0.0132794	0.0364686	0.105279	OU	-0.432717	0.0313036	0.00804165	0.036618	0.119052	OU	-0.494871	0.0141799	0.00523856	0.0175085	0.0592839	OU	-0.460404	0.0224042	0.00310741	0.0270026	0.0829846
YKL169C		Dubious open reading frame; unlikely to encode a functional protein, based on available experimental and comparative sequence data; partially overlaps the verified gene MRPL38	OU	-0.432555	0.0401948	0.0236721	0.0450963	0.148831	OU	-0.357606	0.0932592	0.0596404	0.100891	0.150453	OU	-0.506352	0.0152714	0.00684562	0.0182917	0.0538941	OU	-0.41115	0.05267	0.0291865	0.059795	0.0848027
YOL148C	SPT20	Subunit of the SAGA transcriptional regulatory complex; involved in maintaining the integrity of the complex; mutant displays reduced transcription elongation in the G-less-based run-on (GLRO) assay	OU	-0.4343	0.0341304	0.00829461	0.0400145	0.137247	OU	-0.356095	0.0877221	0.0129026	0.0977651	0.204183	OU	-0.423989	0.0433091	0.0113805	0.0510797	0.204221	OU	-0.365041	0.0827084	0.00988497	0.0936301	0.292234
YBL057C	PTH2	One of two mitochondrially-localized peptidyl-tRNA hydrolases; negatively regulates the ubiquitin-proteasome pathway via interactions with ubiquitin-like ubiquitin-associated proteins; dispensable for cell growth; see also PTH1	OU	-0.435733	0.0413136	0.0153351	0.0475933	0.109534	OU	-0.362226	0.0928733	0.0230768	0.100642	0.174628	OU	-0.476421	0.0255017	0.0102394	0.02968	0.0723856	OU	-0.423169	0.0482395	0.0159907	0.0551596	0.115155
YGL117W		Putative protein of unknown function	OU	-0.437262	0.0429402	0.0162308	0.0486468	0.128143	OU	-0.445722	0.0384535	0.0197598	0.0429484	0.0966569	OU	-0.463027	0.0302105	0.0154319	0.0345053	0.0860906	OU	-0.478288	0.0247938	0.0128386	0.0276942	0.0713165
YLR460C		Member of the quinone oxidoreductase family; up-regulated in response to the fungicide mancozeb; possibly up-regulated by iodine	lambda	-0.437306	0.0444051	0.0147281	0.0516406	0.264596	lambda	-0.505206	0.0197384	0.00543852	0.0229529	0.281821	lambda	-0.358525	0.106861	0.0398861	0.114073	0.575081	lambda	-0.461779	0.0346751	0.00951103	0.0395932	0.43197
YOR129C	AFI1	Arf3p polarization-specific docking factor; required for the polarized distribution of the ADP-ribosylation factor, Arf3p; participates in polarity development and maintenance of a normal haploid budding pattern; interacts with Cnm7p	OU	-0.437862	0.0320824	0.0105738	0.0363167	0.148314	OU	-0.425819	0.0386004	0.0100064	0.0432011	0.256309	lambda	-0.559579	0.00490437	0.00197381	0.00628292	0.0386613	OU	-0.525949	0.00911267	0.00238304	0.0110698	0.0852477
YGL091C	NBP35	Essential cytoplasmic iron-sulfur cluster binding protein; forms a complex with Cfd1p that is involved in iron-sulfur protein assembly in the cytosol; similar to P-loop NTPases	OU	-0.438182	0.0429269	0.0168328	0.0466408	0.102436	OU	-0.469934	0.0265978	0.015852	0.0287842	0.0590588	OU	-0.387738	0.0768465	0.0343045	0.0874267	0.174306	OU	-0.445109	0.0380053	0.0220792	0.0421864	0.0926664
YHR064C	SSZ1	Hsp70 protein that interacts with Zuo1p (a DnaJ homolog); interacts with Zuo1p to form a ribosome-associated complex that binds the ribosome via the Zuo1p subunit; also involved in pleiotropic drug resistance via sequential activation of PDR1 and PDR5; binds ATP	OU	-0.440484	0.0424696	0.0116887	0.0436367	0.0995352	OU	-0.489974	0.0206077	0.00874227	0.022907	0.0497168	OU	-0.398477	0.0680034	0.0137482	0.0742212	0.163792	OU	-0.450099	0.0361518	0.0103784	0.0407763	0.094223
YOL070C	NBA1	Protein of unknown function; localizes to the bud neck and cytoplasm; interacts with Nap1p; may interact with ribosomes, based on co-purification experiments; potential Cdc28p substrate	OU	-0.441584	0.0333059	0.0226669	0.0373191	0.147547	OU	-0.447738	0.031004	0.0139129	0.0350758	0.214801	OU	-0.459057	0.030227	0.0166479	0.0354138	0.163307	OU	-0.456321	0.0293019	0.00736469	0.034943	0.17372
YHR070W	TRM5	tRNA(m(1)G37)methyltransferase; methylates a tRNA base adjacent to the anticodon that has a role in prevention of frameshifting; highly conserved across Archaea, Bacteria, and Eukarya	OU	-0.443302	0.0255543	0.0128483	0.02739	0.0947932	OU	-0.40571	0.0436582	0.0255198	0.0456928	0.225099	OU	-0.415423	0.0436634	0.0240989	0.0464976	0.14681	OU	-0.393146	0.0543864	0.0308854	0.0591432	0.222781
YJL209W	CBP1	Mitochondrial protein, regulator of COB mRNA stability and translation; interacts with the 5'-untranslated region of the COB mRNA; found in a complex at the inner membrane along with Pet309p; localizes to mitochondrial foci upon DNA replication stress	OU	-0.444077	0.0360178	0.00900674	0.0393849	0.104006	OU	-0.455823	0.0295872	0.00734278	0.033275	0.0925943	OU	-0.420662	0.0503692	0.0077879	0.0572306	0.142252	OU	-0.434411	0.0408012	0.0075323	0.0463581	0.117551
YPR056W	TFB4	Subunit of TFIIH complex; involved in transcription initiation, similar to 34 kDa subunit of human TFIIH; interacts with Ssl1p	OU	-0.447008	0.0342692	0.0057016	0.0365836	0.363963	OU	-0.420829	0.04684	0.0114568	0.0482236	0.259062	OU	-0.386703	0.0757949	0.000569137	0.0843536	0.370428	OU	-0.401303	0.0616686	0.00311042	0.0674409	0.324736
YGL009C	LEU1	Isopropylmalate isomerase; catalyzes the second step in the leucine biosynthesis pathway	OU	-0.448046	0.0378888	0.0177019	0.0425954	0.116731	OU	-0.465356	0.0296248	0.0135222	0.0337896	0.113547	OU	-0.41494	0.0552349	0.0309603	0.0632734	0.18632	OU	-0.459576	0.0318629	0.0153889	0.0357129	0.136636
YER049W	TPA1	Fe(II)/2-oxoglutarate-dependent dioxygenase family member; catalyzes the repair of methyl-base lesions in both ss and dsDNA by oxidative demethylation; Poly(rA)-binding protein involved in mRNA poly(A) tail length and mRNA stability; role in translation termination efficiency; interacts with Sup45p (eRF1), Sup35p (eRF3) and Pab1p; similar to human prolyl 4-hydroxylase OGFOD1; binds Fe(II) and 2-o…	OU	-0.448601	0.0415755	0.010363	0.0468593	0.144888	OU	-0.55227	0.00823023	0.00268413	0.0100551	0.0544949	OU	-0.474084	0.0270431	0.00856155	0.0306294	0.112329	OU	-0.536671	0.0105092	0.00384196	0.0127452	0.0594567
YOR381W-A		Putative protein of unknown function; identified by fungal homology and RT-PCR	OU	-0.452803	0.0295883	0.00807991	0.033528	0.070636	OU	-0.286248	0.182633	0.0597774	0.192807	0.291077	OU	-0.470149	0.0258602	0.00937329	0.0301267	0.0621374	OU	-0.331552	0.123456	0.0564134	0.134355	0.195944
YIL114C	POR2	Putative mitochondrial porin (voltage-dependent anion channel); not required for mitochondrial membrane permeability or mitochondrial osmotic stability; POR2 has a paralog, POR1, that arose from the whole genome duplication	OU	-0.45566	0.0320047	0.00982001	0.033888	0.109753	OU	-0.453444	0.0307383	0.0184222	0.0349641	0.0700481	OU	-0.449205	0.0357871	0.00979326	0.0398785	0.134697	OU	-0.470117	0.0254032	0.0103047	0.0294616	0.0834343
YNL283C	WSC2	Sensor-transducer of the stress-activated PKC1-MPK1 signaling pathway; involved in maintenance of cell wall integrity and recovery from heat shock; required for the arrest of secretion response; WSC2 has a paralog, WSC3, that arose from the whole genome duplication	OU	-0.455899	0.0335916	0.0179243	0.0393347	0.114586	OU	-0.308671	0.157535	0.125341	0.171353	0.259703	OU	-0.432758	0.0472717	0.0262033	0.0542302	0.151884	OU	-0.333568	0.128607	0.0979839	0.143141	0.231156
YKL015W	PUT3	Transcriptional activator; binds specific gene recruitment sequences and is required for DNA zip code-mediated targeting of genes to nuclear periphery; regulates proline utilization genes, constitutively binds PUT1 and PUT2 promoters as a dimer, undergoes conformational change to form active state; binds other promoters only under activating conditions; differentially phosphorylated in presence o…	OU	-0.456739	0.033015	0.0141844	0.0363103	0.0895035	OU	-0.459578	0.0316826	0.0131803	0.0353184	0.0903828	OU	-0.413127	0.0561587	0.0289785	0.0637653	0.158999	OU	-0.439691	0.0410328	0.0187681	0.0460304	0.125898
YKR037C	SPC34	Essential subunit of the Dam1 complex (aka DASH complex); complex couples kinetochores to the force produced by MT depolymerization thereby aiding in chromosome segregation; also localized to nuclear side of spindle pole body	OU	-0.457134	0.0173342	0.00387571	0.0198258	0.0985476	OU	-0.396531	0.0453945	0.00502297	0.0503285	0.246246	OU	-0.487803	0.0139771	0.00373065	0.0167391	0.071655	OU	-0.438549	0.026807	0.00539003	0.0313589	0.185163
YPR178W	PRP4	Splicing factor; component of the U4/U6-U5 snRNP complex	OU	-0.457261	0.0355316	0.0123955	0.0405951	0.12348	OU	-0.461859	0.0311675	0.0168128	0.0355393	0.0707437	OU	-0.520915	0.0153572	0.00493287	0.0183414	0.0663954	OU	-0.51687	0.0148174	0.00736213	0.0177394	0.0522615
YDR053W		Putative protein of unknown function; open reading frame overlaps 5' end of essential DBF4 gene encoding the regulatory subunit of the Cdc7p-Dbf4p kinase complex	OU	-0.458128	0.0335732	0.0105164	0.0385399	0.169012	OU	-0.511191	0.0153929	0.00516226	0.0178037	0.148321	OU	-0.489356	0.0217627	0.00806171	0.0259308	0.132975	OU	-0.53164	0.0112597	0.00434095	0.0131959	0.125466
YGL223C	COG1	Essential component of the conserved oligomeric Golgi complex; a cytosolic tethering complex (Cog1p through Cog8p) that functions in protein trafficking to mediate fusion of transport vesicles to Golgi compartments	OU	-0.462219	0.0333913	0.0146416	0.0362986	0.101177	OU	-0.478934	0.0241424	0.00972218	0.0273753	0.0639991	OU	-0.409128	0.0618775	0.01902	0.0677799	0.174892	OU	-0.458535	0.0325877	0.0103332	0.0372863	0.0910701
YDR158W	HOM2	Aspartic beta semi-aldehyde dehydrogenase; catalyzes the second step in the common pathway for methionine and threonine biosynthesis; expression regulated by Gcn4p and the general control of amino acid synthesis	OU	-0.462872	0.0305981	0.0115958	0.0354144	0.109305	OU	-0.446687	0.0383661	0.0145959	0.0442048	0.15601	OU	-0.410334	0.0583076	0.0272773	0.0653651	0.203566	OU	-0.426749	0.0490674	0.0206277	0.0541058	0.210336
YDL068W		Dubious open reading frame; unlikely to encode a functional protein, based on available experimental and comparative sequence data	OU	-0.46289	0.032682	0.0192931	0.0370143	0.0773871	OU	-0.365414	0.0970443	0.0556604	0.108026	0.147523	OU	-0.436319	0.0464487	0.0199673	0.0530251	0.0943052	OU	-0.378189	0.0867372	0.0527053	0.0963499	0.132159
YHR149C	SKG6	Integral membrane protein; localizes primarily to growing sites such as the bud tip or the cell periphery; potential Cdc28p substrate; Skg6p interacts with Zds1p and Zds2p; SKG6 has a paralog, TOS2, that arose from the whole genome duplication	OU	-0.46578	0.0238754	0.00638592	0.0269326	0.256266	OU	-0.497736	0.0158959	0.00476434	0.0187132	0.468909	OU	-0.323157	0.136309	0.0282556	0.146471	0.937266	OU	-0.369488	0.0831469	0.021922	0.0932541	0.9122
YOR234C	RPL33B	Ribosomal 60S subunit protein L33B; rpl33b null mutant exhibits normal growth while rpl33a rpl33b double null mutant is inviable; homologous to mammalian ribosomal protein L35A, no bacterial homolog; RPL33B has a paralog, RPL33A, that arose from the whole genome duplication	OU	-0.467624	0.0223099	0.00830458	0.0259789	0.100154	OU	-0.420872	0.0414767	0.0145502	0.0470023	0.116675	OU	-0.38423	0.0714211	0.0253317	0.0785123	0.213817	OU	-0.387815	0.0651019	0.0272774	0.0722222	0.166161
YHR161C	YAP1801	Protein of the AP180 family, involved in clathrin cage assembly; binds Pan1p and clathrin; YAP1801 has a paralog, YAP1802, that arose from the whole genome duplication	OU	-0.468252	0.0216194	0.00351409	0.0254041	0.106657	OU	-0.513178	0.0107732	0.00371313	0.0129436	0.0989927	OU	-0.507779	0.0138537	0.0019726	0.0168626	0.0909675	OU	-0.551875	0.00587957	0.00158545	0.00746612	0.0726469
YGL162W	SUT1	Transcription factor of the Zn(II)2Cys6 family; positively regulates genes involved in sterol uptake under anaerobic conditions; involved in hypoxic gene expression; represses filamentation-inducing genes during non-starvation conditions; positively regulates mating with SUT2 by repressing expression of genes which act as mating inhibitors; relocalizes from nucleus to cytoplasm upon DNA replicati…	OU	-0.468401	0.0302666	0.0160329	0.0352762	0.086157	OU	-0.418836	0.0546309	0.0222934	0.0594409	0.125191	OU	-0.564689	0.00675094	0.00319673	0.00876699	0.020829	OU	-0.495966	0.019859	0.0059674	0.0236298	0.0541886
YER103W	SSA4	Heat shock protein that is highly induced upon stress; plays a role in SRP-dependent cotranslational protein-membrane targeting and translocation; member of the HSP70 family; cytoplasmic protein that concentrates in nuclei upon starvation; SSA4 has a paralog, SSA3, that arose from the whole genome duplication	OU	-0.469643	0.0211106	0.0098446	0.0252772	0.0693592	OU	-0.483489	0.0169253	0.00744811	0.0196241	0.0603871	OU	-0.498019	0.0158226	0.00713446	0.0197602	0.0553351	OU	-0.49414	0.0154026	0.00651944	0.0190291	0.0624273
YDR004W	RAD57	Protein that stimulates strand exchange; stimulates strand exchange by stabilizing the binding of Rad51p to single-stranded DNA; involved in the recombinational repair of double-strand breaks in DNA during vegetative growth and meiosis; forms heterodimer with Rad55p	OU	-0.470348	0.0181846	0.000798188	0.0209479	0.110477	OU	-0.391031	0.0563636	0.00515936	0.0633084	0.42931	OU	-0.41933	0.0438685	0.014648	0.0470973	0.24321	OU	-0.415426	0.0438327	0.0114469	0.0484836	0.412344
YOL067C	RTG1	Transcription factor (bHLH) involved in interorganelle communication; contributes to communication between mitochondria, peroxisomes, and nucleus; target of Hog1p; activated in stochastic pulses of nuclear localization	OU	-0.472386	0.0252566	0.00694581	0.0296692	0.0865618	OU	-0.551632	0.00727547	0.00322714	0.00898034	0.0200135	OU	-0.594846	0.00347292	0.000723695	0.00468305	0.0142362	OU	-0.617694	0.00210434	0.000792512	0.00279431	0.00716398
YNL255C	GIS2	Translational activator for mRNAs with internal ribosome entry sites; associates with polysomes and binds to a specific subset of mRNAs; localizes to RNA processing bodies (P bodies) and to stress granules; may have a role in translation regulation under stress conditions; ortholog of human ZNF9/CNBP, a gene involved in myotonic dystrophy type 2	OU	-0.47281	0.0262049	0.0106798	0.0285878	0.10444	OU	-0.501194	0.0165193	0.00827915	0.0189331	0.106815	OU	-0.403997	0.0631243	0.0183338	0.0684624	0.258967	OU	-0.456642	0.0321799	0.0130688	0.0355323	0.210277
YNL327W	EGT2	Glycosylphosphatidylinositol (GPI)-anchored cell wall endoglucanase; required for proper cell separation after cytokinesis; expression is activated by Swi5p and tightly regulated in a cell cycle-dependent manner	OU	-0.473177	0.0245334	0.00596906	0.0291988	0.184149	OU	-0.423473	0.04718	0.016058	0.0525218	0.714778	OU	-0.365766	0.094319	0.0343806	0.104642	0.579077	OU	-0.347394	0.109462	0.044352	0.118489	0.828937
YAL022C	FUN26	High affinity, broad selectivity, nucleoside/nucleobase transporter; vacuolar membrane localized transporter which may regulate the balance of nicotinamide riboside (NmR) levels between the cytosol and vacuole, contributing to salvage of NmR for use in cytosolic NAD+ synthesis; equilibrative nucleoside transporter (ENT) family member	OU	-0.475348	0.0223883	0.00411882	0.0256055	0.110302	OU	-0.406404	0.052523	0.0262394	0.0581495	0.15775	OU	-0.468443	0.0261552	0.0094104	0.0314738	0.0897553	OU	-0.442426	0.0347468	0.0172627	0.0402227	0.102631
YKL019W	RAM2	Alpha subunit of farnesyltransferase and geranylgeranyltransferase-I; farnesyltransferase (RAM2-RAM1 heterodimer) catalyzes the addition of 15-carbon isoprenoid farnesyl to substrate proteins containing a CAAX consensus motif; type I geranylgeranyltransferase (RAM2-CDC43 heterodimer) catalyzes the addition of the 20-carbon isoprenoid geranylgeranyl to substrate proteins containing a CaaL consensu…	OU	-0.475448	0.0182453	0.00327656	0.0215294	0.0696617	OU	-0.446794	0.0281331	0.0112141	0.0327016	0.0773938	OU	-0.482955	0.0199321	0.00281889	0.0233637	0.091967	OU	-0.486694	0.0169996	0.00397171	0.0200154	0.0618297
YJR136C	TTI2	Subunit of the ASTRA complex, involved in chromatin remodeling; telomere length regulator involved in the stability or biogenesis of PIKKs such as TORC1; similar to S. pombe Tti2p; may interact with Rsm23p; GFP-fusion protein localizes to the cytoplasm	lambda	-0.475954	0.0191278	0.0074424	0.0214691	0.115182	OU	-0.328746	0.117077	0.0342684	0.125177	0.320872	lambda	-0.440236	0.0345177	0.0179057	0.0381406	0.176557	OU	-0.348847	0.0985985	0.0408935	0.104989	0.284838
YML119W		Putative protein of unknown function; YML119W is not an essential gene; potential Cdc28p substrate	OU	-0.476954	0.0334524	0.0155654	0.0410318	0.105219	OU	-0.355034	0.117128	0.088167	0.130221	0.240652	OU	-0.456893	0.0465715	0.0239628	0.0509793	0.163245	OU	-0.376558	0.0993464	0.0571103	0.109506	0.271578
YDL236W	PHO13	Alkaline phosphatase specific for p-nitrophenyl phosphate; also has protein phosphatase activity	lambda	-0.477477	0.0442599	0.010324	0.0497479	0.430257	lambda	-0.505197	0.0303197	0.0146533	0.0323876	0.40335	lambda	-0.339656	0.148369	0.0540354	0.160637	0.857129	lambda	-0.414115	0.0757337	0.0347015	0.0800956	0.573741
YPR168W	NUT2	Subunit of the RNA polymerase II mediator complex; associates with core polymerase subunits to form the RNA polymerase II holoenzyme; required for transcriptional activation and has a role in basal transcription; protein abundance increases in response to DNA replication stress	OU	-0.478226	0.0255215	0.00583967	0.0288262	0.0802991	OU	-0.475248	0.0249848	0.0110749	0.0272019	0.0696365	OU	-0.543356	0.00918291	0.00556421	0.0104816	0.0314283	OU	-0.521929	0.0126321	0.0084488	0.013731	0.0388037
YOR058C	ASE1	Mitotic spindle midzone-localized microtubule bundling protein; microtubule-associated protein (MAP) family member; required for spindle elongation and stabilization; undergoes cell cycle-regulated degradation by anaphase promoting complex; potential Cdc28p substrate; relative distribution to microtubules decreases upon DNA replication stress	OU	-0.483969	0.0149218	0.00597178	0.0182624	0.050623	OU	-0.408991	0.0445808	0.013345	0.0522506	0.0971449	OU	-0.458326	0.0257152	0.00694013	0.031069	0.0941378	OU	-0.416178	0.0428459	0.0226813	0.0505281	0.125854
YJR002W	MPP10	Component of the SSU processome and 90S preribosome; required for pre-18S rRNA processing, interacts with and controls the stability of Imp3p and Imp4p, essential for viability; similar to human Mpp10p	OU	-0.484523	0.0229207	0.00297318	0.0258666	0.0741529	OU	-0.518005	0.012991	0.00339455	0.0149823	0.036723	OU	-0.48229	0.0240332	0.00333444	0.0274563	0.0704656	OU	-0.506797	0.0160729	0.00401646	0.0189999	0.0505989
YJL206C		Putative protein of unknown function; similar to transcriptional regulators from the Zn[2]-Cys[6] binuclear cluster protein family; mRNA is weakly cell cycle regulated, peaking in S phase; induced rapidly upon MMS treatment	OU	-0.484559	0.0106224	0.000625428	0.0118658	0.0731835	OU	-0.555647	0.00308599	0.000107392	0.00366827	0.0490547	lambda	-0.442852	0.032998	0.00403988	0.0365379	0.18226	OU	-0.480886	0.0142162	0.00157723	0.0154836	0.119119
YNR011C	PRP2	RNA-dependent DExD/H-box ATPase; required for activation of spliceosome before first transesterification step in RNA splicing; implicated in rearranging and proofreading snRNA structure in catalytic activation of spliceosome; ortholog of human protein DHX16	OU	-0.484994	0.0237362	0.0104025	0.0273787	0.0650763	OU	-0.471047	0.028442	0.0180328	0.0319179	0.0710476	OU	-0.478807	0.0255329	0.0138683	0.0272464	0.0688507	OU	-0.471631	0.0282373	0.0187447	0.0316172	0.0754173
YLR452C	SST2	GTPase-activating protein for Gpa1p; regulates desensitization to alpha factor pheromone; also required to prevent receptor-independent signaling of the mating pathway; member of the RGS (regulator of G-protein signaling) family	OU	-0.486142	0.0282878	0.00704868	0.033785	0.0549141	OU	-0.486118	0.026672	0.0125857	0.0304709	0.0497733	OU	-0.455399	0.0397559	0.0152229	0.0438703	0.0868087	OU	-0.474913	0.0311554	0.0155329	0.0339247	0.0640784
YPR175W	DPB2	Second largest subunit of DNA polymerase II (DNA polymerase epsilon); required for maintenance of fidelity of chromosomal replication; essential motif in C-terminus is required for formation of the four-subunit Pol epsilon; expression peaks at the G1/S phase boundary; Cdc28p substrate	OU	-0.489514	0.0178748	0.00552086	0.0203992	0.0541104	OU	-0.400975	0.056646	0.011981	0.0626017	0.141224	OU	-0.530524	0.0101383	0.00293184	0.0121432	0.0318625	OU	-0.464225	0.0260041	0.00679643	0.0303185	0.0654042
YJL058C	BIT61	Subunit of TORC2 membrane-associated complex; involved in regulation of cell cycle-dependent actin cytoskeletal dynamics during polarized growth and cell wall integrity; BIT61 has a paralog, BIT2, that arose from the whole genome duplication	OU	-0.489938	0.0204418	0.010643	0.0225955	0.101707	OU	-0.577771	0.00458725	0.00121148	0.00559786	0.0453801	OU	-0.525261	0.0120537	0.00157285	0.0141608	0.077887	OU	-0.594806	0.00338209	0.000286566	0.00432557	0.0397157
YER173W	RAD24	Checkpoint protein; involved in the activation of the DNA damage and meiotic pachytene checkpoints; subunit of a clamp loader that loads Rad17p-Mec3p-Ddc1p onto DNA; homolog of human and S. pombe Rad17 protein	OU	-0.490141	0.0190312	0.000473194	0.0230503	0.0818804	OU	-0.527216	0.0101548	0.000688725	0.0122896	0.0764319	OU	-0.553379	0.00740306	0.000219934	0.00897294	0.0472758	OU	-0.573922	0.00469128	0.000239756	0.00580586	0.0468311
YDL109C		Putative lipase; involved in lipid metabolism; not an essential gene; YDL109C has a paralog, ROG1, that arose from the whole genome duplication	OU	-0.492197	0.0150501	0.0014053	0.0174892	0.0554138	OU	-0.490635	0.0148298	0.00321051	0.0176884	0.0472686	OU	-0.466346	0.0257	0.00396003	0.0298152	0.103138	OU	-0.484212	0.017831	0.00409309	0.0214491	0.0608507
YER107C	GLE2	RNA export factor associated with the nuclear pore complex (NPC); associates with NUP116p; required for polyadenylated RNA export but not for protein import; homologous to S. pombe Rae1p and human RAE1	OU	-0.49503	0.0149859	0.0014008	0.0159918	0.0931912	OU	-0.520681	0.00941411	0.00302291	0.0109161	0.0640239	OU	-0.375811	0.0794436	0.024353	0.0869092	0.270568	OU	-0.459913	0.0262428	0.00764417	0.0297497	0.154616
YFL032W		Dubious open reading frame; unlikely to encode a functional protein, based on available experimental and comparative sequence data; partially overlaps the verified gene HAC1/YFL031W; YFL032W is not an essential gene	OU	-0.49637	0.0181078	0.00735031	0.0207701	0.0824325	OU	-0.420139	0.048719	0.0151343	0.0540992	0.246642	OU	-0.436103	0.0441934	0.021702	0.0472087	0.181124	OU	-0.412851	0.0554738	0.0274565	0.0613004	0.32545
YJR075W	HOC1	Alpha-1,6-mannosyltransferase; involved in cell wall mannan biosynthesis; subunit of a Golgi-localized complex that also contains Anp1p, Mnn9p, Mnn11p, and Mnn10p; identified as a suppressor of a cell lysis sensitive pkc1-371 allele	OU	-0.499119	0.0149973	0.00644649	0.0174743	0.0505603	OU	-0.483375	0.0185601	0.0105786	0.0207554	0.0769905	OU	-0.434838	0.0409911	0.0212718	0.0437195	0.123944	OU	-0.459664	0.027702	0.0166001	0.0305672	0.109289
YOL141W	PPM2	AdoMet-dependent tRNA methyltransferase; also involved in methoxycarbonylation; required for the synthesis of wybutosine (yW), a modified guanosine found at the 3'-position adjacent to the anticodon of phe-tRNA; similarity to Ppm1p	OU	-0.500363	0.0175662	0.00180105	0.0198523	0.0592913	OU	-0.518565	0.0125175	0.00100157	0.0145587	0.0553514	OU	-0.558882	0.00696065	0.000476383	0.00845793	0.0340993	OU	-0.556873	0.00690884	0.000363143	0.00839516	0.0367221
YBL014C	RRN6	Component of the core factor (CF) rDNA transcription factor complex; CF is required for transcription of 35S rRNA genes by RNA polymerase I and is composed of Rrn6p, Rrn7p, and Rrn11p	OU	-0.500637	0.0169822	0.00687999	0.0185741	0.0662625	OU	-0.489006	0.0194131	0.00492124	0.0221897	0.0971932	OU	-0.572178	0.00531037	0.00241764	0.00634334	0.0292743	OU	-0.561468	0.00615897	0.00223922	0.00750372	0.0411609
YCL029C	BIK1	Microtubule-associated protein; component of the interface between microtubules and kinetochore, involved in sister chromatid separation; essential in polyploid cells but not in haploid or diploid cells; ortholog of mammalian CLIP-170	OU	-0.502596	0.0191384	0.00441535	0.0230292	0.0616744	OU	-0.461399	0.0309777	0.0141885	0.0361938	0.0766158	OU	-0.522557	0.0150186	0.00765747	0.0184952	0.0554205	OU	-0.475553	0.0265597	0.00984307	0.0311558	0.0791179
YKR078W		Cytoplasmic protein of unknown function; potential Cdc28p substrate; contains a Phox homology (PX) domain and specifically binds phosphatidylinositol 3-phosphate (PtdIns-3-P); YKR078W has a paralog, VPS5, that arose from the whole genome duplication	OU	-0.507222	0.0165434	0.00730008	0.0185004	0.0656826	OU	-0.512739	0.0150275	0.0105783	0.0176845	0.07579	OU	-0.440721	0.0404962	0.0200836	0.0445308	0.145162	OU	-0.469079	0.0281832	0.0145635	0.031575	0.118036
YGL186C	TPN1	Plasma membrane pyridoxine (vitamin B6) transporter; member of the purine-cytosine permease subfamily within the major facilitator superfamily; proton symporter with similarity to Fcy21p, Fcy2p, and Fcy22p	OU	-0.510213	0.0187597	0.0089804	0.0218005	0.0570397	OU	-0.471902	0.0309013	0.014068	0.035757	0.099152	OU	-0.532659	0.0133147	0.00655308	0.0158872	0.0472014	OU	-0.512271	0.0178253	0.00881196	0.0207263	0.066761
YDR240C	SNU56	Component of U1 snRNP required for mRNA splicing via spliceosome; yeast specific, no metazoan counterpart; interacts with mRNA in commitment complex	lambda	-0.513279	0.0133612	0.0033245	0.0159391	0.0433356	OU	-0.380458	0.068131	0.00690691	0.0754124	0.166336	lambda	-0.464175	0.0283286	0.00388092	0.032755	0.089315	OU	-0.374995	0.0754799	0.00407988	0.0835261	0.187375
YHR159W	TDA11	Putative protein of unknown function; green fluorescent protein (GFP)-fusion protein localizes to the cytoplasm; potential Cdc28p substrate; null mutant is sensitive to expression of the top1-T722A allele	lambda	-0.517458	0.0173721	0.0110177	0.0184916	0.0933792	lambda	-0.511696	0.0174311	0.00732197	0.0196924	0.0994294	lambda	-0.425543	0.0524067	0.0243156	0.0558557	0.201666	lambda	-0.463865	0.0323223	0.0169922	0.0366975	0.149464
YER038C	KRE29	Subunit of the SMC5-SMC6 complex; this complex is involved in removal of X-shaped DNA structures that arise between sister chromatids during DNA replication and repair; heterozygous mutant shows haploinsufficiency in K1 killer toxin resistance	OU	-0.518743	0.0125736	0.00401582	0.0148854	0.0491632	OU	-0.38819	0.0698611	0.0162985	0.078363	0.141317	OU	-0.447493	0.0362585	0.0190439	0.0408005	0.1271	OU	-0.374602	0.0830325	0.0355368	0.0910799	0.166217
YHL020C	OPI1	Transcriptional regulator of a variety of genes; phosphorylation by protein kinase A stimulates Opi1p function in negative regulation of phospholipid biosynthetic genes; involved in telomere maintenance; null exhibits disrupted mitochondrial metabolism and low cardiolipin content, strongly correlated with overproduction of inositol	OU	-0.5266	0.0102094	0.0048068	0.0122355	0.0284125	OU	-0.40091	0.058158	0.0284418	0.0656627	0.181364	OU	-0.508941	0.0158404	0.00576432	0.0189969	0.0563888	OU	-0.424849	0.0463349	0.0141579	0.0534561	0.171072
YJR051W	OSM1	Fumarate reductase, catalyzes the reduction of fumarate to succinate; required for the reoxidation of intracellular NADH under anaerobic conditions; mutations cause osmotic sensitivity; has two translation start sites, one at the annotated start codon which produces an ER-targeted form required for anaerobic growth, and one at codon 32 which produces a mitochondrially-targeted form; OSM1 has a pa…	OU	-0.528012	0.00758606	0.00209499	0.00900366	0.0929591	OU	-0.536386	0.00794767	0.000378257	0.00967284	0.976006	OU	-0.346346	0.104662	0.0322133	0.10875	0.903931	OU	-0.481643	0.0202797	0.00393989	0.0226698	0.784677
YDR488C	PAC11	Dynein intermediate chain, microtubule motor protein; required for intracellular transport and cell division; acts in cytoplasmic dynein pathway; forms complex with dynein light chain Dyn2p that promotes Dyn1p homodimerization and potentiates motor processivity; Dyn2p-Pac11p complex is also important for interaction of dynein motor complex with dynactin complex; forms cortical cytoplasmic microtu…	OU	-0.531605	0.0109855	0.00424248	0.0133163	0.0558515	OU	-0.449167	0.0345265	0.0210302	0.0399105	0.193581	lambda	-0.629068	0.00417561	0.000896801	0.00561637	0.0382886	OU	-0.504843	0.0187342	0.0044947	0.0232477	0.165837
YIR011C	STS1	Protein required for localizing proteasomes to the nucleus; involved in cotranslational protein degradation; mediates interaction between nuclear import factor Srp1p and the proteasome; Sts1p and Srp1p couple proteasomes to nascent polypeptides emerging from the ribosome for cotranslational degradation; involved in ubiquitin-mediated protein degradation	OU	-0.533952	0.00919628	0.00280562	0.010238	0.0846971	OU	-0.529666	0.0112755	0.0019998	0.0129733	0.0779648	OU	-0.332056	0.134486	0.0322699	0.138105	0.485519	OU	-0.410675	0.0584119	0.00919733	0.0621497	0.333132
YGL041C-B		Putative protein of unknown function; identified by fungal homology and RT-PCR	OU	-0.540356	0.0097814	0.00545642	0.0118553	0.0547403	OU	-0.521101	0.0130904	0.00510682	0.01525	0.0969723	OU	-0.510667	0.0154557	0.00803439	0.0183016	0.0933076	OU	-0.519712	0.0135369	0.00436962	0.0163502	0.115506
YDL064W	UBC9	SUMO-conjugating enzyme involved in the Smt3p conjugation pathway; nuclear protein required for S- and M-phase cyclin degradation and mitotic control; involved in proteolysis mediated by the anaphase-promoting complex cyclosome (APCC)	OU	-0.548721	0.00419513	0.000132361	0.00532661	0.0255617	OU	-0.432138	0.0314041	0.00137615	0.0356407	0.243572	OU	-0.510403	0.0110336	0.00167516	0.0132286	0.0660053	OU	-0.460151	0.0223543	0.00304371	0.0254612	0.214154
YKR019C	IRS4	EH domain-containing protein; involved in regulating phosphatidylinositol 4,5-bisphosphate levels and autophagy; Irs4p and Tax4p bind and activate the PtdIns phosphatase Inp51p; Irs4p and Tax4p are involved in localizing Atg17p to the PAS; IRS4 has a paralog, TAX4, that arose from the whole genome duplication	OU	-0.551293	0.00797127	0.00419715	0.00952427	0.0295011	OU	-0.488797	0.0214416	0.00944691	0.0245702	0.047491	OU	-0.539766	0.009603	0.00360241	0.0115464	0.0382105	OU	-0.515786	0.0145163	0.00516021	0.0174323	0.05008
YCL016C	DCC1	Subunit of a complex with Ctf8p and Ctf18p; shares some components with Replication Factor C; required for sister chromatid cohesion and telomere length maintenance	OU	-0.553438	0.00493742	0.000879906	0.00610166	0.0199127	OU	-0.541084	0.00624393	0.00135502	0.00751222	0.0296803	OU	-0.472279	0.0238452	0.0027004	0.0258426	0.0819614	OU	-0.514721	0.0111476	0.00171395	0.0123597	0.0472036
YDR487C	RIB3	3,4-dihydroxy-2-butanone-4-phosphate synthase (DHBP synthase); required for riboflavin biosynthesis from ribulose-5-phosphate, also has an unrelated function in mitochondrial respiration	OU	-0.553934	0.00807904	0.00130126	0.010027	0.0314537	OU	-0.585021	0.00488467	0.00142479	0.0064758	0.0209873	OU	-0.477819	0.0255925	0.00673309	0.0306625	0.0950018	OU	-0.534948	0.0117142	0.00437062	0.014586	0.0514781
YDL189W	RBS1	Protein involved in assembly of the RNA polymerase III (Pol III) complex; high copy suppressor of Pol III assembly mutation and psk1 psk2 mutations that confer temperature-sensitivity for galactose utilization; physically interacts with Pol III; proposed to bind single-stranded nucleic acids via its R3H domain	OU	-0.566686	0.00755609	0.00218924	0.00921782	0.0251958	OU	-0.611071	0.00293102	0.000801096	0.0034572	0.011965	OU	-0.597191	0.00406684	0.00158894	0.00510288	0.0170906	OU	-0.629426	0.00201873	0.000663525	0.00248021	0.00901322
YER152C		Protein with 2-aminoadipate transaminase activity; shares amino acid similarity with the aminotransferases Aro8p and Aro9p; YER152C is not an essential gene	OU	-0.582565	0.00628765	0.00314639	0.00793201	0.0682552	OU	-0.621597	0.00303341	0.00157042	0.00378937	0.0482048	OU	-0.536449	0.0144105	0.000916278	0.0166354	0.0958361	OU	-0.595699	0.00498582	0.000757506	0.00601592	0.0496721
YNL006W	LST8	Protein required for the transport of Gap1p; required for the transport of amino acid permease Gap1p from the Golgi to the cell surface; component of the TOR signaling pathway; associates with both Tor1p and Tor2p; contains a WD-repeat	OU	-0.588811	0.00365689	0.00189808	0.00447936	0.0140054	OU	-0.540514	0.00849905	0.00478078	0.00991403	0.0197939	OU	-0.531782	0.0106979	0.00419875	0.0128777	0.0454158	OU	-0.524656	0.0115212	0.00720451	0.0134652	0.0392225
YHR049W	FSH1	Putative serine hydrolase; localizes to both the nucleus and cytoplasm; sequence is similar to S. cerevisiae Fsh2p and Fsh3p and the human candidate tumor suppressor OVCA2	lambda	-0.590993	0.00541417	0.0015607	0.00662432	0.095857	OU	-0.425009	0.0405655	0.0146479	0.0460109	0.354213	lambda	-0.405787	0.06349	0.0202847	0.0728125	0.40998	lambda	-0.437418	0.0431087	0.0197572	0.0486328	0.353338
YNL290W	RFC3	Subunit of heteropentameric Replication factor C (RF-C); which is a DNA binding protein and ATPase that acts as a clamp loader of the proliferating cell nuclear antigen (PCNA) processivity factor for DNA polymerases delta and epsilon; relocalizes to the cytosol in response to hypoxia	OU	-0.592824	0.0011395	0.000331625	0.00147389	0.0101842	OU	-0.621211	0.000677176	0.000238951	0.000921721	0.0147514	OU	-0.525463	0.00774234	0.00139368	0.00901554	0.0509907	OU	-0.56994	0.00287276	0.000739298	0.00351015	0.0308471
YFR025C	HIS2	Histidinolphosphatase; catalyzes the eighth step in histidine biosynthesis; mutations cause histidine auxotrophy and sensitivity to Cu, Co, and Ni salts; transcription is regulated by general amino acid control	OU	-0.629351	0.00202763	0.000146045	0.00270486	0.0459353	OU	-0.661358	0.00114081	6.74695e-05	0.00154372	0.0532084	OU	-0.378132	0.0840821	0.0181707	0.087367	0.458115	lambda	-0.538409	0.00920826	0.00275091	0.0107865	0.165764
YDR192C	NUP42	FG-nucleoporin component of central core of the nuclear pore complex; also part of the nuclear pore complex (NPC) cytoplasmic filaments; contributes directly to nucleocytoplasmic transport and maintenance of the NPC permeability barrier and is involved in gene tethering at the nuclear periphery; interacts with Gle1p	lambda	-0.728088	0.00209725	0.00111606	0.0026318	0.0184084	lambda	-0.670758	0.00517803	0.00171572	0.00598647	0.0796589	lambda	-0.787068	0.00132408	0.000411484	0.00188144	0.0173963	lambda	-0.680585	0.00509374	0.00216531	0.00624031	0.074992
YKL046C	DCW1	Putative mannosidase; GPI-anchored membrane protein required for cell wall biosynthesis in bud formation;homologous to Dfg5p	lambda	-0.732864	8.11847e-05	1.03892e-05	7.63241e-05	0.00234985	lambda	-0.787217	3.04294e-05	9.01922e-06	4.0652e-05	0.0109865	lambda	-0.571478	0.0055698	8.15836e-05	0.00698867	0.208915	lambda	-0.783981	4.99771e-05	4.78449e-07	7.62439e-05	0.0711769

## Sheet: peptide
Phenotype	Note	Symbol	Description	Mean.RLS.Best.Model	Mean.RLS.Slope.coefficient	Mean.RLS.p.value	Mean.RLS.RobustTest.Min	Mean.RLS.RobustTest.Median	Mean.RLS.RobustTest.Max	Log.Mean.RLS.Best.Model	Log.Mean.RLS.Slope.coefficient	Log.Mean.RLS.p.value	Log.Mean.RLS.RobustTest.Min	Log.Mean.RLS.RobustTest.Median	Log.Mean.RLS.RobustTest.Max	Max.RLS.Best.Model	Max.RLS.Slope.coefficient	Max.RLS.p.value	Max.RLS.RobustTest.Min	Max.RLS.RobustTest.Median	Max.RLS.RobustTest.Max	Log.Max.RLS.Best.Model	Log.Max.RLS.Slope.coefficient	Log.Max.RLS.p.value	Log.Max.RLS.RobustTest.Min	Log.Max.RLS.RobustTest.Median	Log.Max.RLS.RobustTest.Max
YER080W	YER080W_K.NLTVSLVNNVVPK.N	AIM9	Putative protein of unknown function; the authentic, non-tagged protein is detected in highly purified mitochondria in high-throughput studies; null mutant displays elevated frequency of mitochondrial genome loss	OU	0.737929	8.8635e-05	5.30311e-05	0.000120685	0.000896466	OU	0.778438	1.78203e-05	1.43311e-05	2.22739e-05	0.00022575	OU	0.760181	4.1042e-05	2.65677e-05	5.37239e-05	0.000461748	OU	0.790203	1.15488e-05	8.48542e-06	1.70627e-05	0.000141597
YGR086C	YGR086C_K.GGLAYSFR.R	PIL1	Eisosome core component; eisosomes are large immobile cell cortex structures associated with endocytosis; detected in phosphorylated state in mitochondria; phosphorylated on Thr233 upon Pkc1p hyperactivation in a Slt2p MAPK-dependent fashion; null mutant shows activation of Pkc1p/Ypk1p stress resistance pathways; member of BAR domain family; protein increases in abundance and relocalizes from pla…	OU	0.661923	0.000886694	0.000335372	0.00115347	0.00726157	OU	0.714645	0.000196686	2.30729e-05	0.000302149	0.00316237	OU	0.658739	0.000910248	3.77655e-05	0.00127018	0.00752211	OU	0.712934	0.000206382	4.67241e-06	0.000320972	0.00273155
YPL243W	YPL243W_R.AEQFLETDSDFAK.Y	SRP68	Core component of the signal recognition particle (SRP) complex; SRP complex functions in targeting nascent secretory proteins to the endoplasmic reticulum (ER) membrane; relocalizes from cytoplasm to the nuclear periphery upon DNA replication stress	OU	0.636382	0.00238616	0.000471211	0.00305579	0.011813	OU	0.672196	0.000742491	0.000208665	0.00103843	0.00615198	OU	0.654691	0.00120065	0.000347558	0.00158609	0.00854252	OU	0.684625	0.000532549	0.000188494	0.000745943	0.00542602
YGR086C	YGR086C_R.SAAGAFGPELSR.K	PIL1	Eisosome core component; eisosomes are large immobile cell cortex structures associated with endocytosis; detected in phosphorylated state in mitochondria; phosphorylated on Thr233 upon Pkc1p hyperactivation in a Slt2p MAPK-dependent fashion; null mutant shows activation of Pkc1p/Ypk1p stress resistance pathways; member of BAR domain family; protein increases in abundance and relocalizes from pla…	OU	0.587703	0.00451943	0.00137262	0.00581312	0.0184221	OU	0.590461	0.00412513	0.000663323	0.00554803	0.0188127	OU	0.566197	0.00648533	0.000277898	0.00794551	0.0272512	OU	0.590182	0.00414747	0.000183152	0.00540001	0.0191947
YBL030C	YBL030C_K.LLIQNQDEMLK.Q	PET9	Major ADP/ATP carrier of the mitochondrial inner membrane; exchanges cytosolic ADP for mitochondrially synthesized ATP; also imports heme and ATP; required for viability in many lab strains that carry a sal1 mutation; PET9 has a paralog, AAC3, that arose from the whole genome duplication; human homolog SLC25A4 implicated in progressive external ophthalmoplegia can complement yeast null mutant	OU	0.576915	0.0049337	0.000741705	0.00638912	0.0209368	OU	0.478451	0.0237814	0.00124782	0.029476	0.0901899	Null	0.565432	0.00609895	0.000935738	0.00791984	0.0259963	OU	0.498428	0.0181003	0.000701432	0.0219758	0.0711965
YLR180W	YLR180W_K.SDEEIIDIISK.N	SAM1	S-adenosylmethionine synthetase; catalyzes transfer of the adenosyl group of ATP to the sulfur atom of methionine; SAM1 has a paralog, SAM2, that arose from the whole genome duplication	OU	0.559463	0.0075467	0.00173457	0.00932077	0.0425184	OU	0.493274	0.0213386	0.0109476	0.0249655	0.144549	OU	0.493134	0.0216476	0.00582064	0.0256269	0.118646	OU	0.468293	0.0309829	0.011903	0.0354414	0.224579
YPL141C	YPL141C_R.LYNYINSTPLK.F	FRK1	Protein kinase of unknown cellular role; green fluorescent protein (GFP)-fusion protein localizes to the cytoplasm; interacts with rRNA transcription and ribosome biogenesis factors and the long chain fatty acyl-CoA synthetase Faa3p; FRK1 has a paralog, KIN4, that arose from the whole genome duplication	OU	0.549944	0.0083949	0.00150991	0.0097657	0.0354112	OU	0.474513	0.0254557	0.00184579	0.0283175	0.123696	OU	0.558375	0.00767276	0.00131734	0.00935019	0.0352672	OU	0.486643	0.0221856	0.00125295	0.0247725	0.0973534
YER133W	YER133W_R.IYGFYDECK.R	GLC7	Type 1 serine/threonine protein phosphatase catalytic subunit; cleavage and polyadenylation factor (CPF) component; involved in various processes including glycogen metabolism, sporulation, mitosis; accumulates at mating projections by interaction with Afr1p; interacts with many regulatory subunits; involved in regulation of the nucleocytoplasmic shuttling of Hxk2p; import into nucleus is inhibit…	OU	0.549812	0.00673632	0.00207414	0.00811501	0.0211235	OU	0.541959	0.00734443	0.00216792	0.00912265	0.0318673	OU	0.570726	0.00516743	0.00102097	0.00697063	0.018571	OU	0.54704	0.00721935	0.00168359	0.00900675	0.0291462
YMR031C	YMR031C_K.IASGLISPVLGEVSER.A	EIS1	Component of the eisosome required for proper eisosome assembly; similar to Uso1p; authentic, non-tagged protein is detected in a phosphorylated state in highly purified mitochondria in high-throughput studies; protein increases in abundance and relocalizes from plasma membrane to cytoplasm upon DNA replication stress; EIS1 has a paralog, YKL050C, that arose from the whole genome duplication	OU	0.540816	0.00995421	0.00537652	0.0117567	0.0267443	OU	0.477466	0.025373	0.00674094	0.0291259	0.0403235	OU	0.477459	0.0258989	0.0190319	0.0298677	0.127491	OU	0.484554	0.0234108	0.0111838	0.0260313	0.0731305
YER036C	YER036C_K.ILDKMEADGLVQPVVPDK.V	ARB1	ATPase of the ATP-binding cassette (ABC) family; involved in 40S and 60S ribosome biogenesis, has similarity to Gcn20p; shuttles from nucleus to cytoplasm, physically interacts with Tif6p, Lsg1p	OU	0.533081	0.00641915	0.000820322	0.00787438	0.0404817	OU	0.500534	0.0108635	0.000352255	0.0130807	0.122418	OU	0.616738	0.00144085	0.000123915	0.00194073	0.01279	OU	0.586475	0.00217852	0.000100337	0.00294213	0.0392545
YDR099W	YDR099W_K.ATNSSLEAYK.T	BMH2	14-3-3 protein, minor isoform; controls proteome at post-transcriptional level, binds proteins and DNA, involved in regulation of many processes including exocytosis, vesicle transport, Ras/MAPK signaling, and rapamycin-sensitive signaling; protein increases in abundance and relative distribution to the nucleus increases upon DNA replication stress; abundance relative to Bmh1p increases during sp…	OU	0.523424	0.0119266	0.00604381	0.0135714	0.0882173	OU	0.495558	0.0168063	0.00243616	0.0196435	0.179079	OU	0.454712	0.0324547	0.0170243	0.0371994	0.21199	OU	0.467763	0.0257066	0.00915822	0.0289909	0.279758
YLR258W	YLR258W_R.RPEGQLPPIVTHNMVDDANDLILNK.I	GSY2	Glycogen synthase; expression induced by glucose limitation, nitrogen starvation, heat shock, and stationary phase; activity regulated by cAMP-dependent, Snf1p and Pho85p kinases as well as by the Gac1p-Glc7p phosphatase; GSY2 has a paralog, GSY1, that arose from the whole genome duplication; relocalizes from cytoplasm to plasma membrane upon DNA replication stress	OU	0.521626	0.0148319	0.00839168	0.0177541	0.0660805	OU	0.554606	0.00818805	0.00439126	0.0100457	0.0554752	OU	0.470259	0.0287317	0.0113479	0.0332497	0.120449	OU	0.519012	0.0142363	0.00542872	0.0164987	0.0783489
YER080W	YER080W_R.IPYPLENENTLSYR.I	AIM9	Putative protein of unknown function; the authentic, non-tagged protein is detected in highly purified mitochondria in high-throughput studies; null mutant displays elevated frequency of mitochondrial genome loss	OU	0.521572	0.0120205	0.00248131	0.0141864	0.0458318	OU	0.416376	0.0505717	0.00749483	0.0582464	0.113104	OU	0.462684	0.03023	0.011902	0.0345134	0.118337	OU	0.424594	0.0473558	0.0144182	0.0540687	0.147601
YCR012W	YCR012W_R.AHSSMVGFDLPQR.A	PGK1	3-phosphoglycerate kinase; catalyzes transfer of high-energy phosphoryl groups from the acyl phosphate of 1,3-bisphosphoglycerate to ADP to produce ATP; key enzyme in glycolysis and gluconeogenesis	OU	0.51842	0.00604141	0.000915165	0.00725609	0.040165	OU	0.635031	0.000452089	6.32041e-05	0.000596616	0.0117845	OU	0.564707	0.00336056	0.00042338	0.00427718	0.0264566	OU	0.641352	0.000444662	5.81067e-05	0.00059228	0.0109399
YGL187C	YGL187C_R.YVGCTGSPAGSHTIMWLKPTVNEVAR.C	COX4	Subunit IV of cytochrome c oxidase; the terminal member of the mitochondrial inner membrane electron transport chain; precursor N-terminal 25 residues are cleaved during mitochondrial import; phosphorylated; spermidine enhances translation	OU	0.516727	0.015392	0.000562848	0.0185624	0.0902056	OU	0.60815	0.00287685	2.89827e-05	0.00368712	0.0366872	OU	0.499592	0.018638	0.000744682	0.0221184	0.117873	OU	0.58146	0.00478881	8.91849e-05	0.00595047	0.061506
YBL099W	YBL099W_K.HALIVYDDLSK.Q	ATP1	Alpha subunit of the F1 sector of mitochondrial F1F0 ATP synthase; which is a large, evolutionarily conserved enzyme complex required for ATP synthesis; F1 translationally regulates ATP6 and ATP8 expression to achieve a balanced output of ATP synthase genes encoded in nucleus and mitochondria; phosphorylated; N-terminally propionylated in vivo	OU	0.514573	0.0150936	0.0066015	0.0176497	0.166561	OU	0.623151	0.00199894	0.000214641	0.0024514	0.0954205	OU	0.499361	0.018186	0.00336334	0.0217577	0.228329	OU	0.606564	0.00282384	0.000357775	0.00360553	0.146083
YJL080C	YJL080C_R.APIEIPLEK.V	SCP160	Essential RNA-binding G protein effector of mating response pathway; ligand-activated RNA-binding protein that delivers RNAs involved in polarization and perpetualizing mating signal to shmoo tip during pheromone signaling; Scp160p-mediated RNA trafficking essential for chemotropism and successful mating; mainly associated with nuclear envelope and ER, interacts in mRNA-dependent manner with tran…	OU	0.504912	0.0169698	0.00880221	0.0188088	0.0496605	OU	0.444326	0.0387786	0.0167889	0.0437535	0.106552	OU	0.541314	0.00935757	0.0063903	0.0109658	0.0339044	OU	0.504008	0.0170408	0.010504	0.019257	0.0577242
YJR144W	YJR144W_R.EYGLICHGQLISVAR.G	MGM101	Protein with a role in mitochondrial DNA recombinational repair; also involved in interstrand cross-link repair; binds to and catalyzes the annealing of single-stranded mtDNA; oligomerizes to form rings and filaments; related to Rad52-type recombination proteins, with limited overall similarity but sharing conserved functionally important residues; component of the mitochondrial nucleoid, require…	OU	0.50396	0.0180869	0.00956219	0.0199326	0.0780902	OU	0.556932	0.00730193	0.00287905	0.00866099	0.0548669	OU	0.487035	0.0215459	0.00989157	0.0250202	0.117516	OU	0.53906	0.00979903	0.00353421	0.0116457	0.0833574
YCR093W	YCR093W_K.GVGYDFLSVDSK.L	CDC39	Component of the CCR4-NOT1 core complex; this complex has multiple roles in regulating mRNA levels including regulation of transcription and destabilizing mRNAs by deadenylation; basal transcription factor	OU	0.499026	0.0173144	0.00191102	0.0200699	0.0647234	OU	0.403901	0.0588477	0.0031883	0.066491	0.134662	OU	0.495188	0.0192444	0.00238867	0.021618	0.0802382	OU	0.427587	0.045539	0.00157871	0.0506817	0.146191
YML054C	YML054C_K.DVTAIFEPLHAPNVIDK.Y	CYB2	Cytochrome b2 (L-lactate cytochrome-c oxidoreductase); component of the mitochondrial intermembrane space, required for lactate utilization; expression is repressed by glucose and anaerobic conditions	OU	0.498043	0.0184441	0.00396777	0.0214609	0.0444938	OU	0.495774	0.0194045	0.00791539	0.0228849	0.0416736	Null	0.481351	0.0233234	0.00471506	0.0270899	0.0564928	OU	0.497211	0.018952	0.00666083	0.0224962	0.0439546
YPR149W	YPR149W_K.TLMSVFNMISNGAFGSGSFSK.R	NCE102	Protein of unknown function; contains transmembrane domains; involved in secretion of proteins that lack classical secretory signal sequences; component of the detergent-insoluble glycolipid-enriched complexes (DIGs); NCE102 has a paralog, FHN1, that arose from the whole genome duplication	OU	0.496968	0.0205294	0.00807727	0.0218512	0.0744766	OU	0.519536	0.0137536	0.0046922	0.0162393	0.051336	OU	0.437986	0.0424412	0.015127	0.0448501	0.130309	OU	0.474694	0.0262977	0.0103352	0.0298117	0.0898608
YKR001C	YKR001C_K.DATIPTNEFVVDIIK.A	VPS1	Dynamin-like GTPase required for vacuolar sorting; also involved in actin cytoskeleton organization, endocytosis, late Golgi-retention of some proteins, regulation of peroxisome biogenesis	OU	0.495901	0.0224475	0.0100803	0.0259381	0.0525369	OU	0.479109	0.0256391	0.0131355	0.02984	0.0611506	OU	0.412921	0.0624805	0.0270602	0.0674107	0.142527	OU	0.444792	0.0411512	0.0210925	0.0466942	0.0995182
Q0250	Q0250_R.LLDTDTSMVVPVDTHIR.F	COX2	Subunit II of cytochrome c oxidase (Complex IV); Complex IV is the terminal member of the mitochondrial inner membrane electron transport chain; one of three mitochondrially-encoded subunits	OU	0.495867	0.0211095	0.00226037	0.0251207	0.0790849	OU	0.55356	0.00811841	0.000613732	0.00996836	0.0436254	OU	0.449888	0.0371006	0.00496298	0.0418573	0.131321	OU	0.508241	0.0165577	0.00195057	0.0191672	0.0748502
YMR306W	YMR306W_R.IENPSLVSLYRGNNEALENDLENMASR.K	FKS3	Protein involved in spore wall assembly; has similarity to 1,3-beta-D-glucan synthase catalytic subunits Fks1p and Gsc2p; the authentic, non-tagged protein is detected in highly purified mitochondria in high-throughput studies	OU	0.494834	0.0181338	0.00573989	0.0214078	0.0701665	OU	0.417857	0.049405	0.0202651	0.0541854	0.101006	OU	0.479352	0.0234575	0.00901113	0.027014	0.0866286	OU	0.418673	0.0500789	0.0212404	0.0571376	0.109596
YML054C	YML054C_K.ALFVTVDAPSLGQR.E	CYB2	Cytochrome b2 (L-lactate cytochrome-c oxidoreductase); component of the mitochondrial intermembrane space, required for lactate utilization; expression is repressed by glucose and anaerobic conditions	OU	0.487107	0.0216922	0.00703716	0.0250649	0.0675264	OU	0.525851	0.0122276	0.00490501	0.0147294	0.0417577	OU	0.496494	0.0188346	0.00476387	0.0221563	0.0624339	OU	0.530667	0.0113144	0.00374764	0.01345	0.0401131
YPR088C	YPR088C_K.TVFDELCK.L	SRP54	Signal recognition particle (SRP) subunit (homolog of mammalian SRP54); contains the signal sequence-binding activity of SRP, interacts with the SRP RNA, and mediates binding of SRP to signal receptor; contains GTPase domain	lambda	0.486965	0.0220807	0.0113701	0.0256944	0.159944	OU	0.338668	0.114686	0.086744	0.124279	0.245305	lambda	0.487156	0.0224596	0.00941207	0.0263616	0.142398	OU	0.353631	0.10156	0.0803844	0.109419	0.213908
YEL060C	YEL060C_T.EFDTQNSAPWGLAR.I	PRB1	Vacuolar proteinase B (yscB) with H3 N-terminal endopeptidase activity; serine protease of the subtilisin family; involved in protein degradation in the vacuole and required for full protein degradation during sporulation; activity inhibited by Pbi2p; protein abundance increases in response to DNA replication stress; PRB1 has a paralog, YSP3, that arose from the whole genome duplication	OU	0.482837	0.0221844	0.00520447	0.0243617	0.182761	OU	0.531711	0.010246	0.00142994	0.011768	0.207975	OU	0.478448	0.0241013	0.0104887	0.0284076	0.194707	OU	0.507859	0.0153497	0.0025601	0.0181343	0.194312
YLR208W	YLR208W_K.LIDTLTGHEGPVWR.V	SEC13	Structural component of 3 distinct complexes; subunit of Nup84 nuclear pore sub-complex (NPC), COPII vesicle coat, and Seh1-associated (SEA) complex; COPII vesicle coat is required for ER to Golgi transport; the Nup84 subcomplex contributes to nucleocytoplasmic transport, NPC biogenesis and processes that may require localization of chromosomes at the nuclear periphery, including transcription; h…	OU	0.480408	0.0143255	0.00682982	0.0160832	0.0862621	OU	0.560691	0.0033833	0.00151486	0.00414134	0.0603558	OU	0.427286	0.0392076	0.0186171	0.0410496	0.225141	OU	0.519329	0.0085591	0.00339376	0.00999041	0.141272
YMR031C	YMR031C_K.ESLESHLNDDVIILANK.A	EIS1	Component of the eisosome required for proper eisosome assembly; similar to Uso1p; authentic, non-tagged protein is detected in a phosphorylated state in highly purified mitochondria in high-throughput studies; protein increases in abundance and relocalizes from plasma membrane to cytoplasm upon DNA replication stress; EIS1 has a paralog, YKL050C, that arose from the whole genome duplication	OU	0.477535	0.0259038	0.0126197	0.02733	0.0886951	OU	0.4369	0.0425561	0.0284508	0.0470571	0.0616395	OU	0.421498	0.0530703	0.0345643	0.0582001	0.295532	OU	0.436641	0.043468	0.0333515	0.0473387	0.154975
YLR448W	YLR448W_K.WYPSEDVAAPK.K	RPL6B	Ribosomal 60S subunit protein L6B; binds 5.8S rRNA; homologous to mammalian ribosomal protein L6, no bacterial homolog; RPL6B has a paralog, RPL6A, that arose from the whole genome duplication	OU	0.47565	0.0192966	0.00401987	0.0232804	0.0572243	OU	0.417607	0.0429003	0.00705565	0.0505724	0.089108	lambda	0.600397	0.00253347	0.000716308	0.00340079	0.00947908	OU	0.504307	0.0130053	0.00283627	0.0161949	0.0385511
YDL181W	YDL181W_R.ATEDFFVR.Q	INH1	Protein that inhibits ATP hydrolysis by the F1F0-ATP synthase; inhibitory function is enhanced by stabilizing proteins Stf1p and Stf2p; has a calmodulin-binding motif and binds calmodulin in vitro; INH1 has a paralog, STF1, that arose from the whole genome duplication	OU	0.47337	0.0284351	0.00583642	0.0322312	0.0888449	OU	0.575865	0.00531042	0.000340309	0.00661772	0.023057	OU	0.513149	0.0150798	0.0011951	0.017786	0.0567467	OU	0.589422	0.00404388	0.000178263	0.00514119	0.0183667
YGR132C	YGR132C_K.VALPIGIIASGIQYSMYDVK.G	PHB1	Subunit of the prohibitin complex (Phb1p-Phb2p); prohibitin is a 1.2 MDa ring-shaped inner mitochondrial membrane chaperone that stabilizes newly synthesized proteins; determinant of replicative life span; involved in mitochondrial segregation; prohibitin deficiency induces a mitochondrial unfolded protein response (mtUPR)	OU	0.470694	0.027419	0.0118159	0.0317719	0.0955358	OU	0.501769	0.0171895	0.00592741	0.0204672	0.0815734	OU	0.450226	0.0355793	0.012654	0.0413684	0.125666	OU	0.466022	0.0287927	0.00910717	0.0343221	0.114748
YLR270W	YLR270W_K.DAIITAEK.T	DCS1	Non-essential hydrolase involved in mRNA decapping; activates Xrn1p; may function in a feedback mechanism to regulate deadenylation, contains pyrophosphatase activity and a HIT (histidine triad) motif; acts as inhibitor of neutral trehalase Nth1p; required for growth on glycerol medium; protein abundance increases in response to DNA replication stress; DCS1 has a paralog, DCS2, that arose from th…	OU	0.4651	0.0162121	0.00625288	0.01877	0.0497265	OU	0.432464	0.0268039	0.0095557	0.0305779	0.0912442	lambda	0.609081	0.00166499	0.00069059	0.00206129	0.00673234	OU	0.506419	0.00869816	0.00247516	0.0104605	0.0306107
YGL129C	YGL129C_K.LNKQEVNELIDYYK.Q	RSM23	Mitochondrial ribosomal protein of the small subunit; has similarity to mammalian apoptosis mediator proteins; null mutation prevents induction of apoptosis by overproduction of metacaspase Mca1p	OU	0.464679	0.0302597	0.0130515	0.0334538	0.0726965	OU	0.51443	0.0143637	0.00234853	0.0171259	0.037974	Null	0.507347	0.0159465	0.00528558	0.018582	0.0459416	OU	0.533242	0.0106203	0.00209925	0.0128461	0.0303199
YPL231W	YPL231W_R.LISSKMPGGFTITVAR.K	FAS2	Alpha subunit of fatty acid synthetase; complex catalyzes the synthesis of long-chain saturated fatty acids; contains the acyl-carrier protein domain and beta-ketoacyl reductase, beta-ketoacyl synthase and self-pantetheinylation activities	OU	0.463219	0.0309347	0.00854154	0.0355579	0.198262	OU	0.603635	0.00295417	0.000275651	0.00384163	0.0575175	Null	0.452912	0.0342861	0.0068935	0.0392363	0.241406	Null	0.569563	0.00565855	0.000737773	0.00696742	0.108002
YML100W	YML100W_K.TSLQDIHISWQFNQEGSK.I	TSL1	Large subunit of trehalose 6-phosphate synthase/phosphatase complex; Tps1p-Tps2p complex converts uridine-5'-diphosphoglucose and glucose 6-phosphate to trehalose; contributes to survival to acute lethal heat stress; mutant has aneuploidy tolerance; protein abundance increases in response to DNA replication stress; TSL1 has a paralog, TPS3, that arose from the whole genome duplication	OU	0.460452	0.029988	0.00777041	0.035801	0.124098	OU	0.431249	0.0419642	0.0194782	0.0494286	0.0780308	OU	0.468447	0.0278053	0.00941072	0.0341705	0.144898	OU	0.460914	0.0293987	0.0143684	0.0344309	0.106718
YML120C	YML120C_R.TFAANLEK.A	NDI1	NADH:ubiquinone oxidoreductase; transfers electrons from NADH to ubiquinone in respiratory chain but does not pump protons, in contrast to higher eukaryotic multisubunit respiratory complex I; upon apoptotic stress, is activated in mitochondria by N-terminal cleavage, then translocates to cytoplasm to induce apoptosis; homolog of human AIFM2; yeast NDI1 complements several phenotypes of human cel…	OU	0.459083	0.0277222	0.00901721	0.0302432	0.0892618	OU	0.367188	0.0828035	0.0162363	0.0911065	0.173581	OU	0.455037	0.0315404	0.0117459	0.0359051	0.107971	OU	0.389284	0.0671606	0.0112385	0.0744033	0.18704
YPR004C	YPR004C_R.VGALLDVQPVCEVTVIKDPK.T	AIM45	Putative ortholog of mammalian ETF-alpha; interacts with frataxin, Yfh1p; null mutant displays elevated frequency of mitochondrial genome loss; may have a role in oxidative stress response; ETF-alpha is an electron transfer flavoprotein complex subunit	OU	0.457569	0.0318889	0.00814444	0.0358119	0.138494	OU	0.421338	0.0492521	0.00387354	0.0549706	0.139684	OU	0.46204	0.0307032	0.00952574	0.0341529	0.111816	OU	0.452713	0.0339421	0.00544982	0.0391657	0.111877
YLR178C	YLR178C_R.YVFLLYK.Q	TFS1	Inhibitor of carboxypeptidase Y (Prc1p), and Ras GAP (Ira2p); phosphatidylethanolamine-binding protein (PEBP) family member and ortholog of hPEBP1/RKIP, a natural metastasis suppressor; targets to vacuolar membranes during stationary phase; acetylated by NatB N-terminal acetyltransferase; protein abundance increases in response to DNA replication stress	OU	0.457311	0.0325989	0.00915979	0.0383899	0.10022	OU	0.490606	0.0203983	0.00854978	0.0244903	0.0713397	OU	0.371158	0.0895629	0.0196027	0.10116	0.264455	OU	0.429162	0.0468198	0.0132366	0.053404	0.166738
SGRP	SGRP_Hypothetical_protein_12_K.NVYFDNGWLK.T			lambda	0.45634	0.0283514	0.00360959	0.0318182	0.0994677	OU	0.409392	0.0580587	0.0178555	0.0609995	0.101113	lambda	0.477296	0.0222063	0.00416392	0.0260046	0.0760231	lambda	0.458367	0.0285564	0.0114203	0.0326188	0.0633084
YER062C	YER062C_K.DKPYFDAEHVIQVSHGWR.T	GPP2	DL-glycerol-3-phosphate phosphatase involved in glycerol biosynthesis; also known as glycerol-1-phosphatase; induced in response to hyperosmotic or oxidative stress, and during diauxic shift; GPP2 has a paralog, GPP1, that arose from the whole genome duplication	OU	0.453644	0.0368352	0.018249	0.040369	0.10583	OU	0.452364	0.0355305	0.0162068	0.0398969	0.0758547	OU	0.388684	0.078394	0.0329907	0.0870763	0.223958	OU	0.422237	0.0525141	0.0209146	0.0594733	0.139445
YNR016C	YNR016C_K.ILIANNGIAAVK.E	ACC1	Acetyl-CoA carboxylase, biotin containing enzyme; catalyzes carboxylation of cytosolic acetyl-CoA to form malonyl-CoA and regulates histone acetylation by regulating the availablity of acetyl-CoA; required for de novo biosynthesis of long-chain fatty acids; ACC1 has a paralog, HFA1, that arose from the whole genome duplication	lambda	0.453581	0.0232429	0.00423641	0.0261883	0.344997	lambda	0.547925	0.00490601	8.8679e-06	0.00602034	0.512549	lambda	0.420262	0.0420892	0.0129641	0.0457945	0.826516	lambda	0.541297	0.00553625	0.000174139	0.00659075	0.728169
YPL004C	YPL004C_K.NAAGNFGPELAR.K	LSP1	Eisosome core component; eisosomes are large immobile patch structures at the cell cortex associated with endocytosis; phosphorylated on Thr233 upon Pkc1p hyperactivation in a Slt2p MAPK-dependent fashion; null mutants show activation of Pkc1p/Ypk1p stress resistance pathways; member of the BAR domain family	OU	0.453169	0.0347708	0.0126726	0.0399993	0.116097	OU	0.522159	0.0124997	0.00412415	0.0153466	0.0611913	OU	0.366701	0.0947214	0.0262422	0.104695	0.279227	OU	0.451632	0.0349908	0.00813793	0.0405648	0.133493
YBL030C	YBL030C_K.TPLPPAPAPK.K	PET9	Major ADP/ATP carrier of the mitochondrial inner membrane; exchanges cytosolic ADP for mitochondrially synthesized ATP; also imports heme and ATP; required for viability in many lab strains that carry a sal1 mutation; PET9 has a paralog, AAC3, that arose from the whole genome duplication; human homolog SLC25A4 implicated in progressive external ophthalmoplegia can complement yeast null mutant	OU	0.452886	0.03443	0.00914218	0.0401749	0.119584	OU	0.466262	0.0285998	0.00864112	0.0329381	0.124054	OU	0.365723	0.0947862	0.0388634	0.103682	0.276872	OU	0.390727	0.07258	0.0317327	0.0777009	0.237512
YOR173W	YOR173W_R.NKEDGFVILPDMK.W	DCS2	m(7)GpppX pyrophosphatase regulator; non-essential, stress induced regulatory protein; modulates m7G-oligoribonucleotide metabolism; inhibits Dcs1p; regulated by Msn2p, Msn4p, and the Ras-cAMP-cAPK signaling pathway; mutant has increased aneuploidy tolerance; DCS2 has a paralog, DCS1, that arose from the whole genome duplication	OU	0.451502	0.0356686	0.00900119	0.0434074	0.0833133	OU	0.437907	0.0420783	0.018612	0.0475516	0.0744598	OU	0.34109	0.122606	0.0264477	0.137467	0.242264	OU	0.36663	0.0955899	0.0314796	0.105185	0.180683
YDL022W	YDL022W_K.DAWECEKELLNGQSAQGLITCK.E	GPD1	NAD-dependent glycerol-3-phosphate dehydrogenase; key enzyme of glycerol synthesis, essential for growth under osmotic stress; expression regulated by high-osmolarity glycerol response pathway; protein abundance increases in response to DNA replication stress; constitutively inactivated via phosphorylation by the protein kinases YPK1 and YPK2, dephosphorylation increases catalytic activity; GPD1 …	OU	0.451455	0.0385832	0.0130522	0.0449232	0.103876	OU	0.444236	0.0412013	0.0084892	0.0483416	0.0838451	OU	0.432091	0.0473442	0.00341275	0.0573187	0.124894	OU	0.454968	0.0357316	0.00252473	0.0424279	0.0907248
YAL021C	YAL021C_K.FIGFPNDKFPSDHIPLLAR.F	CCR4	Component of the CCR4-NOT transcriptional complex; CCR4-NOT is involved in regulation of gene expression; component of the major cytoplasmic deadenylase, which is involved in mRNA poly(A) tail shortening	OU	0.4514	0.0265179	0.00552935	0.0313952	0.0934722	OU	0.365942	0.0780795	0.0102521	0.0853646	0.170302	OU	0.424152	0.0432353	0.0102653	0.0492413	0.142507	OU	0.35104	0.0958206	0.0118724	0.104625	0.212127
YJR077C	YJR077C_R.IQLEPTVYNK.G	MIR1	Mitochondrial phosphate carrier; imports inorganic phosphate into mitochondria; functionally redundant with Pic2p but more abundant than Pic2p under normal conditions; phosphorylated	OU	0.449845	0.0406061	0.012704	0.0464975	0.114396	OU	0.457351	0.0347555	0.0100154	0.0388494	0.122617	OU	0.437198	0.0471962	0.0138936	0.0543837	0.145467	OU	0.44193	0.0433247	0.0093488	0.0500012	0.162971
YDR483W	YDR483W_K.TTMDYITPSFANK.A	KRE2	Alpha1,2-mannosyltransferase of the Golgi; involved in protein mannosylation; KRE2 has a paralog, KTR6, that arose from the whole genome duplication	OU	0.449622	0.0445846	0.00971173	0.0508518	0.133264	OU	0.518791	0.0156545	0.0030088	0.0182012	0.071195	OU	0.469798	0.0305355	0.00535298	0.034899	0.10652	OU	0.519541	0.0148746	0.00248899	0.017728	0.0642485
YLR248W	YLR248W_R.DIKPENLLFEPIEFTR.S	RCK2	Protein kinase involved in response to oxidative and osmotic stress; identified as suppressor of S. pombe cell cycle checkpoint mutations; similar to CaM (calmodulin) kinases; RCK2 has a paralog, RCK1, that arose from the whole genome duplication	OU	0.448681	0.0355207	0.0229556	0.0384214	0.135653	OU	0.477865	0.0235292	0.00787588	0.0271698	0.124106	OU	0.43288	0.0437074	0.0136522	0.0504725	0.174488	OU	0.474603	0.0248793	0.00737353	0.0293873	0.139255
YGL191W	YGL191W_R.SKPFFWGDGDK.T	COX13	Subunit VIa of cytochrome c oxidase; present in a subclass of cytochrome c oxidase complexes that may have a role in mimimizing generation of reactive oxygen species; not essential for cytochrome c oxidase activity but may modulate activity in response to ATP; required for assembly of Rcf2p into cytochrome c oxidase - cytochrome bc1 supercomplexes	OU	0.446611	0.0371098	0.0184593	0.0411902	0.121464	OU	0.48036	0.0233731	0.0119307	0.0274971	0.0690902	Null	0.404569	0.0618196	0.0245005	0.0682991	0.168471	Null	0.450636	0.0353136	0.0151537	0.0405245	0.115954
YIL125W	YIL125W_T.SNATYIDEMYQAWQK.D	KGD1	Subunit of the mitochondrial alpha-ketoglutarate dehydrogenase complex; catalyzes a key step in the tricarboxylic acid (TCA) cycle, the oxidative decarboxylation of alpha-ketoglutarate to form succinyl-CoA	OU	0.443849	0.0498878	0.0166983	0.0525247	0.136864	OU	0.474534	0.0286689	0.00933247	0.0317863	0.0794423	OU	0.45889	0.0361257	0.00735782	0.0396837	0.102294	OU	0.485206	0.0245292	0.00628804	0.0280391	0.0740588
YOR361C	YOR361C_K.ALTSLFSK.A	PRT1	eIF3b subunit of the eukaryotic translation initiation factor 3 (eIF3); subunit of the core complex of eIF3; essential for translation; part of a subcomplex (Prt1p-Rpg1p-Nip1p) that stimulates binding of mRNA and tRNA(i)Met to ribosomes	OU	0.443582	0.0229022	0.000871117	0.0258934	0.20698	OU	0.492621	0.0111717	1.10275e-05	0.0130262	0.37836	OU	0.522767	0.00983026	0.000629994	0.0114753	0.13893	OU	0.546256	0.00455593	2.22059e-05	0.00571398	0.257305
YNR016C	YNR016C_K.VALTVLSHSK.V	ACC1	Acetyl-CoA carboxylase, biotin containing enzyme; catalyzes carboxylation of cytosolic acetyl-CoA to form malonyl-CoA and regulates histone acetylation by regulating the availablity of acetyl-CoA; required for de novo biosynthesis of long-chain fatty acids; ACC1 has a paralog, HFA1, that arose from the whole genome duplication	OU	0.442817	0.0356284	0.012791	0.0362123	0.136924	OU	0.455572	0.0289394	0.0145404	0.0331907	0.0639223	OU	0.46213	0.0295763	0.0120302	0.0331945	0.132849	OU	0.486152	0.019832	0.00890205	0.0230154	0.0709839
YCL057C-A	YCL057C-A_R.GYAEGDAIFR.S	MIC10	Conserved component of the MICOS complex; MICOS (formerly MINOS or MitOS) is a mitochondrial inner membrane complex that extends into the intermembrane space and has a role in the maintenance of crista junctions, inner membrane architecture, and formation of contact sites to the outer membrane; ortholog of human MINOS1	OU	0.442057	0.0411253	0.0177259	0.0465897	0.135842	OU	0.468791	0.0287187	0.0152157	0.0326248	0.0692113	OU	0.393278	0.0717099	0.0306745	0.080086	0.203853	OU	0.425324	0.0500995	0.0217418	0.0571711	0.115303
YGL187C	YGL187C_D.PIIIESYDDYR.Y	COX4	Subunit IV of cytochrome c oxidase; the terminal member of the mitochondrial inner membrane electron transport chain; precursor N-terminal 25 residues are cleaved during mitochondrial import; phosphorylated; spermidine enhances translation	OU	0.440773	0.0463642	0.0262124	0.0535769	0.142373	OU	0.521221	0.0143037	0.0044533	0.0171483	0.0665238	OU	0.453523	0.03706	0.0138012	0.0426682	0.132498	OU	0.509848	0.0168868	0.00538462	0.0194687	0.0821411
YLR178C	YLR178C_K.LLNEATHETSGATEFFASEFNTK.G	TFS1	Inhibitor of carboxypeptidase Y (Prc1p), and Ras GAP (Ira2p); phosphatidylethanolamine-binding protein (PEBP) family member and ortholog of hPEBP1/RKIP, a natural metastasis suppressor; targets to vacuolar membranes during stationary phase; acetylated by NatB N-terminal acetyltransferase; protein abundance increases in response to DNA replication stress	OU	0.440629	0.040278	0.0151215	0.0475617	0.147262	OU	0.446566	0.0368091	0.0210007	0.0440569	0.0796557	OU	0.381192	0.0802879	0.0203747	0.0914679	0.296898	OU	0.420212	0.0514437	0.0187581	0.0587972	0.166306
YML086C	YML086C_K.DTDYDDFEMR.G	ALO1	D-Arabinono-1,4-lactone oxidase; catalyzes the final step in biosynthesis of dehydro-D-arabinono-1,4-lactone, which is protective against oxidative stress	OU	0.440182	0.0394658	0.0212576	0.0416246	0.164558	OU	0.349342	0.107387	0.0475599	0.114864	0.245846	OU	0.430233	0.0458847	0.027537	0.0507137	0.245783	OU	0.391555	0.0699749	0.0396719	0.0777606	0.27581
YMR256C	YMR256C_K.VIQLQK.I	COX7	Subunit VII of cytochrome c oxidase (Complex IV); Complex IV is the terminal member of the mitochondrial inner membrane electron transport chain	OU	0.439482	0.0407303	0.00269858	0.044856	0.0932612	OU	0.49153	0.0195512	0.00265419	0.0220453	0.0502094	OU	0.519912	0.0130995	0.00100875	0.0163898	0.0402711	OU	0.542027	0.00900146	0.000851023	0.0109512	0.0265186
YBR221C	YBR221C_R.RVVDTPITEYGFTGL.A	PDB1	E1 beta subunit of the pyruvate dehydrogenase (PDH) complex; PDH is an evolutionarily conserved multi-protein complex found in mitochondria	OU	0.439461	0.0289461	0.0158207	0.0330469	0.0684991	OU	0.312262	0.132285	0.072868	0.141182	0.238079	OU	0.441417	0.0322723	0.0104085	0.0362597	0.0756797	OU	0.357675	0.0852287	0.0492415	0.0948211	0.14358
YLL040C	YLL040C_K.VDFAQRPDSFLSSFQLNK.F	VPS13	Protein involved in prospore membrane morphogenesis; heterooligomeric or homooligomeric complex; peripherally associated with membranes; involved in sporulation, vacuolar protein sorting, prospore membrane formation during sporulatoin, and protein-Golgi retention; homologous to human CHAC and COH1 which are involved in chorea acanthocytosis and Cohen syndrome, respectively	OU	0.437428	0.0322342	0.0102758	0.0357652	0.134731	OU	0.369857	0.0752945	0.0230443	0.0819336	0.203505	OU	0.435344	0.0375257	0.0151831	0.0402579	0.118508	OU	0.396408	0.0577289	0.0278608	0.0616606	0.160033
YML128C	YML128C_K.DLQNWLNDNGIDYDKAVQSKDELVQK.V	MSC1	Protein of unknown function; mutant is defective in directing meiotic recombination events to homologous chromatids; the authentic, non-tagged protein is detected in highly purified mitochondria and is phosphorylated	OU	0.435696	0.0395885	0.0176256	0.0444463	0.147088	OU	0.372176	0.0812401	0.0424684	0.0890287	0.159393	OU	0.42033	0.049998	0.0271111	0.0553465	0.178137	OU	0.375412	0.0805062	0.0448031	0.0890716	0.194981
YGL191W	YGL191W_R.DYEFMNIR.S	COX13	Subunit VIa of cytochrome c oxidase; present in a subclass of cytochrome c oxidase complexes that may have a role in mimimizing generation of reactive oxygen species; not essential for cytochrome c oxidase activity but may modulate activity in response to ATP; required for assembly of Rcf2p into cytochrome c oxidase - cytochrome bc1 supercomplexes	OU	0.434374	0.0465282	0.00960727	0.0529447	0.145526	OU	0.480896	0.0247649	0.00408666	0.0281269	0.105647	OU	0.383978	0.0795094	0.0174481	0.0866318	0.236191	OU	0.429606	0.0477276	0.010909	0.0517247	0.169711
YJL166W	YJL166W_K.TYMGWWGHMGGPK.Q	QCR8	Subunit 8 of ubiquinol cytochrome-c reductase (Complex III); Complex III is a component of the mitochondrial inner membrane electron transport chain; oriented facing the intermembrane space; expression is regulated by Abf1p and Cpf1p	OU	0.432305	0.0506289	0.0160212	0.0587258	0.163622	OU	0.544567	0.00956311	0.00194002	0.0116959	0.054256	OU	0.443725	0.0406043	0.013147	0.0465965	0.146951	OU	0.526171	0.0126386	0.00256689	0.0152821	0.0626239
YLR342W	YLR342W_K.AAGDASRAHR.T	FKS1	Catalytic subunit of 1,3-beta-D-glucan synthase; functionally redundant with alternate catalytic subunit Gsc2p; binds to regulatory subunit Rho1p; involved in cell wall synthesis and maintenance; localizes to sites of cell wall remodeling; FKS1 has a paralog, GSC2, that arose from the whole genome duplication	OU	0.432053	0.04252	0.0255936	0.0453888	0.114817	OU	0.50175	0.0156622	0.0104636	0.0162691	0.0456774	OU	0.434848	0.0420397	0.0198742	0.0475236	0.114831	OU	0.48963	0.0194149	0.010735	0.0212096	0.0587096
YGR240C	YGR240C_Q.LLADIISEASK.G	PFK1	Alpha subunit of heterooctameric phosphofructokinase; involved in glycolysis, indispensable for anaerobic growth, activated by fructose-2,6-bisphosphate and AMP, mutation inhibits glucose induction of cell cycle-related genes	OU	0.431799	0.0483036	0.0196739	0.0544635	0.135709	OU	0.425726	0.0489387	0.0305862	0.0539338	0.104592	OU	0.546235	0.010207	0.00534764	0.0125838	0.0326475	OU	0.485994	0.0230191	0.0134868	0.0262683	0.0518832
YBL015W	YBL015W_R.MLNGLGGSADFLR.N	ACH1	Protein with CoA transferase activity; particularly for CoASH transfer from succinyl-CoA to acetate; has minor acetyl-CoA-hydrolase activity; phosphorylated; required for acetate utilization and for diploid pseudohyphal growth	OU	0.430437	0.0463535	0.0224874	0.0505511	0.145326	OU	0.408418	0.0604637	0.025589	0.0644886	0.199685	OU	0.453863	0.0343365	0.019396	0.0391373	0.124262	OU	0.436903	0.0432458	0.0264876	0.0472774	0.170557
YOR065W	YOR065W_K.LSDYIPGPYPNEQAAR.A	CYT1	Cytochrome c1; component of the mitochondrial respiratory chain; expression is regulated by the heme-activated, glucose-repressed Hap2p/3p/4p/5p CCAAT-binding complex	OU	0.430038	0.0541611	0.0256796	0.0560708	0.17198	OU	0.484636	0.025021	0.0157318	0.0275009	0.0557805	OU	0.406204	0.0660367	0.0397772	0.0721019	0.208563	OU	0.465437	0.0319351	0.0212888	0.03561	0.0937908
YBL015W	YBL015W_K.HLSMFPQDLTYGFYTR.E	ACH1	Protein with CoA transferase activity; particularly for CoASH transfer from succinyl-CoA to acetate; has minor acetyl-CoA-hydrolase activity; phosphorylated; required for acetate utilization and for diploid pseudohyphal growth	OU	0.428996	0.0466596	0.0247978	0.0496713	0.0996239	OU	0.352555	0.107119	0.0354563	0.117373	0.198055	OU	0.430005	0.0461963	0.0279887	0.0521542	0.114852	OU	0.374746	0.0864491	0.0369154	0.0912591	0.187988
YPR191W	YPR191W_R.VSLQDIKDFADK.V	QCR2	Subunit 2 of ubiquinol cytochrome-c reductase (Complex III); Complex III is a component of the mitochondrial inner membrane electron transport chain; phosphorylated; transcription is regulated by Hap1p, Hap2p/Hap3p, and heme	OU	0.428689	0.0508804	0.0113444	0.0585684	0.172474	OU	0.541658	0.00966021	0.0024101	0.0119753	0.059734	OU	0.456282	0.0342169	0.00947599	0.0402644	0.131509	OU	0.53335	0.0110019	0.00253592	0.0136116	0.0588726
YMR079W	YMR079W_R.KDYGTDTILQDFHYDEKPLIAK.F	SEC14	Phosphatidylinositol/phosphatidylcholine transfer protein; involved in regulating PtdIns, PtdCho, and ceramide metabolism, products of which regulate intracellular transport and UPR; has a role in localization of lipid raft proteins; functionally homologous to mammalian PITPs; SEC14 has a paralog, YKL091C, that arose from the whole genome duplication	OU	0.428202	0.0525144	0.0340059	0.0526921	0.115325	OU	0.394522	0.0729925	0.0308359	0.0780278	0.170858	OU	0.551246	0.00917636	0.00589143	0.0109781	0.0281526	OU	0.502382	0.0188444	0.00920338	0.0209593	0.054247
YNL306W	YNL306W_K.DIEVVMDDFGK.G	MRPS18	Mitochondrial ribosomal protein of the small subunit; essential for viability, unlike most other mitoribosomal proteins	OU	0.428015	0.0476978	0.0261948	0.0524975	0.186173	OU	0.382018	0.0795736	0.0408294	0.0849085	0.184402	OU	0.444597	0.0382993	0.019539	0.0437338	0.134341	OU	0.416785	0.0539465	0.0299778	0.0597319	0.180453
YGR049W	YGR049W_K.DGEAACPFSK.M	SCM4	Mitochondrial outer membrane protein of unknown function; predicted to have 4 transmembrane segments; import is mediated by Tom70p and Mim1p; interacts genetically with a cdc4 mutation; SCM4 has a paralog, ATG33, that arose from the whole genome duplication	OU	0.427512	0.0380767	0.00789593	0.0419723	0.122202	OU	0.356937	0.0854892	0.024032	0.092074	0.160495	OU	0.496333	0.0160309	0.00633413	0.0184107	0.0542528	OU	0.404291	0.0517995	0.0112131	0.0595552	0.10384
YGL191W	YGL191W_K.HVPDSEWPR.D	COX13	Subunit VIa of cytochrome c oxidase; present in a subclass of cytochrome c oxidase complexes that may have a role in mimimizing generation of reactive oxygen species; not essential for cytochrome c oxidase activity but may modulate activity in response to ATP; required for assembly of Rcf2p into cytochrome c oxidase - cytochrome bc1 supercomplexes	OU	0.427103	0.0522777	0.0121103	0.0603846	0.166505	OU	0.511354	0.0159057	0.0015728	0.0196743	0.0803412	OU	0.41828	0.054498	0.00869839	0.063276	0.182194	OU	0.477187	0.0257393	0.00331051	0.030929	0.10997
YMR217W	YMR217W_R.IVNEVDGVAR.V	GUA1	GMP synthase; highly conserved enzyme that catalyzes the second step in the biosynthesis of GMP from inosine 5'-phosphate (IMP); transcription is not subject to regulation by guanine but is negatively regulated by nutrient starvation; reduction-of-function mutation gua1-G388D causes changes in cellular guanine nucleotide pools, defects in general protein synthesis, and impaired translation of GCN…	OU	0.426514	0.0326885	0.00826247	0.0376302	0.141684	OU	0.42353	0.0346082	0.00365821	0.0409282	0.231612	OU	0.50375	0.0119852	0.00318063	0.0150269	0.0681335	OU	0.50156	0.0110903	0.00167894	0.0138273	0.105067
YPR160W	YPR160W_K.GALDDLGFKLEDVLDQEPDAGLGNGGLGR.L	GPH1	Glycogen phosphorylase required for the mobilization of glycogen; non-essential; regulated by cyclic AMP-mediated phosphorylation; expression is regulated by stress-response elements and by the HOG MAP kinase pathway	OU	0.426072	0.0518624	0.0180953	0.0583524	0.175774	OU	0.471724	0.0282071	0.0138672	0.0329497	0.0606225	OU	0.42903	0.0482878	0.0148625	0.0533719	0.160913	OU	0.486891	0.0227216	0.00621347	0.0261632	0.0696791
YBL045C	YBL045C_K.KIDAITVK.D	COR1	Core subunit of the ubiquinol-cytochrome c reductase complex; the ubiquinol-cytochrome c reductase complex (bc1 complex) is a component of the mitochondrial inner membrane electron transport chain	OU	0.425567	0.0501233	0.0130091	0.0564151	0.19205	OU	0.542037	0.00925002	0.00296759	0.0108805	0.0707805	OU	0.435108	0.0432936	0.0136913	0.0499202	0.199347	OU	0.508633	0.0158096	0.00469905	0.0186909	0.12151
YLR044C	YLR044C_T.AMITDIATAPAEIDR.C	PDC1	Major of three pyruvate decarboxylase isozymes; key enzyme in alcoholic fermentation; decarboxylates pyruvate to acetaldehyde; involved in amino acid catabolism; subject to glucose-, ethanol-, and autoregulation; activated by phosphorylation in response to glucose levels; N-terminally propionylated in vivo	OU	0.422942	0.046998	0.0122583	0.0532106	0.165451	OU	0.350812	0.103234	0.0569901	0.107883	0.176154	OU	0.451519	0.0351583	0.0143047	0.0404247	0.124457	OU	0.383919	0.0750727	0.0488091	0.0804549	0.139137
Q0085	Q0085_R.WLISQEAIYDTIMNMTK.G	ATP6	Subunit a of the F0 sector of mitochondrial F1F0 ATP synthase; mitochondrially encoded; translation is specifically activated by Atp22p; ATP6 and ATP8 mRNAs are not translated in the absence of the F1 sector of ATPase	OU	0.422553	0.0591888	0.0212043	0.0673908	0.162067	OU	0.493132	0.0217391	0.0107013	0.0246837	0.0920323	OU	0.364031	0.101061	0.0527983	0.110697	0.283726	OU	0.429407	0.049249	0.0279769	0.054512	0.171374
YKL150W	YKL150W_K.GDDKWIDLPISK.I	MCR1	Mitochondrial NADH-cytochrome b5 reductase; involved in ergosterol biosynthesis	OU	0.422468	0.0510504	0.0247956	0.0548164	0.216366	OU	0.432563	0.0434131	0.0272798	0.0480296	0.0834478	OU	0.470565	0.0277475	0.0154081	0.0312206	0.134601	OU	0.483426	0.0224849	0.0149702	0.0250661	0.0780308
YBR221C	YBR221C_Q.VMESEAFDYLDAPIQR.V	PDB1	E1 beta subunit of the pyruvate dehydrogenase (PDH) complex; PDH is an evolutionarily conserved multi-protein complex found in mitochondria	OU	0.419542	0.0368671	0.0211093	0.0415007	0.110481	OU	0.352647	0.084944	0.0471888	0.0918087	0.17675	OU	0.463197	0.0233361	0.0133871	0.0263473	0.073015	OU	0.406691	0.0467329	0.0294401	0.0513708	0.0948527
YBL099W	YBL099W_R.EVAAFAQFGSDLDASTK.Q	ATP1	Alpha subunit of the F1 sector of mitochondrial F1F0 ATP synthase; which is a large, evolutionarily conserved enzyme complex required for ATP synthesis; F1 translationally regulates ATP6 and ATP8 expression to achieve a balanced output of ATP synthase genes encoded in nucleus and mitochondria; phosphorylated; N-terminally propionylated in vivo	OU	0.418021	0.0551327	0.0159549	0.0620968	0.188132	OU	0.475618	0.026102	0.00824499	0.0303882	0.133379	OU	0.385637	0.0769343	0.0218557	0.0842543	0.2564	OU	0.427673	0.0481478	0.0144558	0.0543824	0.195758
YGL156W	YGL156W_R.EANINQPFGPSWSTTWFK.V	AMS1	Vacuolar alpha mannosidase; involved in free oligosaccharide (fOS) degradation; delivered to the vacuole in a novel pathway separate from the secretory pathway	OU	0.416856	0.053901	0.0353567	0.0571419	0.222295	OU	0.378663	0.0799412	0.0452473	0.0843964	0.180279	OU	0.476069	0.0255053	0.0185045	0.0268856	0.124828	OU	0.454552	0.032983	0.0231391	0.0365623	0.120456
YPL004C	YPL004C_R.AMEVVASER.R	LSP1	Eisosome core component; eisosomes are large immobile patch structures at the cell cortex associated with endocytosis; phosphorylated on Thr233 upon Pkc1p hyperactivation in a Slt2p MAPK-dependent fashion; null mutants show activation of Pkc1p/Ypk1p stress resistance pathways; member of the BAR domain family	OU	0.415164	0.0447582	0.0174923	0.050745	0.100226	OU	0.418984	0.0409165	0.0186885	0.0448269	0.109265	OU	0.499846	0.0145447	0.00423491	0.0173315	0.0414552	OU	0.459762	0.0246187	0.00962263	0.0284607	0.0700507
YER136W	YER136W_R.SYDASSHFESMTDDVKDIYFR.V	GDI1	GDP dissociation inhibitor; regulates vesicle traffic in secretory pathways by regulating the dissociation of GDP from the Sec4/Ypt/rab family of GTP binding proteins	OU	0.414713	0.0508139	0.0232008	0.0536313	0.210621	OU	0.43551	0.037738	0.0169691	0.0420971	0.129807	OU	0.380024	0.0791442	0.0314061	0.085506	0.375485	OU	0.439738	0.0372456	0.0195712	0.0418441	0.144481
YPL231W	YPL231W_L.GLLTPEVVELCQK.S	FAS2	Alpha subunit of fatty acid synthetase; complex catalyzes the synthesis of long-chain saturated fatty acids; contains the acyl-carrier protein domain and beta-ketoacyl reductase, beta-ketoacyl synthase and self-pantetheinylation activities	OU	0.412291	0.0381633	0.00481729	0.0434502	0.116091	OU	0.352921	0.0832498	0.0331053	0.0927103	0.180819	OU	0.460434	0.0235395	0.00723967	0.0282776	0.0742614	OU	0.401505	0.0491325	0.0231265	0.0563662	0.103418
YPL004C	YPL004C_K.ALLELLDDSPVTPGEARPAYDGYEASR.Q	LSP1	Eisosome core component; eisosomes are large immobile patch structures at the cell cortex associated with endocytosis; phosphorylated on Thr233 upon Pkc1p hyperactivation in a Slt2p MAPK-dependent fashion; null mutants show activation of Pkc1p/Ypk1p stress resistance pathways; member of the BAR domain family	OU	0.411553	0.0578474	0.033305	0.0606978	0.199944	OU	0.444739	0.0373528	0.0132548	0.0419905	0.0820139	OU	0.397284	0.0680694	0.0134853	0.0732026	0.239258	OU	0.44715	0.0367674	0.00611885	0.0419517	0.116802
YHR051W	YHR051W_Y.SDAHDEETFEEFTAR.Y	COX6	Subunit VI of cytochrome c oxidase (Complex IV); Complex IV is the terminal member of the mitochondrial inner membrane electron transport chain; expression is regulated by oxygen levels	OU	0.410187	0.0642345	0.0226962	0.0735459	0.241139	OU	0.511039	0.0160335	0.00239978	0.0191821	0.119022	OU	0.398232	0.0681919	0.0161113	0.0756248	0.267204	OU	0.465944	0.0298978	0.00575628	0.0335175	0.165562
YGL187C	YGL187C_K.LEGIDVFDTKPLDSSR.K	COX4	Subunit IV of cytochrome c oxidase; the terminal member of the mitochondrial inner membrane electron transport chain; precursor N-terminal 25 residues are cleaved during mitochondrial import; phosphorylated; spermidine enhances translation	OU	0.409756	0.0633703	0.0123861	0.0715446	0.190105	OU	0.479498	0.0254762	0.00315173	0.0292808	0.111936	OU	0.37368	0.0894106	0.0178043	0.0971687	0.262502	OU	0.431602	0.0469021	0.00838744	0.0516766	0.170801
YJL080C	YJL080C_R.EISDAYEVK.I	SCP160	Essential RNA-binding G protein effector of mating response pathway; ligand-activated RNA-binding protein that delivers RNAs involved in polarization and perpetualizing mating signal to shmoo tip during pheromone signaling; Scp160p-mediated RNA trafficking essential for chemotropism and successful mating; mainly associated with nuclear envelope and ER, interacts in mRNA-dependent manner with tran…	OU	0.406833	0.0592706	0.0282616	0.0650869	0.25204	OU	0.408069	0.0568926	0.0264789	0.0650848	0.121025	OU	0.445497	0.037479	0.00748445	0.042243	0.170451	OU	0.448611	0.0350986	0.00826226	0.0409754	0.124679
YER136W	YER136W_K.APLVIADPTYFPEK.C	GDI1	GDP dissociation inhibitor; regulates vesicle traffic in secretory pathways by regulating the dissociation of GDP from the Sec4/Ypt/rab family of GTP binding proteins	OU	0.406832	0.060398	0.0286925	0.0630711	0.265543	OU	0.458221	0.0314324	0.0131372	0.0346125	0.233296	OU	0.405665	0.0614288	0.0275778	0.0684718	0.309059	OU	0.460404	0.030997	0.0139771	0.0350747	0.26444
YLR342W	YLR342W_R.VENPEIVQMFGGNAEGLER.E	FKS1	Catalytic subunit of 1,3-beta-D-glucan synthase; functionally redundant with alternate catalytic subunit Gsc2p; binds to regulatory subunit Rho1p; involved in cell wall synthesis and maintenance; localizes to sites of cell wall remodeling; FKS1 has a paralog, GSC2, that arose from the whole genome duplication	OU	0.406077	0.0627904	0.0193069	0.0684626	0.161724	OU	0.43132	0.04504	0.0134643	0.0489758	0.160823	OU	0.463815	0.0300265	0.0100569	0.0354071	0.111429	OU	0.460188	0.0314318	0.0139758	0.036032	0.123377
YNR016C	YNR016C_K.IRSDHDNAIDGLSEVIK.M	ACC1	Acetyl-CoA carboxylase, biotin containing enzyme; catalyzes carboxylation of cytosolic acetyl-CoA to form malonyl-CoA and regulates histone acetylation by regulating the availablity of acetyl-CoA; required for de novo biosynthesis of long-chain fatty acids; ACC1 has a paralog, HFA1, that arose from the whole genome duplication	OU	0.405889	0.0438812	0.00818628	0.046215	0.16198	OU	0.484356	0.0143396	0.0031406	0.01584	0.0965114	OU	0.445971	0.0328308	0.00613145	0.0368927	0.141862	OU	0.503712	0.0120817	0.00243703	0.0137679	0.0860339
YPR191W	YPR191W_K.ENLEVSGENVVEADLKR.F	QCR2	Subunit 2 of ubiquinol cytochrome-c reductase (Complex III); Complex III is a component of the mitochondrial inner membrane electron transport chain; phosphorylated; transcription is regulated by Hap1p, Hap2p/Hap3p, and heme	OU	0.404875	0.0669327	0.0228587	0.0730693	0.257429	OU	0.548987	0.0085144	0.0013602	0.00991181	0.0746718	OU	0.384076	0.0791819	0.0318416	0.0880631	0.336866	OU	0.500993	0.0180636	0.003967	0.0199208	0.152389
YNL052W	YNL052W_R.QKLPWAQLTEPEK.Q	COX5A	Subunit Va of cytochrome c oxidase; cytochrome c oxidase is the terminal member of the mitochondrial inner membrane electron transport chain; Cox5Ap is predominantly expressed during aerobic growth while its isoform Vb (Cox5Bp) is expressed during anaerobic growth; COX5A has a paralog, COX5B, that arose from the whole genome duplication	OU	0.402057	0.0688827	0.0181885	0.0783049	0.252898	OU	0.500107	0.0185418	0.00242284	0.0222744	0.133156	OU	0.401041	0.0656947	0.014975	0.0745104	0.258705	OU	0.456475	0.0336292	0.00578176	0.0387958	0.180345
Q0045	Q0045_K.APDFVESNTIFNLNTVK.S	COX1	Subunit I of cytochrome c oxidase (Complex IV); Complex IV is the terminal member of the mitochondrial inner membrane electron transport chain; one of three mitochondrially-encoded subunits	OU	0.400874	0.0699481	0.0137287	0.0796596	0.243208	OU	0.495569	0.0200492	0.00154755	0.0237395	0.124431	OU	0.375608	0.0871973	0.0139346	0.0969652	0.300577	OU	0.447275	0.0382105	0.00462377	0.0435785	0.180804
YLR206W	YLR206W_R.TPSIDTLDDLAQR.S	ENT2	Epsin-like protein required for endocytosis and actin patch assembly; functionally redundant with Ent1p; contains clathrin-binding motif at C-terminus; ENT2 has a paralog, ENT1, that arose from the whole genome duplication	OU	0.399969	0.0694842	0.0276006	0.0737621	0.177512	OU	0.394048	0.0707618	0.0453253	0.0758919	0.141587	OU	0.503667	0.0207755	0.00706189	0.0248164	0.0674444	OU	0.478288	0.0264324	0.0157736	0.0291119	0.0734663
YDR175C	YDR175C_R.DNSLRPFMFDELPSQAQELVAQHR.E	RSM24	Mitochondrial ribosomal protein of the small subunit	OU	0.397253	0.0682986	0.0347993	0.0755346	0.254244	OU	0.379103	0.0818111	0.0290108	0.0885781	0.189822	OU	0.446735	0.0372163	0.0204619	0.0428075	0.123124	OU	0.428792	0.0464449	0.0160568	0.0517351	0.143358
YNL168C	YNL168C_K.QPFFFLKPTSSIVTPLSSSLVK.T	FMP41	Putative protein of unknown function; GFP-fusion protein is induced in response to the DNA-damaging agent MMS; the authentic, non-tagged protein is detected in highly purified mitochondria in high-throughput studies	OU	0.396152	0.0705286	0.0371972	0.0766051	0.270809	OU	0.442589	0.0396575	0.0241564	0.042611	0.282563	OU	0.481394	0.0267758	0.0119683	0.02987	0.146939	OU	0.502875	0.0187443	0.00824376	0.0212342	0.191295
YPR184W	YPR184W_K.SPEDSPYLWER.M	GDB1	Glycogen debranching enzyme; contains glucanotranferase and alpha-1,6-amyloglucosidase activities; required for glycogen degradation; phosphorylated in mitochondria; activity is inhibited by Igd1p; protein abundance increases in response to DNA replication stress	OU	0.39525	0.0773608	0.0406236	0.0849216	0.198165	OU	0.474599	0.0281974	0.0130642	0.0316631	0.105428	OU	0.343539	0.124137	0.0600444	0.134386	0.320796	OU	0.430002	0.0492793	0.0200695	0.0537623	0.160112
YPL078C	YPL078C_R.IDSVSQLQNVAETTK.V	ATP4	Subunit b of the stator stalk of mitochondrial F1F0 ATP synthase; ATP synthase is a large, evolutionarily conserved enzyme complex required for ATP synthesis; contributes to the oligomerization of the complex, which in turn determines the shape of inner membrane cristae; phosphorylated	OU	0.393812	0.0829105	0.0088218	0.0898503	0.28631	OU	0.522506	0.0142758	0.00168244	0.0170935	0.112462	OU	0.376482	0.0891247	0.0170593	0.0958768	0.335673	OU	0.477173	0.0267105	0.00465779	0.030931	0.155845
YOR155C	YOR155C_R.LAGCTLWIASPQETVNYLHR.L	ISN1	Inosine 5'-monophosphate (IMP)-specific 5'-nucleotidase; catalyzes the breakdown of IMP to inosine; responsible for production of nicotinamide riboside and nicotinic acid riboside; expression positively regulated by nicotinic acid and glucose availability; does not show similarity to known 5'-nucleotidases from other organisms	OU	0.392525	0.0591625	0.0244317	0.0667269	0.160612	OU	0.342291	0.102389	0.0394317	0.113695	0.202095	OU	0.563815	0.00495939	0.00269336	0.00609122	0.0194709	OU	0.473109	0.0207965	0.00807471	0.023699	0.0612199
YBL099W	YBL099W_K.AVDALVPIGR.G	ATP1	Alpha subunit of the F1 sector of mitochondrial F1F0 ATP synthase; which is a large, evolutionarily conserved enzyme complex required for ATP synthesis; F1 translationally regulates ATP6 and ATP8 expression to achieve a balanced output of ATP synthase genes encoded in nucleus and mitochondria; phosphorylated; N-terminally propionylated in vivo	OU	0.391497	0.0782331	0.0225676	0.0859334	0.280162	OU	0.505296	0.0174604	0.00386402	0.020388	0.126521	OU	0.36804	0.0948975	0.0387795	0.103708	0.342613	OU	0.453738	0.0353826	0.0102728	0.0398426	0.186316
YLR249W	YLR249W_K.SNFATIADPEAR.E	YEF3	Translation elongation factor 3; contains two ABC cassettes; binds and hydrolyzes ATP; YEF3 has a paralog, HEF3, that arose from the whole genome duplication	OU	0.389114	0.0450343	0.00475327	0.0498174	0.354115	OU	0.423425	0.0283553	0.00024885	0.0330804	0.633552	OU	0.465528	0.0195552	0.00211778	0.0223857	0.219072	OU	0.495292	0.00934841	0.000186441	0.0113379	0.376463
YBL099W	YBL099W_R.QLSLLLR.R	ATP1	Alpha subunit of the F1 sector of mitochondrial F1F0 ATP synthase; which is a large, evolutionarily conserved enzyme complex required for ATP synthesis; F1 translationally regulates ATP6 and ATP8 expression to achieve a balanced output of ATP synthase genes encoded in nucleus and mitochondria; phosphorylated; N-terminally propionylated in vivo	OU	0.387928	0.0799003	0.0227217	0.087133	0.25307	OU	0.480605	0.0246316	0.00260954	0.027929	0.132747	OU	0.367738	0.0942812	0.0182313	0.102112	0.30363	OU	0.437928	0.0427896	0.00630997	0.0480639	0.183337
YCR012W	YCR012W_S.TGGGASLELLEGK.E	PGK1	3-phosphoglycerate kinase; catalyzes transfer of high-energy phosphoryl groups from the acyl phosphate of 1,3-bisphosphoglycerate to ADP to produce ATP; key enzyme in glycolysis and gluconeogenesis	OU	0.382867	0.0622366	0.0334629	0.0694309	0.209178	OU	0.349229	0.0913224	0.0390863	0.0981754	0.426278	lambda	0.491095	0.0193871	0.0112903	0.0230239	0.0962539	OU	0.411353	0.0461559	0.0244137	0.0519588	0.298599
YDR041W	YDR041W_K.VLELLDSPDFKK.H	RSM10	Mitochondrial ribosomal protein of the small subunit; has similarity to E. coli S10 ribosomal protein; essential for viability, unlike most other mitoribosomal proteins	OU	0.382744	0.0834124	0.0292575	0.0899105	0.192899	OU	0.425125	0.0496689	0.0247149	0.0555829	0.137194	OU	0.504058	0.0168719	0.00369767	0.0205988	0.0560778	OU	0.50443	0.0168341	0.00592439	0.0199106	0.058961
YPL061W	YPL061W_K.ITLELGGK.S	ALD6	Cytosolic aldehyde dehydrogenase; activated by Mg2+ and utilizes NADP+ as the preferred coenzyme; required for conversion of acetaldehyde to acetate; constitutively expressed; locates to the mitochondrial outer surface upon oxidative stress	OU	0.381963	0.0705742	0.0213245	0.0777	0.206883	OU	0.448918	0.0299062	0.00815354	0.0345044	0.131405	OU	0.417923	0.0502213	0.00610298	0.0557622	0.158728	OU	0.482109	0.0197795	0.0011631	0.023218	0.0907793
YLR342W	YLR342W_K.LIELPLEER.Y	FKS1	Catalytic subunit of 1,3-beta-D-glucan synthase; functionally redundant with alternate catalytic subunit Gsc2p; binds to regulatory subunit Rho1p; involved in cell wall synthesis and maintenance; localizes to sites of cell wall remodeling; FKS1 has a paralog, GSC2, that arose from the whole genome duplication	OU	0.381196	0.0938783	0.0340842	0.102952	0.19942	OU	0.437757	0.0455849	0.0190196	0.0513621	0.135587	OU	0.4068	0.0633483	0.0183939	0.0711575	0.18463	OU	0.438169	0.0439837	0.0141655	0.0482715	0.153424
YDL004W	YDL004W_T.AIEAFPLESFSQENIK.N	ATP16	Delta subunit of the central stalk of mitochondrial F1F0 ATP synthase; F1F0 ATP synthase is a large, evolutionarily conserved enzyme complex required for ATP synthesis; F1 translationally regulates ATP6 and ATP8 expression to achieve a balanced output of ATP synthase genes encoded in nucleus and mitochondria; phosphorylated	OU	0.381186	0.0897503	0.0532536	0.092635	0.211358	OU	0.412166	0.0598329	0.0420879	0.0606454	0.12993	OU	0.466093	0.0307444	0.0184879	0.0351874	0.0835886	OU	0.46827	0.0295229	0.0198264	0.0327059	0.0760662
YOL040C	YOL040C_K.LLEMSTEDFVK.L	RPS15	Protein component of the small (40S) ribosomal subunit; homologous to mammalian ribosomal protein S15 and bacterial S19	OU	0.369661	0.0629529	0.00379196	0.0691154	0.262521	OU	0.42889	0.030421	0.00518246	0.0350812	0.211552	OU	0.570023	0.00260802	0.000623008	0.00338417	0.0295088	lambda	0.554887	0.00510065	0.00138599	0.00615789	0.0673235
YIL125W	YIL125W_K.ELATEILPHEPTNVPESTLK.E	KGD1	Subunit of the mitochondrial alpha-ketoglutarate dehydrogenase complex; catalyzes a key step in the tricarboxylic acid (TCA) cycle, the oxidative decarboxylation of alpha-ketoglutarate to form succinyl-CoA	OU	0.364357	0.0848846	0.0216504	0.0901314	0.433219	OU	0.420213	0.0434325	0.00236932	0.050792	0.512858	Null	0.429782	0.0459011	0.0185356	0.0498629	0.40614	OU	0.462242	0.027151	0.00366175	0.0327366	0.476482
YKL085W	YKL085W_K.FANAVLSGFK.G	MDH1	Mitochondrial malate dehydrogenase; catalyzes interconversion of malate and oxaloacetate; involved in the tricarboxylic acid (TCA) cycle; phosphorylated	OU	0.358326	0.10226	0.0313424	0.110533	0.483777	OU	0.448187	0.0356815	0.0153073	0.038891	0.42249	OU	0.447881	0.0366707	0.0147952	0.0418663	0.302073	OU	0.49082	0.0202115	0.00908852	0.0222818	0.348332
YPL128C	YPL128C_K.ILDLYGPGGK.I	TBF1	Telobox-containing general regulatory factor; binds TTAGGG repeats within subtelomeric anti-silencing regions (STARs), blocking silent chromatin propagation; binds majority of snoRNA gene promoters, required for full snoRNA expression; caps DSB flanked by long T2AG3 repeats and blocks checkpoint activation	OU	0.354371	0.0818707	0.0115398	0.0989401	0.629086	OU	0.392416	0.0542601	0.00310544	0.0629844	0.918309	OU	0.462273	0.0234578	0.0015991	0.030897	0.305971	OU	0.512073	0.0102945	0.00055031	0.0132001	0.428156
YGL129C	YGL129C_K.SQFNELFQKPVCLVR.E	RSM23	Mitochondrial ribosomal protein of the small subunit; has similarity to mammalian apoptosis mediator proteins; null mutation prevents induction of apoptosis by overproduction of metacaspase Mca1p	OU	0.352488	0.113743	0.0400445	0.114873	0.266584	OU	0.410675	0.0589211	0.0289074	0.0639752	0.206571	OU	0.479778	0.024069	0.00886695	0.0280052	0.094503	OU	0.488723	0.0212727	0.0102352	0.024942	0.101953
YML054C	YML054C_R.FLPNHPGGQDVIK.F	CYB2	Cytochrome b2 (L-lactate cytochrome-c oxidoreductase); component of the mitochondrial intermembrane space, required for lactate utilization; expression is repressed by glucose and anaerobic conditions	OU	0.35079	0.119964	0.0568529	0.126168	0.29349	OU	0.459754	0.0334654	0.0158012	0.0377672	0.136252	OU	0.362005	0.102471	0.0361639	0.110885	0.316198	OU	0.457163	0.0343181	0.0088465	0.0392608	0.160019
YBR080C	YBR080C_K.IAYIDNTFR.D	SEC18	AAA ATPase and SNARE disassembly chaperone; required for vesicular transport between ER and Golgi, the 'priming' step in homotypic vacuole fusion, autophagy, and protein secretion; releases Sec17p from SNAP complexes; has similarity to mammalian N-ethylmaleimide-sensitive factor (NSF)	OU	0.348186	0.0857611	0.0299601	0.0871982	0.352554	OU	0.429914	0.0301626	0.00963493	0.0321658	0.284076	OU	0.323739	0.125216	0.0803036	0.125531	0.490457	OU	0.412499	0.0416604	0.0176606	0.0426903	0.385398
YGL055W	YGL055W_R.ADITDMTDDWTIR.F	OLE1	Delta(9) fatty acid desaturase; required for monounsaturated fatty acid synthesis and for normal distribution of mitochondria	OU	0.345093	0.115963	0.050354	0.1202	0.258938	OU	0.376059	0.0814986	0.0525568	0.0874417	0.15379	OU	0.484581	0.0223877	0.00662605	0.0253892	0.0633235	OU	0.469269	0.0266304	0.0141185	0.0304845	0.0672701
YGL187C	YGL187C_R.LELLGKLEGIDVFDTKPLDSSR.K	COX4	Subunit IV of cytochrome c oxidase; the terminal member of the mitochondrial inner membrane electron transport chain; precursor N-terminal 25 residues are cleaved during mitochondrial import; phosphorylated; spermidine enhances translation	OU	0.343222	0.121359	0.0422862	0.131939	0.24059	OU	0.430146	0.0453552	0.0209491	0.0502436	0.104705	OU	0.432191	0.0448633	0.017092	0.0513316	0.114821	OU	0.472478	0.0262553	0.00976551	0.0301193	0.070969
YLR406C	YLR406C_K.LHMGTEDVR.L	RPL31B	Ribosomal 60S subunit protein L31B; associates with karyopherin Sxm1p; loss of both Rpl31p and Rpl39p confers lethality; homologous to mammalian ribosomal protein L31, no bacterial homolog; RPL31B has a paralog, RPL31A, that arose from the whole genome duplication	OU	0.342908	0.096973	0.0178305	0.107748	0.417442	OU	0.313547	0.131211	0.0124706	0.145034	0.807509	lambda	0.488022	0.0182887	0.00268469	0.0220453	0.145022	OU	0.41718	0.041742	0.00412876	0.0488294	0.429146
YPR191W	YPR191W_R.KGLGNPLLYDGVER.V	QCR2	Subunit 2 of ubiquinol cytochrome-c reductase (Complex III); Complex III is a component of the mitochondrial inner membrane electron transport chain; phosphorylated; transcription is regulated by Hap1p, Hap2p/Hap3p, and heme	OU	0.341231	0.134445	0.00940909	0.151178	0.27895	OU	0.483114	0.0243547	0.00181277	0.0287993	0.0869041	OU	0.39285	0.0742332	0.00718177	0.0844216	0.201717	OU	0.475272	0.0268949	0.00243683	0.0312828	0.0910546
YDL208W	YDL208W_R.MPAVLPFAKPLASK.K	NHP2	Protein related to mammalian high mobility group (HMG) proteins; nuclear protein; essential for function of H/ACA-type snoRNPs, which are involved in 18S rRNA processing	OU	0.331208	0.130036	0.0628364	0.133996	0.370166	OU	0.380032	0.077886	0.0382318	0.0809445	0.335224	OU	0.485632	0.0223091	0.0111866	0.0252576	0.110119	OU	0.480827	0.0229207	0.0100236	0.0265649	0.155242
YML063W	YML063W_R.EVQNSTLAQLTSK.L	RPS1B	Ribosomal protein 10 (rp10) of the small (40S) subunit; homologous to mammalian ribosomal protein S3A, no bacterial homolog; RPS1B has a paralog, RPS1A, that arose from the whole genome duplication	OU	0.330945	0.124238	0.0699111	0.125212	0.438647	OU	0.470545	0.0233203	0.00975643	0.0254578	0.187396	lambda	0.42006	0.047616	0.0195047	0.0502291	0.284921	lambda	0.520453	0.0108277	0.00423863	0.0124932	0.167031
YGR090W	YGR090W_R.VLTERDEILYLR.A	UTP22	Component of the small-subunit processome; required for nuclear export of tRNAs; may facilitate binding of Utp8p to aminoacylated tRNAs and their delivery to Los1p for export; conserved from yeast to mammals	OU	0.318936	0.121598	0.0649483	0.132216	0.266189	OU	0.326829	0.112612	0.0392667	0.123048	0.302654	OU	0.497582	0.0132707	0.00317786	0.0156269	0.0412116	OU	0.447965	0.0264512	0.00977117	0.0302448	0.0834938
YNR016C	YNR016C_R.HTELPGHFIGLNTVDKLEESPLRDFVK.S	ACC1	Acetyl-CoA carboxylase, biotin containing enzyme; catalyzes carboxylation of cytosolic acetyl-CoA to form malonyl-CoA and regulates histone acetylation by regulating the availablity of acetyl-CoA; required for de novo biosynthesis of long-chain fatty acids; ACC1 has a paralog, HFA1, that arose from the whole genome duplication	OU	0.316896	0.12395	0.0148382	0.135885	0.499963	OU	0.319307	0.121808	0.0048135	0.138389	0.736608	OU	0.416386	0.046364	0.0044824	0.0564335	0.243558	OU	0.425059	0.0374891	0.00127859	0.0440074	0.354675
YFL018C	YFL018C_K.RNDDKNVVEIVVEDTK.T	LPD1	Dihydrolipoamide dehydrogenase; the lipoamide dehydrogenase component (E3) of the pyruvate dehydrogenase and 2-oxoglutarate dehydrogenase multi-enzyme complexes; PDH complex is concentrated in spots within the mitochondrial matrix, often near the ERMES complex and near peroxisomes; LPD1 has a paralog, IRC15, that arose from the whole genome duplication	OU	0.312058	0.149358	0.0651903	0.160446	0.316649	OU	0.316783	0.140424	0.0522888	0.149961	0.301149	OU	0.455167	0.0324526	0.0147871	0.0378946	0.100916	OU	0.432284	0.0415345	0.0201607	0.0470944	0.129228
YAL038W	YAL038W_K.VTDGVMVAR.G	CDC19	Pyruvate kinase; functions as a homotetramer in glycolysis to convert phosphoenolpyruvate to pyruvate, the input for aerobic (TCA cycle) or anaerobic (glucose fermentation) respiration; regulated via allosteric activation by fructose bisphosphate; CDC19 has a paralog, PYK2, that arose from the whole genome duplication	OU	0.309931	0.118644	0.0442437	0.125138	0.78708	OU	0.426192	0.0289512	0.00382364	0.0322549	0.668767	lambda	0.368622	0.0794175	0.031994	0.0835787	0.717151	lambda	0.448174	0.0281128	0.00522881	0.0324729	0.520868
YPR166C	YPR166C_R.FVLSDFR.L	MRP2	Mitochondrial ribosomal protein of the small subunit	OU	0.305127	0.1688	0.0340615	0.179463	0.440283	OU	0.387005	0.0735013	0.0235749	0.0816242	0.317697	OU	0.453308	0.0341641	0.0108158	0.0397531	0.167354	OU	0.479176	0.0237152	0.00698266	0.0275427	0.165169
YDR293C	YDR293C_R.IENDNYIQEIHELQK.I	SSD1	Translational repressor with a role in polar growth and wall integrity; regulated by Cbk1p phosphorylation to effect bud-specific translational control and localization of specific mRNAs; interacts with TOR pathway components; contains a functional N-terminal nuclear localization sequence and nucleocytoplasmic shuttling appears to be critical to Ssd1p function	OU	0.303152	0.164355	0.0514393	0.176335	0.428606	OU	0.423241	0.0453874	0.0146353	0.0499968	0.2054	OU	0.421723	0.0512981	0.00604576	0.0566057	0.169053	OU	0.473218	0.0247038	0.00539605	0.0281197	0.105205
YPR160W	YPR160W_K.NGASIEEVAK.K	GPH1	Glycogen phosphorylase required for the mobilization of glycogen; non-essential; regulated by cyclic AMP-mediated phosphorylation; expression is regulated by stress-response elements and by the HOG MAP kinase pathway	OU	0.300369	0.177895	0.0580098	0.188518	0.315428	OU	0.42389	0.0482195	0.0192911	0.0524396	0.0986759	OU	0.409941	0.0587361	0.0208369	0.0644416	0.132869	OU	0.462771	0.0296898	0.0119096	0.0341485	0.0683972
YPL118W	YPL118W_R.YLVYNDLDTLER.I	MRP51	Mitochondrial ribosomal protein of the small subunit; MRP51 exhibits genetic interactions with mutations in the COX2 and COX3 mRNA 5'-untranslated leader sequences	OU	0.299035	0.185864	0.0425876	0.19437	0.445594	OU	0.348418	0.114849	0.0287426	0.12971	0.227583	OU	0.439268	0.0412787	0.00252658	0.0490325	0.104104	OU	0.430413	0.0461661	0.00513368	0.0528827	0.117279
YER136W	YER136W_K.EFIGHAMALWTNDDYLQQPARPSFER.I	GDI1	GDP dissociation inhibitor; regulates vesicle traffic in secretory pathways by regulating the dissociation of GDP from the Sec4/Ypt/rab family of GTP binding proteins	OU	0.294972	0.168935	0.0660373	0.173685	0.647739	OU	0.460602	0.0263399	0.011696	0.0285347	0.294994	OU	0.403157	0.0603963	0.0375314	0.0650177	0.380612	OU	0.516518	0.0122436	0.00659744	0.0126562	0.210861
YMR120C	YMR120C_K.TGLLDLAR.G	ADE17	Enzyme of 'de novo' purine biosynthesis; contains both 5-aminoimidazole-4-carboxamide ribonucleotide transformylase and inosine monophosphate cyclohydrolase activities; ADE17 has a paralog, ADE16, that arose from the whole genome duplication; ade16 ade17 mutants require adenine and histidine	OU	0.255656	0.286286	0.0872189	0.291335	0.726416	OU	0.480603	0.0249336	0.00779631	0.028648	0.227174	OU	0.338027	0.127154	0.0509443	0.135924	0.497544	OU	0.463462	0.0306893	0.00805201	0.0352828	0.250626
YMR120C	YMR120C_K.LTNVSLSSDAFFPFPDNVYR.A	ADE17	Enzyme of 'de novo' purine biosynthesis; contains both 5-aminoimidazole-4-carboxamide ribonucleotide transformylase and inosine monophosphate cyclohydrolase activities; ADE17 has a paralog, ADE16, that arose from the whole genome duplication; ade16 ade17 mutants require adenine and histidine	OU	0.235478	0.330582	0.115115	0.327207	0.881098	OU	0.470592	0.0290166	0.0105928	0.0326023	0.296813	OU	0.311502	0.164416	0.0767584	0.171781	0.698541	OU	0.450514	0.0368853	0.0142877	0.0418773	0.399214
YMR120C	YMR120C_K.YCILQIDPNYVPEAVER.R	ADE17	Enzyme of 'de novo' purine biosynthesis; contains both 5-aminoimidazole-4-carboxamide ribonucleotide transformylase and inosine monophosphate cyclohydrolase activities; ADE17 has a paralog, ADE16, that arose from the whole genome duplication; ade16 ade17 mutants require adenine and histidine	OU	0.22208	0.357359	0.0943343	0.360073	0.772495	OU	0.436513	0.0449709	0.0127052	0.0501434	0.297309	OU	0.323032	0.146865	0.051126	0.154412	0.551222	OU	0.432783	0.0457708	0.0145698	0.0516916	0.343518
YKR082W	YKR082W_K.SVNANDNFININNLYDDNHLDWNHVLCK.V	NUP133	Subunit of Nup84p subcomplex of nuclear pore complex (NPC); contributes to nucleocytoplasmic transport, NPC biogenesis; is involved in establishment of a normal nucleocytoplasmic concentration gradient of GTPase Gsp1p; also plays roles in several processes that may require localization of genes or chromosomes at nuclear periphery, including double-strand break repair, transcription and chromatin …	OU	-0.272659	0.206564	0.0718554	0.221991	0.561833	OU	-0.403021	0.0548334	0.0200427	0.0604349	0.281159	OU	-0.424941	0.0466569	0.0102606	0.0530467	0.198365	OU	-0.464629	0.0259401	0.00750556	0.0301549	0.175574
YGR082W	YGR082W_K.VTEFLSMELAKDPIPSDPSER.E	TOM20	Component of the TOM (translocase of outer membrane) complex; responsible for recognition and initial import steps for all mitochondrially directed proteins; acts as a receptor for incoming precursor proteins	OU	-0.277385	0.231531	0.122103	0.24112	0.439379	OU	-0.438661	0.0430209	0.0212131	0.0473108	0.156939	OU	-0.363018	0.0992125	0.0551459	0.102117	0.276575	OU	-0.451594	0.0358582	0.0144645	0.0395509	0.129282
YLR447C	YLR447C_R.SINIALNSLQSSDIDPDLK.S	VMA6	Subunit d of the V0 integral membrane domain of V-ATPase; part of the electrogenic proton pump found in the endomembrane system; required for V1 domain assembly on the vacuolar membrane; the V0 integral membrane domain of vacuolar H+-ATPase (V-ATPase) has five subunits	OU	-0.283812	0.18849	0.0561626	0.199905	0.550727	OU	-0.368298	0.0821685	0.0293297	0.0913868	0.388261	lambda	-0.421712	0.045816	0.0163546	0.0495459	0.250187	lambda	-0.463777	0.0256793	0.0108866	0.0285212	0.182567
YJR109C	YJR109C_K.FTILVNPNIATNQTSHSLADK.I	CPA2	Large subunit of carbamoyl phosphate synthetase; carbamoyl phosphate synthetase catalyzes a step in the synthesis of citrulline, an arginine precursor	OU	-0.287754	0.195802	0.061391	0.19747	0.331817	OU	-0.379302	0.0796614	0.0313413	0.084673	0.181141	OU	-0.423663	0.0494852	0.0160756	0.0573942	0.13912	OU	-0.456922	0.0319119	0.0118869	0.0371408	0.0978706
YJR109C	YJR109C_K.VLGVNFIEIAVK.A	CPA2	Large subunit of carbamoyl phosphate synthetase; carbamoyl phosphate synthetase catalyzes a step in the synthesis of citrulline, an arginine precursor	OU	-0.297181	0.180892	0.0474326	0.185777	0.317215	OU	-0.354691	0.103085	0.0393983	0.107625	0.174932	OU	-0.430417	0.0457376	0.011394	0.0522915	0.104094	OU	-0.435887	0.0418732	0.0135373	0.0475196	0.086594
YER081W	YER081W_R.SVAELVIAEIISLAR.Q	SER3	3-phosphoglycerate dehydrogenase; catalyzes the first step in serine and glycine biosynthesis; SER3 has a paralog, SER33, that arose from the whole genome duplication	OU	-0.299355	0.178661	0.0538982	0.182479	0.303401	OU	-0.309319	0.160481	0.0809295	0.160604	0.320275	OU	-0.475229	0.0257164	0.00633546	0.0316516	0.0754476	OU	-0.428671	0.0466603	0.0190688	0.0506866	0.125368
YIL094C	YIL094C_K.SLTIGLIPGDGIGK.E	LYS12	Homo-isocitrate dehydrogenase; an NAD-linked mitochondrial enzyme required for the fourth step in the biosynthesis of lysine, in which homo-isocitrate is oxidatively decarboxylated to alpha-ketoadipate	OU	-0.304165	0.191634	0.0770954	0.202857	0.343472	OU	-0.436796	0.0470718	0.0246496	0.0520543	0.129754	OU	-0.342485	0.126357	0.0716598	0.136296	0.306642	OU	-0.443885	0.0421158	0.0236833	0.0473808	0.132655
YGL228W	YGL228W_K.TQDVIQLFEK.D	SHE10	Protein involved in outer spore wall assembly; likely involved directly in dityrosine layer assembly; putative GPI-anchored protein; overexpression causes growth arrest; SHE10 has a paralog, OSW7/YFR039C, that arose from the whole genome duplication and deletion of both SHE10 and OWS7 results in reduced dityrosine fluorescence from the spore wall relative to other mutants	OU	-0.310002	0.171169	0.0298311	0.174714	0.340025	OU	-0.465192	0.0300638	0.00789035	0.0349327	0.11873	OU	-0.325554	0.141671	0.0372817	0.153283	0.403617	OU	-0.444121	0.0392279	0.0114111	0.0445916	0.174063
YPL004C	YPL004C_K.LGVLIYELGELQDQFIDKYDQYR.V	LSP1	Eisosome core component; eisosomes are large immobile patch structures at the cell cortex associated with endocytosis; phosphorylated on Thr233 upon Pkc1p hyperactivation in a Slt2p MAPK-dependent fashion; null mutants show activation of Pkc1p/Ypk1p stress resistance pathways; member of the BAR domain family	OU	-0.320992	0.120282	0.031373	0.132657	0.508063	OU	-0.350899	0.0904337	0.0320004	0.0968734	0.873209	OU	-0.437814	0.03426	0.00419446	0.0398882	0.207985	OU	-0.424447	0.0394721	0.00692148	0.0461967	0.515419
YJR045C	YJR045C_R.GQTYSPAQIGGFVLNK.M	SSC1	Hsp70 family ATPase; constituent of the import motor component of the Translocase of the Inner Mitochondrial membrane (TIM23 complex); involved in protein translocation and folding; subunit of SceI endonuclease; SSC1 has a paralog, ECM10, that arose from the whole genome duplication	OU	-0.328657	0.123051	0.0501377	0.130204	0.320608	OU	-0.368046	0.0805755	0.0440846	0.0823386	0.140444	OU	-0.446288	0.0349694	0.015739	0.0433791	0.104686	OU	-0.439024	0.03615	0.0182372	0.0407086	0.0700982
YDL131W	YDL131W_K.LGDVRPLNIDDVDSIIK.D	LYS21	Homocitrate synthase isozyme; catalyzes the condensation of acetyl-CoA and alpha-ketoglutarate to form homocitrate, which is the first step in the lysine biosynthesis pathway; LYS21 has a paralog, LYS20, that arose from the whole genome duplication	OU	-0.332164	0.129513	0.0794757	0.131673	0.35069	OU	-0.327616	0.132619	0.103994	0.136731	0.267871	OU	-0.453233	0.0338056	0.0189611	0.0395379	0.096784	OU	-0.429535	0.0446458	0.0307059	0.0487589	0.120022
YHR020W	YHR020W_K.ALDFPGWYQQILTK.G		Prolyl-tRNA synthetase; N-terminal domain shows weak homology to prokaryotic posttransfer editing domain, but does not possess posttransfer editing activity; may interact with ribosomes, based on co-purification experiments	OU	-0.333856	0.120653	0.0601295	0.128339	0.42231	OU	-0.293254	0.172924	0.0825716	0.179878	0.394787	OU	-0.48487	0.0206182	0.0117135	0.0239968	0.0983168	OU	-0.41563	0.0492126	0.0232942	0.054311	0.174639
YPL131W	YPL131W_K.DIICQIISSTITGDVVLAAAYSHELPR.Y	RPL5	Ribosomal 60S subunit protein L5; homologous to mammalian ribosomal protein L5 and bacterial L18; binds 5S rRNA and is required for 60S subunit assembly	OU	-0.334504	0.0997616	0.0104958	0.108779	0.259997	OU	-0.363374	0.0727757	0.0143203	0.0807937	0.267838	OU	-0.451065	0.0269742	0.00138792	0.0313813	0.0819961	OU	-0.413833	0.0415123	0.00678926	0.0478986	0.138428
YJR109C	YJR109C_R.LYFEELSYER.V	CPA2	Large subunit of carbamoyl phosphate synthetase; carbamoyl phosphate synthetase catalyzes a step in the synthesis of citrulline, an arginine precursor	OU	-0.336164	0.130318	0.0275666	0.134033	0.219715	OU	-0.382855	0.0788867	0.0265747	0.0872503	0.144207	OU	-0.439195	0.0412206	0.0104457	0.0475125	0.102946	OU	-0.446486	0.0374727	0.0119774	0.0423568	0.0860075
YDL198C	YDL198C_R.LFTLFPGLGYAASYK.V	GGC1	Mitochondrial GTP/GDP transporter; essential for mitochondrial genome maintenance; has a role in mitochondrial iron transport; member of the mitochondrial carrier family	OU	-0.336175	0.129049	0.0171507	0.132818	0.330549	OU	-0.381617	0.0790672	0.0185023	0.0835369	0.200133	OU	-0.451757	0.0351785	0.00445918	0.0430365	0.113111	OU	-0.450392	0.0355126	0.00648678	0.0408161	0.115755
YNL154C	YNL154C_R.LTNVYDLAQGLPIQFGR.Y	YCK2	Palmitoylated plasma membrane-bound casein kinase I (CK1) isoform; shares redundant functions with Yck1p in morphogenesis, proper septin assembly, endocytic trafficking, and glucose sensing; stabilized by Sod1p binding in the presence of glucose and oxygen, causing glucose repression of respiratory metabolism; YCK2 has a paralog, YCK1, that arose from the whole genome duplication	OU	-0.338145	0.128502	0.0514101	0.138264	0.266458	OU	-0.452714	0.0342661	0.0161094	0.0365864	0.108981	OU	-0.448786	0.0365687	0.0159954	0.0409761	0.115731	OU	-0.503551	0.016862	0.00765271	0.0196166	0.0616586
YJR109C	YJR109C_K.TIMINYNPETVSTDFDEVDR.L	CPA2	Large subunit of carbamoyl phosphate synthetase; carbamoyl phosphate synthetase catalyzes a step in the synthesis of citrulline, an arginine precursor	OU	-0.341159	0.124737	0.023413	0.130722	0.223229	OU	-0.412839	0.0562189	0.0157323	0.0635924	0.131961	OU	-0.430641	0.0457352	0.0106352	0.0519187	0.127374	OU	-0.459064	0.0316544	0.0089526	0.0361224	0.0928619
YGR185C	YGR185C_K.FVVGSSYQLTPDYTMDIFR.L	TYS1	Cytoplasmic tyrosyl-tRNA synthetase; required for cytoplasmic protein synthesis; interacts with positions 34 and 35 of the tRNATyr anticodon; mutations in human ortholog YARS are associated with Charcot-Marie-Tooth (CMT) neuropathies; protein abundance increases in response to DNA replication stress	OU	-0.342715	0.106723	0.0473286	0.115519	0.303139	OU	-0.311622	0.142783	0.0966757	0.14998	0.327847	OU	-0.506238	0.0146295	0.0062314	0.0174933	0.0484025	OU	-0.420578	0.0448382	0.0334891	0.0473838	0.109981
YFR004W	YFR004W_K.ETVYISSIALLK.M	RPN11	Metalloprotease subunit of 19S regulatory particle; part of 26S proteasome lid; couples the deubiquitination and degradation of proteasome substrates; involved, independent of catalytic activity, in fission of mitochondria and peroxisomes; protein abundance increases in response to DNA replication stress	lambda	-0.343348	0.107204	0.0105977	0.117052	0.335275	OU	-0.273027	0.206218	0.0758919	0.21861	0.328137	lambda	-0.438215	0.0375988	0.00319233	0.0437921	0.135234	lambda	-0.425548	0.0434444	0.00740316	0.0500946	0.104612
YCL017C	YCL017C_K.ELEDAIRPDTCLVSVMAVNNEIGVIQPIK.E	NFS1	Cysteine desulfurase; involved in iron-sulfur cluster (Fe/S) biogenesis and in thio-modification of mitochondrial and cytoplasmic tRNAs; essential protein located predominantly in mitochondria	OU	-0.344917	0.1249	0.0459044	0.12954	0.308008	OU	-0.48776	0.0217351	0.00888811	0.0245188	0.103479	OU	-0.389295	0.0762834	0.0332254	0.0818129	0.241729	OU	-0.485069	0.0226168	0.0100558	0.0246553	0.100099
YDR375C	YDR375C_K.TVIYTSFGPEWR.K	BCS1	Protein translocase and chaperone required for Complex III assembly; member of the AAA ATPase family; forms a homo-oligomeric complex in the mitochondrial inner membrane that translocates the C-terminal domain of Rip1p from the matrix across the inner membrane, and then delivers it to an assembly intermediate of respiratory Complex III in an ATP-dependent reaction; also required for assembly of t…	OU	-0.347594	0.119027	0.044932	0.125257	0.250737	OU	-0.476565	0.0245453	0.0087005	0.0278251	0.0826093	OU	-0.303511	0.171298	0.0392625	0.180713	0.393426	OU	-0.424651	0.0485119	0.0103142	0.0523488	0.149647
YJR109C	YJR109C_K.ELAAQSLSLAPQILVEK.S	CPA2	Large subunit of carbamoyl phosphate synthetase; carbamoyl phosphate synthetase catalyzes a step in the synthesis of citrulline, an arginine precursor	OU	-0.352568	0.111527	0.0294459	0.119692	0.187067	OU	-0.372571	0.0887396	0.0372932	0.0960591	0.152163	OU	-0.428668	0.0471496	0.0161217	0.0541384	0.110303	OU	-0.425703	0.0489245	0.0206881	0.0545871	0.103646
YGL026C	YGL026C_K.GFDEAVADPTFWEDFK.S	TRP5	Tryptophan synthase; catalyzes the last step of tryptophan biosynthesis; regulated by the general control system of amino acid biosynthesis	OU	-0.354453	0.111516	0.0423785	0.119619	0.213165	OU	-0.414701	0.0572823	0.0301856	0.0634291	0.140372	OU	-0.436473	0.0429309	0.0227719	0.050208	0.126861	OU	-0.459622	0.0326307	0.0158348	0.0376445	0.0999956
YJR045C	YJR045C_K.DAGLSTSDISEVLLVGGMSR.M	SSC1	Hsp70 family ATPase; constituent of the import motor component of the Translocase of the Inner Mitochondrial membrane (TIM23 complex); involved in protein translocation and folding; subunit of SceI endonuclease; SSC1 has a paralog, ECM10, that arose from the whole genome duplication	OU	-0.358289	0.102455	0.0540451	0.111286	0.23907	OU	-0.382338	0.077752	0.0370779	0.0804202	0.172495	OU	-0.428746	0.0463308	0.0207032	0.0536543	0.124418	OU	-0.423683	0.0487507	0.0214249	0.0552553	0.132252
YLR044C	YLR044C_K.EVIDTILALVK.D	PDC1	Major of three pyruvate decarboxylase isozymes; key enzyme in alcoholic fermentation; decarboxylates pyruvate to acetaldehyde; involved in amino acid catabolism; subject to glucose-, ethanol-, and autoregulation; activated by phosphorylation in response to glucose levels; N-terminally propionylated in vivo	OU	-0.360505	0.104668	0.0377849	0.11328	0.294309	OU	-0.434373	0.0437523	0.0250376	0.0469437	0.128676	OU	-0.459655	0.032382	0.0155794	0.0364708	0.105821	OU	-0.500865	0.0178487	0.00985555	0.0203071	0.0684776
YJL117W	YJL117W_K.LLIDVYSFDSTLK.E	PHO86	Endoplasmic reticulum (ER) resident protein; required for ER exit of the high-affinity phosphate transporter Pho84p, specifically required for packaging of Pho84p into COPII vesicles; protein abundance increases in response to DNA replication stress	lambda	-0.364856	0.0964555	0.0121286	0.103913	0.342983	OU	-0.28332	0.189051	0.0891275	0.200446	0.453824	lambda	-0.443668	0.0413382	0.00607575	0.0474426	0.168137	lambda	-0.458609	0.0332152	0.00876204	0.0361704	0.158661
YLL018C	YLL018C_K.IYTISETPEALPILLEDASR.S	DPS1	Aspartyl-tRNA synthetase, primarily cytoplasmic; homodimeric enzyme that catalyzes the specific aspartylation of tRNA(Asp); class II aminoacyl tRNA synthetase; binding to its own mRNA may confer autoregulation; shares five highly conserved amino acids with human that when mutated cause leukoencephalopathy characterized by hypomyelination with brain stem and spinal cord involvement and leg spastic…	OU	-0.365748	0.0943402	0.0359869	0.10448	0.319987	OU	-0.465822	0.028442	0.0137662	0.0325394	0.179141	OU	-0.444712	0.038091	0.0157891	0.0432541	0.176928	OU	-0.501741	0.0171648	0.00812442	0.0203043	0.128096
YPR033C	YPR033C_K.LIYNLEDQGGELCSLR.Y	HTS1	Cytoplasmic and mitochondrial histidine tRNA synthetase; efficient mitochondrial localization requires both a presequence and an amino-terminal sequence; mutations in human ortholog HARS2 are associated with Perrault syndrome	OU	-0.366877	0.0914832	0.0263349	0.0984938	0.311702	OU	-0.371858	0.0838824	0.0401456	0.0922249	0.191111	OU	-0.434327	0.0439294	0.0203922	0.0490291	0.184012	OU	-0.420571	0.0494092	0.0196272	0.0555435	0.169327
YJR109C	YJR109C_K.VNYPVLIR.P	CPA2	Large subunit of carbamoyl phosphate synthetase; carbamoyl phosphate synthetase catalyzes a step in the synthesis of citrulline, an arginine precursor	OU	-0.367849	0.090833	0.0363283	0.0952455	0.217361	OU	-0.367896	0.0886404	0.046402	0.0960627	0.221928	OU	-0.449856	0.0355353	0.0165909	0.0409599	0.112431	OU	-0.438659	0.0399519	0.0227496	0.0449661	0.131489
YBR115C	YBR115C_K.LQVDLPLGTIFK.Y	LYS2	Alpha aminoadipate reductase; catalyzes the reduction of alpha-aminoadipate to alpha-aminoadipate 6-semialdehyde, which is the fifth step in biosynthesis of lysine; activation requires posttranslational phosphopantetheinylation by Lys5p	OU	-0.370061	0.0886665	0.039576	0.093573	0.196386	OU	-0.379522	0.0777795	0.0533262	0.083678	0.157216	OU	-0.486084	0.0216896	0.00916223	0.0255652	0.0575723	OU	-0.467695	0.0270176	0.0135745	0.030858	0.0647417
YMR246W	YMR246W_M.EFKPTVMVGVAAVWETVR.K	FAA4	Long chain fatty acyl-CoA synthetase; activates imported fatty acids with a preference for C12:0-C16:0 chain lengths; functions in long chain fatty acid import; important for survival during stationary phase; localized to lipid particles; involved in sphingolipid-to-glycerolipid metabolism; forms cytoplasmic foci upon DNA replication stress; FAA4 has a paralog, FAA1, that arose from the whole gen…	OU	-0.37183	0.0967679	0.051602	0.10444	0.278641	OU	-0.391849	0.0760268	0.0582432	0.0803623	0.171752	OU	-0.456806	0.0346408	0.0201628	0.0393941	0.10147	OU	-0.445909	0.0399309	0.0280651	0.0447243	0.0916632
YNR016C	YNR016C_R.ELLPIYGQISLQFADLHDR.S	ACC1	Acetyl-CoA carboxylase, biotin containing enzyme; catalyzes carboxylation of cytosolic acetyl-CoA to form malonyl-CoA and regulates histone acetylation by regulating the availablity of acetyl-CoA; required for de novo biosynthesis of long-chain fatty acids; ACC1 has a paralog, HFA1, that arose from the whole genome duplication	OU	-0.372511	0.0660829	0.0114766	0.0736192	0.250015	OU	-0.397004	0.0500092	0.00307424	0.0565851	0.32355	OU	-0.456287	0.0253517	0.00583145	0.0295621	0.119785	OU	-0.454893	0.0240793	0.00300561	0.0287991	0.183991
YGL009C	YGL009C_K.PFLTLEGISAPLDK.A	LEU1	Isopropylmalate isomerase; catalyzes the second step in the leucine biosynthesis pathway	OU	-0.372896	0.0827957	0.0328623	0.0916337	0.187739	OU	-0.388134	0.0685893	0.0405728	0.0747698	0.129674	OU	-0.423172	0.0485431	0.0265758	0.0551991	0.112512	OU	-0.43245	0.0418989	0.0281245	0.0480312	0.0958469
YNL048W	YNL048W_K.SLQDWSENVLK.I	ALG11	Alpha-1,2-mannosyltransferase; catalyzes sequential addition of the two terminal alpha 1,2-mannose residues to the Man5GlcNAc2-PP-dolichol intermediate during asparagine-linked glycosylation in the ER	OU	-0.380123	0.0683052	0.00197245	0.0765005	0.224145	OU	-0.42259	0.041997	0.00286535	0.0471131	0.225975	lambda	-0.502012	0.0180492	0.00141738	0.0220687	0.0780916	lambda	-0.534626	0.010908	0.00083379	0.0129715	0.0636437
YPL106C	YPL106C_K.FEDIHPYSVSYSWDK.Q	SSE1	ATPase component of heat shock protein Hsp90 chaperone complex; plays a role in determining prion variants; binds unfolded proteins; member of the heat shock protein 70 (HSP70) family; localized to the cytoplasm; deletion results in spindle elongation in S phase; SSE1 has a paralog, SSE2, that arose from the whole genome duplication	OU	-0.380605	0.0708966	0.0424029	0.0731079	0.183933	OU	-0.353541	0.0925731	0.0507749	0.0989171	0.182406	OU	-0.45194	0.0323194	0.0218499	0.036206	0.0920213	OU	-0.416023	0.0473576	0.0309843	0.0526656	0.101445
YMR125W	YMR125W_K.NNGLIEATAIEAVFR.N	STO1	Large subunit of the nuclear mRNA cap-binding protein complex; interacts with Npl3p to carry nuclear poly(A)+ mRNA to cytoplasm; also involved in nuclear mRNA degradation and telomere maintenance; orthologous to mammalian CBP80	OU	-0.38203	0.0454229	0.011759	0.0495734	0.310061	OU	-0.334639	0.0897646	0.0270302	0.0956279	0.343369	OU	-0.395065	0.0479744	0.0132038	0.0549174	0.208954	OU	-0.35221	0.0781077	0.0363168	0.0855319	0.269875
YMR205C	YMR205C_R.LLGAQHLIEAGVDALIVCGGDGSLTGADLFR.S	PFK2	Beta subunit of heterooctameric phosphofructokinase; involved in glycolysis; indispensable for anaerobic growth; activated by fructose-2,6-bisphosphate and AMP; mutation inhibits glucose induction of cell cycle-related genes	OU	-0.382789	0.0678242	0.0186181	0.0746479	0.253211	OU	-0.371617	0.0762597	0.0393359	0.0835677	0.141749	lambda	-0.566564	0.00408005	0.00099361	0.00515453	0.0244955	OU	-0.456501	0.0275729	0.0180714	0.0317525	0.0520605
YKL181W	YKL181W_K.LVTIDVSPIFAECIR.R	PRS1	5-phospho-ribosyl-1(alpha)-pyrophosphate synthetase; synthesizes PRPP, which is required for nucleotide, histidine, and tryptophan biosynthesis; plays a key role in cell wall integrity (CWI) pathway; one of five related enzymes, which are active as heteromultimeric complexes; missense mutations in human homolog PRPS1 are associated with neuropathic Arts syndrome and Charcot-Marie Tooth (CMTX5) di…	OU	-0.383348	0.0695334	0.0290198	0.0760728	0.254554	OU	-0.347453	0.100751	0.0412174	0.109729	0.258806	OU	-0.504837	0.0149409	0.00511799	0.0169692	0.0555049	OU	-0.446636	0.0322578	0.0131869	0.0362802	0.0955306
YLR060W	YLR060W_K.NSGFEIIQGLLGK.I	FRS1	Beta subunit of cytoplasmic phenylalanyl-tRNA synthetase; forms a tetramer with Frs2p to generate active enzyme; able to hydrolyze mis-aminoacylated tRNA-Phe, which could contribute to translational quality control	OU	-0.383524	0.059946	0.036025	0.0655443	0.302707	OU	-0.412883	0.0419463	0.0120616	0.0461822	0.401748	OU	-0.53538	0.00735984	0.00526664	0.00919295	0.0584666	OU	-0.540398	0.00624792	0.00195659	0.00716686	0.110104
YOR254C	YOR254C_K.LFDPYEILGISTSASDR.D	SEC63	Essential subunit of Sec63 complex; with Sec61 complex, Kar2p/BiP and Lhs1p forms a channel competent for SRP-dependent and post-translational SRP-independent protein targeting and import into the ER; other members are Sec62p, Sec66p, and Sec72p	OU	-0.386451	0.0638669	0.017178	0.0750398	0.218612	OU	-0.445988	0.0306871	0.00906223	0.0348923	0.199593	OU	-0.417615	0.048812	0.0197168	0.0558482	0.182673	OU	-0.471446	0.0227854	0.00821746	0.026345	0.147845
YHR019C	YHR019C_K.DAITWLNEHDIK.N	DED81	Cytosolic asparaginyl-tRNA synthetase; required for protein synthesis, catalyzes the specific attachment of asparagine to its cognate tRNA	OU	-0.388104	0.0627629	0.0237268	0.0697141	0.198358	OU	-0.321144	0.127714	0.0349547	0.13764	0.269463	OU	-0.487073	0.0185241	0.00583538	0.0223013	0.0768763	OU	-0.424002	0.0414944	0.0117609	0.046931	0.131304
YKR014C	YKR014C_R.NWVDELK.N	YPT52	Endosomal Rab family GTPase; required for vacuolar protein sorting, endocytosis and multivesicular body (MVB) biogenesis and sorting; required for localization of the CORVET complex to endosomes; involved in autophagy and ionic stress tolerance; similar to Vps21p and Ypt53p; mammalian Rab5 homolog; protein abundance increases in response to DNA replication stress	OU	-0.394533	0.0754753	0.0306022	0.07935	0.173661	OU	-0.450303	0.036693	0.0221811	0.0396231	0.113578	OU	-0.399463	0.067054	0.0267579	0.0748283	0.191914	OU	-0.458796	0.0325779	0.0119144	0.0377655	0.114607
YMR217W	YMR217W_R.FHAILVDNGVLR.L	GUA1	GMP synthase; highly conserved enzyme that catalyzes the second step in the biosynthesis of GMP from inosine 5'-phosphate (IMP); transcription is not subject to regulation by guanine but is negatively regulated by nutrient starvation; reduction-of-function mutation gua1-G388D causes changes in cellular guanine nucleotide pools, defects in general protein synthesis, and impaired translation of GCN…	OU	-0.397664	0.0630885	0.0279171	0.071476	0.18337	OU	-0.413208	0.0515306	0.0200879	0.0554529	0.113517	OU	-0.497467	0.0184237	0.00612189	0.0227102	0.0712233	OU	-0.493604	0.0186256	0.00548444	0.0223757	0.0617729
YOL059W	YOL059W_R.MWVFDEK.I	GPD2	NAD-dependent glycerol 3-phosphate dehydrogenase; expression is controlled by an oxygen-independent signaling pathway required to regulate metabolism under anoxic conditions; located in cytosol and mitochondria; constitutively active but is inactivated via phosphorylation by energy-stress responsive kinase SNF1; GPD2 has a paralog, GPD1, that arose from the whole genome duplication	OU	-0.398983	0.0760728	0.0196887	0.0848255	0.189131	OU	-0.507375	0.0169274	0.00239196	0.019977	0.0688633	OU	-0.507843	0.0164953	0.00127836	0.0199716	0.0587988	OU	-0.55606	0.00747407	0.000470712	0.00942529	0.0320851
YNL131W	YNL131W_K.TFDLQSDANNILAQGEK.D	TOM22	Component of the TOM (Translocase of Outer Membrane) complex; responsible for initial import of mitochondrially directed proteins; mediates interaction between TOM and TIM complexes and acts as a receptor for precursor proteins	OU	-0.400702	0.0689635	0.0308585	0.0743232	0.173527	OU	-0.502165	0.0174275	0.00706529	0.0200253	0.0542479	OU	-0.459062	0.0320338	0.0111818	0.036559	0.098873	OU	-0.532961	0.0107068	0.00314931	0.0127905	0.0383918
YER110C	YER110C_K.EQNPFVHEMLEALVIR.L	KAP123	Karyopherin beta; mediates nuclear import of ribosomal proteins prior to assembly into ribosomes and import of histones H3 and H4; localizes to the nuclear pore, nucleus, and cytoplasm; exhibits genetic interactions with RAI1	OU	-0.402643	0.052857	0.0126042	0.0602305	0.125152	OU	-0.4028	0.0525207	0.023444	0.0580603	0.163073	OU	-0.511171	0.0133085	0.00276886	0.0165319	0.0456898	OU	-0.469634	0.0229752	0.00887627	0.0272472	0.0844529
YLR304C	YLR304C_R.IDILGLAELAPGKPVTMR.V	ACO1	Aconitase; required for the tricarboxylic acid (TCA) cycle and also independently required for mitochondrial genome maintenance; component of the mitochondrial nucleoid; mutation leads to glutamate auxotrophy; human homolog ACO2 complements yeast null mutant	OU	-0.402693	0.0247076	0.00581503	0.0276794	0.10483	OU	-0.423534	0.0202316	0.00605326	0.023877	0.144713	OU	-0.416211	0.0290722	0.00855621	0.0331552	0.138004	OU	-0.446791	0.0155515	0.00608684	0.0181954	0.124471
YJL212C	YJL212C_R.IYNPLMWFFLIGLLFP.L	OPT1	Proton-coupled oligopeptide transporter of the plasma membrane; also transports glutathione and phytochelatin; member of the OPT family	OU	-0.403403	0.0642066	0.0261933	0.067904	0.150181	OU	-0.431961	0.0439581	0.0174453	0.0491662	0.0846346	OU	-0.406414	0.0611882	0.0278201	0.0654894	0.147608	OU	-0.436348	0.0421586	0.015076	0.0464009	0.0973615
YOR089C	YOR089C_K.GLLFFETSAK.T	VPS21	Endosomal Rab family GTPase; required for endocytic transport and sorting of vacuolar hydrolases; required for endosomal localization of the CORVET complex; required with YPT52 for MVB biogenesis and sorting; involved in autophagy and ionic stress tolerance; geranylgeranylation required for membrane association; protein abundance increases in response to DNA replication stress; mammalian Rab5 hom…	OU	-0.403649	0.0647254	0.0299734	0.0701159	0.208568	OU	-0.398063	0.066084	0.0374554	0.070203	0.11755	OU	-0.474386	0.02689	0.0114064	0.0312822	0.0914836	OU	-0.447281	0.0371589	0.0160943	0.0419177	0.0781495
YGL234W	YGL234W_K.HNIPTASYDVFTNPEEAISFLQAHTDK.A	ADE5,7	Enzyme of the 'de novo' purine nucleotide biosynthetic pathway; contains aminoimidazole ribotide synthetase and glycinamide ribotide synthetase activities	OU	-0.405478	0.0628555	0.0419575	0.0673399	0.160485	OU	-0.454042	0.0333423	0.0226668	0.0347836	0.114888	OU	-0.491174	0.0202442	0.0104321	0.0233738	0.0750286	OU	-0.505018	0.0162977	0.00921575	0.0186502	0.0694464
YKL060C	YKL060C_K.PLFLVFHGGSGSTVQEFHTGIDNGVVK.V	FBA1	Fructose 1,6-bisphosphate aldolase; required for glycolysis and gluconeogenesis; catalyzes conversion of fructose 1,6 bisphosphate to glyceraldehyde-3-P and dihydroxyacetone-P; locates to mitochondrial outer surface upon oxidative stress; N-terminally propionylated in vivo	OU	-0.406271	0.0593898	0.0227335	0.0658204	0.163306	OU	-0.415655	0.0519595	0.0300129	0.0561885	0.106292	OU	-0.448992	0.0356007	0.0186119	0.0417455	0.0929354	OU	-0.458996	0.0305321	0.0176176	0.0355694	0.0775226
YDL047W	YDL047W_K.IFSAVPDDYIR.E	SIT4	Type 2A-related serine-threonine phosphatase; functions in the G1/S transition of the mitotic cycle; regulator of COPII coat dephosphorylation; required for ER to Golgi traffic; interacts with Hrr25p kinase; cytoplasmic and nuclear protein that modulates functions mediated by Pkc1p including cell wall and actin cytoskeleton organization; similar to human PP6	OU	-0.406872	0.0620837	0.0292132	0.0655688	0.211072	OU	-0.401177	0.0624392	0.0437164	0.0676412	0.166349	OU	-0.452744	0.0356999	0.0153747	0.039403	0.124254	OU	-0.432854	0.0436527	0.0264213	0.0461163	0.109905
YHR042W	YHR042W_K.DSILEVLKDELHLDEQEAK.F	NCP1	NADP-cytochrome P450 reductase; involved in ergosterol biosynthesis; associated and coordinately regulated with Erg11p	lambda	-0.410898	0.0455863	0.00957658	0.05192	0.132946	OU	-0.316737	0.119705	0.0644469	0.128835	0.234781	lambda	-0.456163	0.0260022	0.00465319	0.0311294	0.0863767	lambda	-0.440775	0.03142	0.00829579	0.0355836	0.120335
YDR293C	YDR293C_R.VLELHWQPGVDSATFIPADEK.N	SSD1	Translational repressor with a role in polar growth and wall integrity; regulated by Cbk1p phosphorylation to effect bud-specific translational control and localization of specific mRNAs; interacts with TOR pathway components; contains a functional N-terminal nuclear localization sequence and nucleocytoplasmic shuttling appears to be critical to Ssd1p function	OU	-0.412802	0.0453151	0.0194592	0.0495851	0.118665	OU	-0.339228	0.10417	0.0690209	0.10995	0.163827	OU	-0.415527	0.0490932	0.0216675	0.0558377	0.115191	OU	-0.349103	0.0978565	0.0620817	0.105841	0.161956
YKL029C	YKL029C_K.MISAAVDQLAELSPLR.E	MAE1	Mitochondrial malic enzyme; catalyzes the oxidative decarboxylation of malate to pyruvate, which is a key intermediate in sugar metabolism and a precursor for synthesis of several amino acids	OU	-0.4168	0.0566467	0.0278464	0.0632854	0.17	OU	-0.416332	0.0556437	0.02351	0.0639215	0.099308	OU	-0.458146	0.0329519	0.0157476	0.0392061	0.0961195	OU	-0.451845	0.0358079	0.0148161	0.0404087	0.073036
YGL234W	YGL234W_K.WFGQAGNVPHDDILR.T	ADE5,7	Enzyme of the 'de novo' purine nucleotide biosynthetic pathway; contains aminoimidazole ribotide synthetase and glycinamide ribotide synthetase activities	OU	-0.417174	0.056484	0.0263132	0.0608601	0.152229	OU	-0.49681	0.0191169	0.00662987	0.022279	0.0608767	OU	-0.456519	0.0334143	0.0176401	0.0373663	0.106393	OU	-0.516531	0.0142442	0.0052436	0.0166241	0.0520585
YPL061W	YPL061W_R.QQFDTIMNYIDIGK.K	ALD6	Cytosolic aldehyde dehydrogenase; activated by Mg2+ and utilizes NADP+ as the preferred coenzyme; required for conversion of acetaldehyde to acetate; constitutively expressed; locates to the mitochondrial outer surface upon oxidative stress	OU	-0.417272	0.0521646	0.0268971	0.0577995	0.182371	Null	-0.517988	0.0135344	0.00166661	0.0161213	0.0854292	OU	-0.462138	0.0300964	0.00784043	0.0347371	0.128069	Null	-0.535523	0.010213	0.00104283	0.0122488	0.0684837
YJR137C	YJR137C_K.DILTTVFTDETTLVK.S	MET5	Sulfite reductase beta subunit; involved in amino acid biosynthesis, transcription repressed by methionine	OU	-0.418093	0.0372519	0.01301	0.0433897	0.0920429	OU	-0.43588	0.029359	0.00719069	0.0346405	0.0915639	OU	-0.484242	0.0163761	0.00262993	0.0196019	0.0530909	OU	-0.479673	0.0162294	0.0023653	0.0190227	0.0570039
YLR259C	YLR259C_K.EITTSEEIAQVATISANGDSHVGK.L	HSP60	Tetradecameric mitochondrial chaperonin; required for ATP-dependent folding of precursor polypeptides and complex assembly; prevents aggregation and mediates protein refolding after heat shock; role in mtDNA transmission; phosphorylated	OU	-0.418882	0.0510914	0.0203715	0.0563188	0.177771	OU	-0.378977	0.0778601	0.0517634	0.0829657	0.160654	OU	-0.472833	0.0261722	0.00766417	0.0294128	0.0933295	OU	-0.423826	0.0474593	0.0193865	0.0524992	0.103138
YKL029C	YKL029C_R.DFDECLQWVK.A	MAE1	Mitochondrial malic enzyme; catalyzes the oxidative decarboxylation of malate to pyruvate, which is a key intermediate in sugar metabolism and a precursor for synthesis of several amino acids	OU	-0.419241	0.0547672	0.0268813	0.0581932	0.129673	OU	-0.454147	0.0347108	0.0140384	0.0390718	0.0708549	OU	-0.413486	0.0567217	0.0303845	0.0639571	0.131067	OU	-0.452607	0.0352741	0.0148562	0.0405089	0.0798289
YGR185C	YGR185C_K.FGTNHFEFFIDRPEK.F	TYS1	Cytoplasmic tyrosyl-tRNA synthetase; required for cytoplasmic protein synthesis; interacts with positions 34 and 35 of the tRNATyr anticodon; mutations in human ortholog YARS are associated with Charcot-Marie-Tooth (CMT) neuropathies; protein abundance increases in response to DNA replication stress	OU	-0.421434	0.0405318	0.0128805	0.0455049	0.114018	OU	-0.328476	0.117108	0.0699496	0.126698	0.226662	OU	-0.558123	0.00545318	0.00164063	0.00687719	0.0210501	OU	-0.434011	0.0355962	0.0109044	0.0410142	0.098189
YGR192C	YGR192C_R.DPANLPWGSSNVDIAIDSTGVFK.E	TDH3	Glyceraldehyde-3-phosphate dehydrogenase (GAPDH), isozyme 3; involved in glycolysis and gluconeogenesis; tetramer that catalyzes the reaction of glyceraldehyde-3-phosphate to 1,3 bis-phosphoglycerate; detected in the cytoplasm and cell wall; GAPDH-derived antimicrobial peptides secreted by S. cerevisiae are active against a wide variety of wine-related yeasts and bacteria; binds AU-rich RNA	OU	-0.422369	0.0382214	0.0160513	0.0415375	0.0962809	OU	-0.440006	0.0298925	0.0203616	0.0323135	0.0903992	OU	-0.528362	0.00910432	0.00277525	0.0108865	0.0275109	OU	-0.515457	0.0100384	0.0052087	0.0119343	0.0316425
YKR039W	YKR039W_R.FLPEIFSYVDR.K	GAP1	General amino acid permease; Gap1p senses the presence of amino acid substrates to regulate localization to the plasma membrane when needed; essential for invasive growth	OU	-0.424129	0.0484274	0.0193981	0.0531293	0.132617	OU	-0.367303	0.0896233	0.0264185	0.095249	0.150556	OU	-0.487497	0.0212353	0.0152279	0.023985	0.0613512	OU	-0.418298	0.0513684	0.026686	0.0560314	0.0942729
YDL126C	YDL126C_R.KTPLEPGLELTAIAK.A	CDC48	AAA ATPase; subunit of polyubiquitin-selective segregase complex involved in ERAD, cell wall integrity during heat stress, mitotic spindle disassembly; subunit of complex involved in mitochondria-associated degradation; role in mobilizing membrane bound transcription factors by regulated ubiquitin/proteasome-dependent processing, in macroautophagy, PMN, RAD, ribophagy, homotypic ER membrane fusio…	OU	-0.425543	0.0445532	0.0214491	0.0498241	0.111679	OU	-0.295694	0.171133	0.0695238	0.180334	0.271806	OU	-0.422664	0.0482808	0.0192884	0.0545185	0.119694	OU	-0.320559	0.139069	0.0710013	0.150481	0.229517
YOR165W	YOR165W_R.DVGLDYHVISVFGSQSSGK.S	SEY1	Dynamin-like GTPase that mediates homotypic ER fusion; has a role in ER morphology; interacts physically and genetically with Yop1p and Rtn1p; functional ortholog of the human atlastin ATL1, defects in which cause a form of the human disease hereditary spastic paraplegia; homolog of Arabidopsis RHD3	lambda	-0.42583	0.0421921	0.01018	0.0482261	0.240781	lambda	-0.405406	0.0555209	0.0251951	0.0614253	0.204906	lambda	-0.433606	0.0399172	0.0115303	0.0430758	0.212183	lambda	-0.407101	0.0544752	0.0252131	0.059865	0.184458
YPL226W	YPL226W_K.TANQYLQWR.Y	NEW1	ATP binding cassette protein; cosediments with polysomes and is required for biogenesis of the small ribosomal subunit; Asn/Gln-rich rich region supports [NU+] prion formation and susceptibility to [PSI+] prion induction	OU	-0.425938	0.0288127	0.0104872	0.0328444	0.136935	OU	-0.439754	0.0235338	0.0067055	0.0274707	0.203653	OU	-0.314886	0.134064	0.0616497	0.145515	0.485326	OU	-0.398051	0.0476155	0.020017	0.0535198	0.359218
YOR212W	YOR212W_S.CAISPSSTLVASAGLNNNCTIYR.V	STE4	G protein beta subunit; forms a dimer with Ste18p to activate the mating signaling pathway, forms a heterotrimer with Gpa1p and Ste18p to dampen signaling; may recruit Rho1p to the polarized growth site during mating; contains WD40 repeats	OU	-0.426495	0.0390404	0.0105918	0.0455003	0.144241	OU	-0.324998	0.123053	0.0615031	0.136074	0.275396	OU	-0.567126	0.00479724	0.000966563	0.00632951	0.0244123	OU	-0.449393	0.0296169	0.0145351	0.035207	0.105339
YKL029C	YKL029C_K.WTNNNALVATGSPFPPVDGYR.I	MAE1	Mitochondrial malic enzyme; catalyzes the oxidative decarboxylation of malate to pyruvate, which is a key intermediate in sugar metabolism and a precursor for synthesis of several amino acids	OU	-0.427073	0.0487995	0.0230573	0.0539064	0.113246	OU	-0.435105	0.042933	0.0252998	0.0484835	0.0817707	OU	-0.448855	0.0367455	0.0221175	0.0424359	0.0813116	OU	-0.461476	0.0308208	0.0180154	0.0354577	0.0686659
YKL029C	YKL029C_R.SLHDVVENVKPTCLVGCSTQAGAFTQDVVEEMHK.H	MAE1	Mitochondrial malic enzyme; catalyzes the oxidative decarboxylation of malate to pyruvate, which is a key intermediate in sugar metabolism and a precursor for synthesis of several amino acids	OU	-0.427198	0.0509657	0.0212189	0.0559595	0.11105	OU	-0.481039	0.0242033	0.0120367	0.0280588	0.0627962	OU	-0.466303	0.029936	0.0177903	0.0332964	0.0805466	OU	-0.499945	0.0184387	0.00912747	0.0210826	0.052088
YMR272C	YMR272C_R.FLSEHPGGDESILDYAGK.D	SCS7	Sphingolipid alpha-hydroxylase; functions in the alpha-hydroxylation of sphingolipid-associated very long chain fatty acids, has both cytochrome b5-like and hydroxylase/desaturase domains, not essential for growth	OU	-0.431804	0.0435247	0.0034914	0.050473	0.110026	OU	-0.430184	0.0428803	0.00646708	0.0475412	0.12801	OU	-0.49572	0.0189115	0.00283553	0.0223846	0.0638212	OU	-0.476827	0.0239271	0.00415013	0.027255	0.0776746
YIL094C	YIL094C_K.ASTQQVVDDVLSR.L	LYS12	Homo-isocitrate dehydrogenase; an NAD-linked mitochondrial enzyme required for the fourth step in the biosynthesis of lysine, in which homo-isocitrate is oxidatively decarboxylated to alpha-ketoadipate	Null	-0.432051	0.0446421	0.0103327	0.0509451	0.0971197	Null	-0.442926	0.0389771	0.013012	0.0447599	0.0776052	Null	-0.424193	0.0491198	0.0132479	0.055749	0.113554	Null	-0.442366	0.0392542	0.012959	0.044706	0.0842682
YGR240C	YGR240C_K.KIDLASIREDITLLKENFR.H	PFK1	Alpha subunit of heterooctameric phosphofructokinase; involved in glycolysis, indispensable for anaerobic growth, activated by fructose-2,6-bisphosphate and AMP, mutation inhibits glucose induction of cell cycle-related genes	OU	-0.432077	0.035416	0.00115233	0.0409497	0.120531	OU	-0.258537	0.221683	0.0088458	0.235651	0.400376	OU	-0.503266	0.0140632	0.00029576	0.0169343	0.049529	OU	-0.358546	0.087986	0.00384441	0.0976533	0.199356
YGL019W	YGL019W_K.SIIEHAAEQLYGLIHAR.F	CKB1	Beta regulatory subunit of casein kinase 2 (CK2); a Ser/Thr protein kinase with roles in cell growth and proliferation; CK2, comprised of CKA1, CKA2, CKB1 and CKB2, has many substrates including transcription factors and all RNA polymerases	OU	-0.433198	0.0354005	0.014297	0.0405927	0.10884	OU	-0.335035	0.111154	0.0543216	0.119819	0.242739	OU	-0.457476	0.0284551	0.0129933	0.0326146	0.078707	OU	-0.37203	0.0776239	0.0476339	0.0865805	0.172788
YMR307W	YMR307W_K.ALNDADIYVIADLAAPATSINR.D	GAS1	Beta-1,3-glucanosyltransferase; required for cell wall assembly and also has a role in transcriptional silencing; localizes to cell surface via a glycosylphosphatidylinositol (GPI) anchor; also found at nuclear periphery; genetic interactions with histone H3 lysine acetyltransferases GCN5 and SAS3 indicate previously unsuspected functions for Gas1 in DNA damage response and cell cycle regulation	OU	-0.433366	0.0296123	0.0116185	0.0316861	0.0831635	OU	-0.380069	0.061442	0.0373717	0.0654634	0.148633	lambda	-0.569758	0.00392768	0.00133045	0.00470723	0.0122783	OU	-0.465329	0.0202992	0.0141321	0.0231254	0.0503257
YNL104C	YNL104C_R.SLGLDLPR.N	LEU4	Alpha-isopropylmalate synthase (2-isopropylmalate synthase); the main isozyme responsible for the first step in the leucine biosynthesis pathway; LEU4 has a paralog, LEU9, that arose from the whole genome duplication	OU	-0.433701	0.0443201	0.00973088	0.0475629	0.106072	OU	-0.395568	0.0674762	0.0129411	0.0747703	0.124786	OU	-0.484178	0.0225281	0.0037013	0.0272637	0.0528606	OU	-0.450718	0.035203	0.00500411	0.0401888	0.0807181
YBR025C	YBR025C_K.LDLISFFTCGPDEVR.E	OLA1	P-loop ATPase with similarity to human OLA1 and bacterial YchF; identified as specifically interacting with the proteasome; null mutant displays increased translation rate and increased readthrough of premature stop codons; protein abundance increases in response to hydrogen peroxide and to DNA replication stress	OU	-0.434496	0.0435429	0.012128	0.0492056	0.103253	OU	-0.423851	0.0483543	0.0225969	0.0533253	0.0901714	OU	-0.361476	0.0985183	0.0476328	0.108203	0.219884	OU	-0.386129	0.0755017	0.0364329	0.080446	0.160145
YEL002C	YEL002C_R.TLVLYDQSTEPLEEYSVYLK.D	WBP1	Beta subunit of the oligosaccharyl transferase glycoprotein complex; required for N-linked glycosylation of proteins in the endoplasmic reticulum	OU	-0.437102	0.028661	0.00449412	0.0338285	0.112693	OU	-0.437418	0.029491	0.00810243	0.0335152	0.188108	lambda	-0.521548	0.00943914	0.00275736	0.0111392	0.0465152	lambda	-0.503435	0.0125555	0.00474427	0.0147861	0.0772017
YGR264C	YGR264C_K.IALALEYASK.N	MES1	Methionyl-tRNA synthetase; forms a complex with glutamyl-tRNA synthetase (Gus1p) and Arc1p, which increases the catalytic efficiency of both tRNA synthetases; also has a role in nuclear export of tRNAs	OU	-0.437117	0.0380509	0.0086067	0.0443967	0.093581	OU	-0.346289	0.1056	0.0160715	0.112955	0.203007	OU	-0.493035	0.0190485	0.00425157	0.0228358	0.0532053	OU	-0.416543	0.0499047	0.0100045	0.056277	0.115365
YPL061W	YPL061W_K.ITLPNGLTYEQPTGLFINNK.F	ALD6	Cytosolic aldehyde dehydrogenase; activated by Mg2+ and utilizes NADP+ as the preferred coenzyme; required for conversion of acetaldehyde to acetate; constitutively expressed; locates to the mitochondrial outer surface upon oxidative stress	OU	-0.438272	0.0449945	0.0158616	0.0479269	0.102056	OU	-0.426742	0.0496322	0.0236766	0.0534503	0.09354	OU	-0.453802	0.0362108	0.0179487	0.0396145	0.0827183	OU	-0.451345	0.0368081	0.0159275	0.04128	0.0784775
YDR214W	YDR214W_K.VISLFDLK.I	AHA1	Co-chaperone that binds Hsp82p and activates its ATPase activity; plays a role in determining prion variants; similar to Hch1p; expression is regulated by stresses such as heat shock; protein abundance increases in response to DNA replication stress	OU	-0.438512	0.0435653	0.0162666	0.049067	0.096466	OU	-0.396983	0.0689929	0.0459729	0.0757401	0.123476	OU	-0.444658	0.0394257	0.0173127	0.0459701	0.0895584	OU	-0.416064	0.0558731	0.0359151	0.0614689	0.104944
YFL028C	YFL028C_K.VNSLHPLALEWLK.R	CAF16	Part of evolutionarily-conserved CCR4-NOT regulatory complex; contains single ABC-type ATPase domain but no transmembrane domain; interacts with several subunits of Mediator	OU	-0.440203	0.0318181	0.0132524	0.0349557	0.112987	OU	-0.320817	0.123204	0.0421979	0.128702	0.242038	OU	-0.470656	0.0229626	0.00755062	0.0252461	0.0801903	OU	-0.369149	0.0766511	0.0353138	0.0825866	0.159665
YGL055W	YGL055W_R.IVNGFGSLMGSK.E	OLE1	Delta(9) fatty acid desaturase; required for monounsaturated fatty acid synthesis and for normal distribution of mitochondria	OU	-0.440501	0.0355009	0.00117774	0.0420201	0.131167	OU	-0.298764	0.163856	0.0338825	0.183129	0.35424	OU	-0.444115	0.036818	0.00290444	0.043142	0.154963	OU	-0.34347	0.11003	0.0193206	0.123428	0.332845
YGL009C	YGL009C_K.IFQEAGFEWR.E	LEU1	Isopropylmalate isomerase; catalyzes the second step in the leucine biosynthesis pathway	OU	-0.441183	0.0422733	0.0129787	0.0487729	0.118715	OU	-0.404546	0.0635938	0.0381376	0.0701259	0.131269	OU	-0.435202	0.0442501	0.0226239	0.0511459	0.11975	OU	-0.430587	0.0467553	0.0284007	0.0530656	0.121574
YJL052W	YJL052W_R.DPANLPWGSLK.I	TDH1	Glyceraldehyde-3-phosphate dehydrogenase (GAPDH), isozyme 1; involved in glycolysis and gluconeogenesis; tetramer that catalyzes the reaction of glyceraldehyde-3-phosphate to 1,3 bis-phosphoglycerate; detected in the cytoplasm and cell wall; protein abundance increases in response to DNA replication stress; GAPDH-derived antimicrobial peptides secreted by S. cerevisiae are active against a wide v…	OU	-0.442034	0.0461407	0.0222144	0.0524301	0.127954	OU	-0.384366	0.0853962	0.0550487	0.0912235	0.177112	OU	-0.479186	0.027839	0.0146281	0.0326308	0.0767713	OU	-0.42544	0.0538646	0.0339009	0.0582135	0.115196
YDL185W	YDL185W_R.EASIYTGITLAEYFR.D	VMA1	Subunit A of the V1 peripheral membrane domain of V-ATPase; protein precursor undergoes self-catalyzed splicing to yield the extein Tfp1p and the intein Vde (PI-SceI), which is a site-specific endonuclease; the V1 peripheral membrane domain of the vacuolar H+-ATPase (V-ATPase) has eight subunits; involved in methionine restriction extension of chronological lifespan in an autophagy-dependent mann…	OU	-0.443477	0.0377339	0.0157076	0.0423225	0.125471	OU	-0.362937	0.0908844	0.0583644	0.0987253	0.253789	OU	-0.42981	0.0473517	0.0118315	0.0529058	0.150168	OU	-0.374995	0.0828604	0.0394181	0.0863866	0.24507
YBR291C	YBR291C_K.YSSTMNCFATIFKEEGLKTFWK.G	CTP1	Mitochondrial inner membrane citrate transporter; member of the mitochondrial carrier family	OU	-0.444794	0.0372351	0.0192205	0.0393081	0.114362	OU	-0.363282	0.0933483	0.041251	0.100181	0.178238	OU	-0.449785	0.0355691	0.0197014	0.0405285	0.105957	OU	-0.394081	0.0680309	0.0408558	0.0735023	0.160434
YNL104C	YNL104C_R.YAVENAPDDVSIQCLVQSR.E	LEU4	Alpha-isopropylmalate synthase (2-isopropylmalate synthase); the main isozyme responsible for the first step in the leucine biosynthesis pathway; LEU4 has a paralog, LEU9, that arose from the whole genome duplication	OU	-0.445116	0.0380206	0.00797976	0.0412075	0.0852259	OU	-0.41027	0.0565643	0.0100792	0.0648243	0.0956451	OU	-0.479213	0.0240903	0.00425861	0.0288027	0.049103	OU	-0.452778	0.034042	0.00494253	0.0399878	0.0659516
YJL039C	YJL039C_K.DAEEDSLLSGEDLTLDDISLK.A	NUP192	Essential subunit of the inner ring of the nuclear pore complex (NPC); contributes to nucleocytoplasmic transport; homologous to human NUP205	OU	-0.445365	0.0363435	0.019972	0.0408874	0.0968014	OU	-0.342903	0.112626	0.0759255	0.118973	0.176999	OU	-0.468204	0.0274379	0.0161319	0.0314249	0.0656174	OU	-0.388669	0.0708313	0.0519361	0.0762302	0.128056
YCL040W	YCL040W_R.VSGMFLGEVLR.N	GLK1	Glucokinase; catalyzes the phosphorylation of glucose at C6 in the first irreversible step of glucose metabolism; one of three glucose phosphorylating enzymes; expression regulated by non-fermentable carbon sources; GLK1 has a paralog, EMI2, that arose from the whole genome duplication	OU	-0.445629	0.0309014	0.0123757	0.0353439	0.0870095	OU	-0.439021	0.0328698	0.0145616	0.0379071	0.0751056	OU	-0.431632	0.0404261	0.0162188	0.0459541	0.0930159	OU	-0.429692	0.0390787	0.017496	0.0442342	0.0908104
YJR045C	YJR045C_K.DAGQIVGLNVLR.V	SSC1	Hsp70 family ATPase; constituent of the import motor component of the Translocase of the Inner Mitochondrial membrane (TIM23 complex); involved in protein translocation and folding; subunit of SceI endonuclease; SSC1 has a paralog, ECM10, that arose from the whole genome duplication	OU	-0.445779	0.0399952	0.0133671	0.044203	0.135632	OU	-0.392308	0.0725026	0.0437693	0.0773	0.143163	OU	-0.451578	0.036542	0.0153574	0.0413572	0.118049	OU	-0.411496	0.058731	0.0308889	0.0639186	0.118587
YKL029C	YKL029C_R.EGDSRPGLLPGLDTITNTSAR.L	MAE1	Mitochondrial malic enzyme; catalyzes the oxidative decarboxylation of malate to pyruvate, which is a key intermediate in sugar metabolism and a precursor for synthesis of several amino acids	OU	-0.446124	0.0393404	0.019858	0.0441343	0.0963761	OU	-0.453356	0.035168	0.0150692	0.0402868	0.0687457	OU	-0.438901	0.0422307	0.0222229	0.0477983	0.096596	OU	-0.460055	0.0322396	0.0141071	0.0371272	0.0738264
YLR359W	YLR359W_K.DVNNALQPFQK.Y	ADE13	Adenylosuccinate lyase; catalyzes two steps in the 'de novo' purine nucleotide biosynthetic pathway; expression is repressed by adenine and activated by Bas1p and Pho2p; mutations in human ortholog ADSL cause adenylosuccinase deficiency	OU	-0.446574	0.0358553	0.0117618	0.0414972	0.0946592	OU	-0.42685	0.0442595	0.0162668	0.053932	0.115118	Null	-0.510927	0.0150989	0.00167729	0.018961	0.0503854	OU	-0.477373	0.0235952	0.00826469	0.0286808	0.0727718
YGR211W	YGR211W_K.VGSANPQFLSDATDIENFNNEVQTFR.A	ZPR1	Essential protein with two zinc fingers; present in the nucleus of growing cells but relocates to the cytoplasm in starved cells via a process mediated by Cpr1p; binds to translation elongation factor eEF-1 (Tef1p); relative distribution to the nucleus increases upon DNA replication stress	OU	-0.446949	0.037609	0.0190448	0.0417142	0.140204	OU	-0.447274	0.0378473	0.0128952	0.043404	0.165912	OU	-0.402424	0.0644363	0.0336322	0.071253	0.234093	OU	-0.44376	0.0399154	0.0194559	0.0454157	0.19183
YBL076C	YBL076C_K.YEPLFPYFAEQFHETAFR.V	ILS1	Cytoplasmic isoleucine-tRNA synthetase; target of the G1-specific inhibitor reveromycin A	OU	-0.447861	0.0284392	0.0103963	0.0322983	0.0942519	OU	-0.357325	0.086078	0.0286976	0.095348	0.180157	OU	-0.49727	0.0157309	0.00660654	0.0183693	0.0539007	OU	-0.422181	0.0415065	0.0173364	0.046423	0.0935529
YER055C	YER055C_R.LLFAIPK.K	HIS1	ATP phosphoribosyltransferase; a hexameric enzyme, catalyzes the first step in histidine biosynthesis; mutations cause histidine auxotrophy and sensitivity to Cu, Co, and Ni salts; transcription is regulated by general amino acid control	OU	-0.44788	0.0350384	0.0085866	0.0400419	0.0766931	OU	-0.333778	0.123	0.035205	0.133885	0.198485	OU	-0.471541	0.0264508	0.0116808	0.0309788	0.0577953	OU	-0.387519	0.0720819	0.0300791	0.0791411	0.135809
YGR185C	YGR185C_R.KIFVLAEENLPSLGYK.K	TYS1	Cytoplasmic tyrosyl-tRNA synthetase; required for cytoplasmic protein synthesis; interacts with positions 34 and 35 of the tRNATyr anticodon; mutations in human ortholog YARS are associated with Charcot-Marie-Tooth (CMT) neuropathies; protein abundance increases in response to DNA replication stress	OU	-0.448115	0.0260512	0.0099074	0.0294641	0.0934862	OU	-0.346292	0.0939473	0.0425642	0.101238	0.226883	OU	-0.538889	0.00698362	0.00228584	0.00830342	0.0251411	OU	-0.419714	0.0409332	0.00970146	0.0467328	0.107999
YJR109C	YJR109C_R.EYLGQVASIVATIGYR.I	CPA2	Large subunit of carbamoyl phosphate synthetase; carbamoyl phosphate synthetase catalyzes a step in the synthesis of citrulline, an arginine precursor	OU	-0.448462	0.0386483	0.0149993	0.0419554	0.148009	OU	-0.539778	0.00985995	0.00419572	0.0120298	0.0670538	OU	-0.489159	0.0209949	0.00594893	0.0253371	0.103837	OU	-0.554683	0.00750737	0.00208932	0.00951786	0.0584966
YDR214W	YDR214W_K.EKFELFGGNVISELVSCEK.D	AHA1	Co-chaperone that binds Hsp82p and activates its ATPase activity; plays a role in determining prion variants; similar to Hch1p; expression is regulated by stresses such as heat shock; protein abundance increases in response to DNA replication stress	OU	-0.448713	0.031224	0.011532	0.0363271	0.0625926	OU	-0.40865	0.0508806	0.023113	0.0600098	0.0749699	OU	-0.538135	0.00924942	0.00353092	0.0114146	0.017041	OU	-0.476163	0.0218482	0.0124067	0.0259759	0.0357577
YPR145W	YPR145W_K.LHTAGWTSLHSFAIGLPNAPDLQAAR.K	ASN1	Asparagine synthetase; catalyzes the synthesis of L-asparagine from L-aspartate in the asparagine biosynthetic pathway; ASN1 has a paralog, ASN2, that arose from the whole genome duplication	OU	-0.448882	0.0349688	0.0137617	0.0381102	0.110418	OU	-0.414108	0.0523941	0.0188724	0.0585299	0.118194	OU	-0.467354	0.0279001	0.0096911	0.0318444	0.0884426	OU	-0.452259	0.0331497	0.01003	0.0379513	0.093938
YGR082W	YGR082W_K.ALTVYPQPADLLGIYQR.S	TOM20	Component of the TOM (translocase of outer membrane) complex; responsible for recognition and initial import steps for all mitochondrially directed proteins; acts as a receptor for incoming precursor proteins	OU	-0.450127	0.0409961	0.0145927	0.0427543	0.107249	OU	-0.528309	0.0124845	0.00277038	0.0139386	0.0418105	OU	-0.471324	0.0281562	0.00558001	0.031266	0.0846626	OU	-0.539451	0.0101357	0.00169998	0.0119273	0.0353013
YOR212W	YOR212W_K.IQDASLFQMANK.V	STE4	G protein beta subunit; forms a dimer with Ste18p to activate the mating signaling pathway, forms a heterotrimer with Gpa1p and Ste18p to dampen signaling; may recruit Rho1p to the polarized growth site during mating; contains WD40 repeats	OU	-0.450191	0.0378056	0.00847671	0.0430329	0.114339	OU	-0.449012	0.0382137	0.0134559	0.0435947	0.13064	OU	-0.372147	0.0902549	0.0371631	0.101559	0.260474	OU	-0.40146	0.0670372	0.0234921	0.0749311	0.202703
YGL009C	YGL009C_K.ILDSDGNVLVDHFEIEPFR.K	LEU1	Isopropylmalate isomerase; catalyzes the second step in the leucine biosynthesis pathway	OU	-0.450369	0.0363576	0.00812833	0.041436	0.101779	OU	-0.403064	0.0628382	0.0326406	0.0685974	0.128729	OU	-0.470372	0.0276475	0.0103863	0.033645	0.0768793	OU	-0.449912	0.0358443	0.0207188	0.041134	0.0935148
YGL234W	YGL234W_R.VINWDITPDVANFAR.L	ADE5,7	Enzyme of the 'de novo' purine nucleotide biosynthetic pathway; contains aminoimidazole ribotide synthetase and glycinamide ribotide synthetase activities	OU	-0.450665	0.0354958	0.0198871	0.0399722	0.0886728	OU	-0.43719	0.041842	0.0232996	0.0475528	0.0976315	OU	-0.477806	0.0245891	0.0100968	0.0293425	0.0666446	OU	-0.468565	0.0278839	0.0138057	0.033036	0.0724353
YMR217W	YMR217W_K.LVGPTAEVIGAVSGGVDSTVASK.L	GUA1	GMP synthase; highly conserved enzyme that catalyzes the second step in the biosynthesis of GMP from inosine 5'-phosphate (IMP); transcription is not subject to regulation by guanine but is negatively regulated by nutrient starvation; reduction-of-function mutation gua1-G388D causes changes in cellular guanine nucleotide pools, defects in general protein synthesis, and impaired translation of GCN…	OU	-0.450812	0.0220863	0.00864908	0.0254069	0.0625712	OU	-0.44147	0.0265655	0.0156086	0.0297375	0.0573456	OU	-0.487751	0.0172814	0.00779597	0.0203959	0.0609719	OU	-0.484712	0.0156796	0.00882597	0.0188003	0.0471219
YGR065C	YGR065C_K.WYEFLYPNHTTQTK.A	VHT1	High-affinity plasma membrane H+-biotin (vitamin H) symporter; mutation results in fatty acid auxotrophy; 12 transmembrane domain containing major facilitator subfamily member; mRNA levels negatively regulated by iron deprivation and biotin	OU	-0.450923	0.0400676	0.0179979	0.0445216	0.117289	OU	-0.410545	0.0628367	0.0382345	0.0676203	0.129327	OU	-0.450603	0.0383616	0.0222046	0.0406626	0.11801	OU	-0.435841	0.0467347	0.0270977	0.05164	0.125458
YOR099W	YOR099W_K.EYEATIPTLWETTR.K	KTR1	Alpha-1,2-mannosyltransferase; involved in O- and N-linked protein glycosylation; type II membrane protein; member of the KRE2/MNT1 mannosyltransferase family; relocalizes from vacuole to cytoplasm upon DNA replication stress	OU	-0.45102	0.0353905	0.00419749	0.040161	0.12936	OU	-0.51672	0.0139754	0.0030889	0.0167271	0.0704978	OU	-0.468709	0.0279793	0.00315925	0.0329135	0.112501	OU	-0.526929	0.0119667	0.00230258	0.0143096	0.0646881
YHR042W	YHR042W_R.YNMFGLGNSTYEFFNGAAK.K	NCP1	NADP-cytochrome P450 reductase; involved in ergosterol biosynthesis; associated and coordinately regulated with Erg11p	OU	-0.451464	0.0370391	0.00711655	0.0417231	0.132075	OU	-0.437447	0.0442452	0.0155568	0.0480658	0.119588	OU	-0.454299	0.0349793	0.00541138	0.0405379	0.11359	OU	-0.43436	0.0459628	0.0106426	0.0515704	0.141064
YFL004W	YFL004W_R.SFDPLINTLYFDNEHFELYNDK.L	VTC2	Subunit of vacuolar transporter chaperone (VTC) complex; involved in membrane trafficking, vacuolar polyphosphate accumulation, microautophagy and non-autophagic vacuolar fusion; VTC2 has a paralog, VTC3, that arose from the whole genome duplication	lambda	-0.45163	0.0318686	0.0135667	0.0352091	0.201948	OU	-0.280272	0.191005	0.132685	0.20321	0.321314	lambda	-0.510214	0.0145661	0.00477721	0.0177694	0.0919604	lambda	-0.413465	0.0527551	0.0275173	0.0589198	0.144362
YML028W	YML028W_K.EGGLGPINIPLLADTNHSLSR.D	TSA1	Thioredoxin peroxidase; acts as both ribosome-associated and free cytoplasmic antioxidant; self-associates to form high-molecular weight chaperone complex under oxidative stress; chaperone activity essential for growth in zinc deficiency; required for telomere length maintenance; protein abundance increases, forms cytoplasmic foci during DNA replication stress; TSA1 has a paralog, TSA2, that aros…	OU	-0.452524	0.0345407	0.0240296	0.0389198	0.109248	OU	-0.45303	0.0341868	0.0233436	0.0378978	0.118335	OU	-0.418183	0.0531756	0.0257305	0.0600573	0.169483	OU	-0.443231	0.0392339	0.0228401	0.0434737	0.145938
YLR199C	YLR199C_K.NLLQLTSIGEIK.T	PBA1	Protein involved in 20S proteasome assembly; forms a heterodimer with Add66p that binds to proteasome precursors; interaction with Pba1p-Add66p may affect function of the mature proteasome and its role in maintaining respiratory metabolism; similar to human PAC1 constituent of the PAC1-PAC2 complex involved in proteasome assembly	OU	-0.453787	0.0345734	0.0117932	0.0413156	0.117367	OU	-0.277518	0.205862	0.093229	0.224066	0.357593	OU	-0.432759	0.0479674	0.0220166	0.0552739	0.153222	OU	-0.319246	0.14732	0.0923053	0.162686	0.317468
YNL104C	YNL104C_K.GGAAWVILR.S	LEU4	Alpha-isopropylmalate synthase (2-isopropylmalate synthase); the main isozyme responsible for the first step in the leucine biosynthesis pathway; LEU4 has a paralog, LEU9, that arose from the whole genome duplication	OU	-0.453893	0.0330164	0.00392464	0.0361737	0.0827563	OU	-0.351449	0.104362	0.0161709	0.113763	0.182604	OU	-0.470258	0.0270793	0.00256753	0.0329224	0.0633572	OU	-0.391283	0.0698608	0.00801631	0.0777641	0.147084
YPL145C	YPL145C_K.TKTELEETQRELR.K	KES1	One of seven members of the yeast oxysterol binding protein family; involved in negative regulation of Sec14p-dependent Golgi complex secretory functions, peripheral membrane protein that localizes to the Golgi complex; KES1 has a paralog, HES1, that arose from the whole genome duplication	OU	-0.453951	0.037227	0.0207768	0.0424322	0.0806313	OU	-0.445104	0.041028	0.02759	0.0456818	0.0733472	OU	-0.450825	0.0366872	0.0227517	0.0413358	0.0805771	OU	-0.458985	0.0336716	0.0218744	0.0384805	0.0666738
YPL094C	YPL094C_R.EIFIQLIK.A	SEC62	Essential subunit of Sec63 complex; with Sec61 complex, Kar2p/BiP and Lhs1p forms a channel competent for SRP-dependent and post-translational SRP-independent protein targeting and import into the ER; cotranslationally N-acetylated by NatA; other members are Sec63p, Sec66p, and Sec72p	OU	-0.455059	0.0384248	0.00556219	0.0431539	0.121482	OU	-0.528531	0.0127726	0.00309953	0.0145748	0.0415915	OU	-0.487651	0.0231304	0.00856607	0.0261887	0.0790617	OU	-0.551236	0.00866987	0.00284696	0.0102353	0.0342131
YKL029C	YKL029C_R.ISENNNCYSFPGIGLGAVLSR.A	MAE1	Mitochondrial malic enzyme; catalyzes the oxidative decarboxylation of malate to pyruvate, which is a key intermediate in sugar metabolism and a precursor for synthesis of several amino acids	OU	-0.455259	0.0364365	0.015186	0.041213	0.0915444	OU	-0.454831	0.0354415	0.0152408	0.0408833	0.0703398	OU	-0.430067	0.0482106	0.0258648	0.0546963	0.11531	OU	-0.451895	0.0367734	0.0163601	0.0426232	0.0866909
YHR018C	YHR018C_K.LGLLTETELAK.I	ARG4	Argininosuccinate lyase; catalyzes the final step in the arginine biosynthesis pathway	OU	-0.456461	0.032851	0.0146243	0.0368505	0.0977141	OU	-0.377905	0.0834876	0.0269924	0.0922623	0.176015	OU	-0.431185	0.045494	0.018036	0.0517262	0.119726	OU	-0.384989	0.0779039	0.0394053	0.0860395	0.162032
YDL222C	YDL222C_K.NFYWLQADTNGFNSAPSTTR.W	FMP45	Integral membrane protein localized to mitochondria; required for sporulation and maintaining sphingolipid content; similar to SUR7; FMP45 has a paralog, YNL194C, that arose from the whole genome duplication	OU	-0.456555	0.0331972	0.0160635	0.0373228	0.0937938	OU	-0.392709	0.0701582	0.0426347	0.0751093	0.130882	OU	-0.4616	0.0308807	0.0184917	0.0359335	0.0720192	OU	-0.424858	0.0486929	0.0292466	0.0546414	0.108454
YOL086C	YOL086C_K.DIVGAVLK.A	ADH1	Alcohol dehydrogenase; fermentative isozyme active as homo- or heterotetramers; required for the reduction of acetaldehyde to ethanol, the last step in the glycolytic pathway; ADH1 has a paralog, ADH5, that arose from the whole genome duplication	OU	-0.45675	0.0361476	0.0260824	0.0406822	0.0869854	OU	-0.466879	0.0308377	0.021965	0.0342631	0.0797233	OU	-0.461754	0.0319381	0.0162333	0.0359685	0.0887617	OU	-0.487411	0.0228482	0.0133536	0.0266697	0.0658517
YPL061W	YPL061W_R.GDVTIAINCLR.D	ALD6	Cytosolic aldehyde dehydrogenase; activated by Mg2+ and utilizes NADP+ as the preferred coenzyme; required for conversion of acetaldehyde to acetate; constitutively expressed; locates to the mitochondrial outer surface upon oxidative stress	OU	-0.45762	0.0327948	0.0118636	0.0357169	0.0980594	OU	-0.441841	0.040138	0.0120341	0.0437496	0.122452	OU	-0.393948	0.0707979	0.031648	0.0760271	0.210262	OU	-0.423225	0.0511052	0.017299	0.0551901	0.170896
YPR093C	YPR093C_L.EVGEGQHALSINLK.M	ASR1	Ubiquitin ligase that modifies and regulates RNA Pol II; involved in a putative alcohol-responsive signaling pathway; accumulates in the nucleus under alcohol stress; has a role in organization of septins and the actin cytoskeleton; contains a Ring/PHD finger domain similar to the mammalian rA9 protein	OU	-0.457754	0.0309317	0.00830855	0.0348989	0.130505	OU	-0.462951	0.0278319	0.0147877	0.0312677	0.0568892	OU	-0.422611	0.0491806	0.0229404	0.0550763	0.183837	OU	-0.440304	0.0384436	0.0253127	0.0439184	0.0818377
YGL009C	YGL009C_K.DDQGKDQETDFVLNVEPWR.E	LEU1	Isopropylmalate isomerase; catalyzes the second step in the leucine biosynthesis pathway	OU	-0.458326	0.0330316	0.00763762	0.0383055	0.087284	OU	-0.419692	0.052712	0.0270446	0.0588297	0.105386	OU	-0.45661	0.0332258	0.0137795	0.0390923	0.0830184	OU	-0.445736	0.0382674	0.0212629	0.0430815	0.0931414
YLL041C	YLL041C_K.GLNPGLAIAEIKK.S	SDH2	Iron-sulfur protein subunit of succinate dehydrogenase; the complex couples the oxidation of succinate to the transfer of electrons to ubiquinone as part of the TCA cycle and the mitochondrial respiratory chain; other members are Sdh1p, Sdh3p, and Sdh4p	OU	-0.460029	0.0222591	0.00534214	0.0231361	0.0587169	OU	-0.47356	0.0161741	0.0116426	0.0170721	0.0738096	OU	-0.459387	0.0259605	0.006687	0.0296691	0.0850716	OU	-0.482269	0.0154336	0.00825515	0.017437	0.0758311
YLR153C	YLR153C_K.EYLHWDAPYTK.V	ACS2	Acetyl-coA synthetase isoform; along with Acs1p, acetyl-coA synthetase isoform is the nuclear source of acetyl-coA for histone acetylation; mutants affect global transcription; required for growth on glucose; expressed under anaerobic conditions	OU	-0.460605	0.034034	0.0146626	0.0381764	0.0934277	OU	-0.381391	0.0850057	0.0642398	0.0893426	0.167953	OU	-0.447447	0.0399923	0.0262774	0.0445888	0.106513	OU	-0.41032	0.0622875	0.0454505	0.0664066	0.151571
YMR221C	YMR221C_R.SGTVLALLTGSFDSSSA.L		Putative protein of unknown function; the authentic, non-tagged protein is detected in highly purified mitochondria in high-throughput studies; physical interaction with Atg27p suggests a possible role in autophagy	OU	-0.46063	0.0288262	0.00830582	0.0332962	0.0704591	OU	-0.303438	0.159908	0.0493316	0.172253	0.232688	OU	-0.45595	0.0326172	0.00912487	0.0387363	0.0613968	OU	-0.3423	0.113685	0.0417174	0.123232	0.180523
YGR185C	YGR185C_K.IFVLAEENLPSLGYK.K	TYS1	Cytoplasmic tyrosyl-tRNA synthetase; required for cytoplasmic protein synthesis; interacts with positions 34 and 35 of the tRNATyr anticodon; mutations in human ortholog YARS are associated with Charcot-Marie-Tooth (CMT) neuropathies; protein abundance increases in response to DNA replication stress	OU	-0.460817	0.0231428	0.00727936	0.0264308	0.0864701	OU	-0.375963	0.0695536	0.0435728	0.0756094	0.174338	OU	-0.575937	0.00388434	0.00114881	0.00497877	0.0149425	OU	-0.466096	0.0225676	0.0149464	0.0254229	0.0617472
YPR174C	YPR174C_R.KLVVVPR.E		Protein of unknown function; green fluorescent protein (GFP)-fusion protein localizes to the nuclear periphery; potential Cdc28p substrate; binds phosphatidylinositols and phosphatidylethanolamine in a large-scale study; relative distribution to foci at the nuclear periphery increases upon DNA replication stress; YPR174C has a paralog, NBP1, that arose from the whole genome duplication	lambda	-0.460993	0.0262825	0.00720218	0.0297281	0.163826	lambda	-0.513444	0.0119503	0.00346136	0.0144673	0.163219	lambda	-0.492529	0.0174841	0.00501931	0.0201417	0.113015	lambda	-0.516162	0.0114165	0.00334116	0.0133461	0.112245
YLR109W	YLR109W_K.EVDQVIVVTVDNPFANQAWAK.S	AHP1	Thiol-specific peroxiredoxin; reduces hydroperoxides to protect against oxidative damage; function in vivo requires covalent conjugation to Urm1p	OU	-0.461376	0.0313	0.0154502	0.0358447	0.0917744	OU	-0.428295	0.0469306	0.0162937	0.0527039	0.115763	OU	-0.495226	0.0197698	0.00998507	0.0233441	0.0586484	OU	-0.475645	0.0258881	0.0130454	0.0301876	0.0747981
YHR183W	YHR183W_K.SIIGATSIEDFISK.L	GND1	6-phosphogluconate dehydrogenase (decarboxylating); catalyzes an NADPH regenerating reaction in the pentose phosphate pathway; required for growth on D-glucono-delta-lactone and adaptation to oxidative stress; GND1 has a paralog, GND2, that arose from the whole genome duplication	OU	-0.461882	0.0315386	0.0124453	0.0360286	0.0721046	OU	-0.504824	0.0166197	0.00841179	0.0193997	0.0414528	OU	-0.459994	0.0316242	0.0116181	0.0366668	0.0833492	OU	-0.498069	0.0185518	0.00975135	0.0218362	0.0495506
YML028W	YML028W_R.LVEAFQWTDK.N	TSA1	Thioredoxin peroxidase; acts as both ribosome-associated and free cytoplasmic antioxidant; self-associates to form high-molecular weight chaperone complex under oxidative stress; chaperone activity essential for growth in zinc deficiency; required for telomere length maintenance; protein abundance increases, forms cytoplasmic foci during DNA replication stress; TSA1 has a paralog, TSA2, that aros…	OU	-0.463035	0.030292	0.017569	0.0338391	0.092832	OU	-0.431633	0.0453637	0.0165534	0.048048	0.141087	OU	-0.38797	0.0753855	0.029784	0.0819844	0.218521	OU	-0.405183	0.0627403	0.035399	0.0662499	0.20633
YPL094C	YPL094C_K.DFPHLIVSNK.A	SEC62	Essential subunit of Sec63 complex; with Sec61 complex, Kar2p/BiP and Lhs1p forms a channel competent for SRP-dependent and post-translational SRP-independent protein targeting and import into the ER; cotranslationally N-acetylated by NatA; other members are Sec63p, Sec66p, and Sec72p	OU	-0.465407	0.0292145	0.0128639	0.0298188	0.150564	OU	-0.470095	0.0265455	0.00949547	0.0286722	0.235267	OU	-0.381371	0.0806083	0.0412223	0.0865045	0.379475	OU	-0.407582	0.0596167	0.031853	0.0640746	0.354543
YNL149C	YNL149C_K.DLIDKPDDAATAETTSFGWGK.K	PGA2	Essential protein required for maturation of Gas1p and Pho8p; involved in protein trafficking; GFP-fusion protein localizes to the ER and YFP-fusion protein to the nuclear envelope-ER network; null mutants have a cell separation defect	lambda	-0.46661	0.0210817	0.0024973	0.0254049	0.0948457	lambda	-0.478811	0.0187412	0.00533196	0.0216517	0.0874	lambda	-0.448303	0.0303406	0.00875258	0.035878	0.120992	lambda	-0.466715	0.0226603	0.00749132	0.0261648	0.0924446
YNL263C	YNL263C_K.GSFNPEDLYYK.L	YIF1	Integral membrane protein; required for the fusion of ER-derived COPII transport vesicles with the Golgi; interacts with Yip1p and Yos1p; localizes to the Golgi, the ER, and COPII vesicles; homolog of human YIPF3	OU	-0.466957	0.0278747	0.00434891	0.0323014	0.0676829	OU	-0.402047	0.0604821	0.0185967	0.0689747	0.110933	OU	-0.46699	0.0285053	0.00873796	0.0351339	0.0667954	OU	-0.43152	0.0437393	0.0145253	0.0499893	0.0843019
YOR090C	YOR090C_K.TPPYVTAEPVITSAKIGENT.K	PTC5	Mitochondrial type 2C protein phosphatase (PP2C); involved in regulation of pyruvate dehydrogenase activity by dephosphorylating the serine 133 of the Pda1p subunit; localizes to the intermembrane space and is imported via the presequence pathway and processed by the inner membrane protease (Imp1p-Imp2p); acts in concert with kinases Pkp1p and Pkp2p and phosphatase Ptc6p	OU	-0.467609	0.0279527	0.0101292	0.0318911	0.0964979	OU	-0.400346	0.0621467	0.0233917	0.0664467	0.112224	OU	-0.542241	0.00910763	0.00259257	0.01083	0.0310458	OU	-0.471116	0.0260528	0.00889779	0.0298126	0.0538921
YNL104C	YNL104C_K.EAYNYNDEQYQAISLVNYNVEK.F	LEU4	Alpha-isopropylmalate synthase (2-isopropylmalate synthase); the main isozyme responsible for the first step in the leucine biosynthesis pathway; LEU4 has a paralog, LEU9, that arose from the whole genome duplication	OU	-0.469372	0.0267939	0.00580459	0.0308872	0.0723801	OU	-0.415622	0.0515845	0.00959037	0.0592961	0.100444	OU	-0.498942	0.0178967	0.00277653	0.022008	0.0442297	OU	-0.459616	0.0302314	0.00437496	0.0353472	0.0717395
YGR192C	YGR192C_D.PANLPWGSSNVDIAIDSTGVFK.E	TDH3	Glyceraldehyde-3-phosphate dehydrogenase (GAPDH), isozyme 3; involved in glycolysis and gluconeogenesis; tetramer that catalyzes the reaction of glyceraldehyde-3-phosphate to 1,3 bis-phosphoglycerate; detected in the cytoplasm and cell wall; GAPDH-derived antimicrobial peptides secreted by S. cerevisiae are active against a wide variety of wine-related yeasts and bacteria; binds AU-rich RNA	OU	-0.470061	0.0246567	0.0100861	0.0265876	0.082959	OU	-0.351083	0.101021	0.0393764	0.106072	0.21251	OU	-0.435142	0.0418922	0.0189415	0.0443221	0.127998	OU	-0.352285	0.102568	0.0400811	0.108589	0.2198
YML028W	YML028W_K.TAVVDGVFDEVSLDK.Y	TSA1	Thioredoxin peroxidase; acts as both ribosome-associated and free cytoplasmic antioxidant; self-associates to form high-molecular weight chaperone complex under oxidative stress; chaperone activity essential for growth in zinc deficiency; required for telomere length maintenance; protein abundance increases, forms cytoplasmic foci during DNA replication stress; TSA1 has a paralog, TSA2, that aros…	OU	-0.470555	0.0268189	0.0166586	0.030493	0.10776	OU	-0.496931	0.0181177	0.00949728	0.0204026	0.099821	OU	-0.429155	0.0460942	0.0230979	0.0521677	0.184613	OU	-0.480825	0.0231186	0.011869	0.0256588	0.132327
YDR135C	YDR135C_R.SPIYSHFQETLGGLATVR.G	YCF1	Vacuolar glutathione S-conjugate transporter; ABC-C transporter of the ATP-binding cassette family; required for vacuole fusion; forms stable complexes with vacuole fusion machinery; regulates Vam7p recruitment to vacuoles; role in detoxifying metals (Cd, Hg, As); transports GSSG that is not immediately reduced in cytosol to vacuole; transports unconjugated bilirubin, selenodigluthatione, oxidize…	OU	-0.472314	0.0308044	0.00826008	0.0370484	0.092704	OU	-0.506435	0.0184963	0.00939947	0.0220225	0.0774841	OU	-0.382757	0.0875478	0.0282678	0.0948956	0.209351	OU	-0.448366	0.0409239	0.0211383	0.0468102	0.124053
YGL009C	YGL009C_K.VFDAHVVHQDENGSFLLYIDR.H	LEU1	Isopropylmalate isomerase; catalyzes the second step in the leucine biosynthesis pathway	OU	-0.473376	0.0276908	0.00576574	0.0323229	0.071216	OU	-0.413325	0.0575449	0.0268559	0.0620799	0.105615	OU	-0.477717	0.025284	0.0095138	0.0301253	0.0630997	OU	-0.443777	0.039657	0.0184884	0.0449178	0.0842214
YGL009C	YGL009C_K.SIIAPSYGDIFYNNSFK.N	LEU1	Isopropylmalate isomerase; catalyzes the second step in the leucine biosynthesis pathway	OU	-0.47609	0.0268431	0.0055721	0.0314456	0.0729597	OU	-0.45173	0.0359049	0.0169067	0.0407159	0.0737512	OU	-0.510774	0.015734	0.00516306	0.0197848	0.0425594	OU	-0.498824	0.0187021	0.0102229	0.0219373	0.0482254
YOR020C	YOR020C_K.LGNDDEVILFR.D	HSP10	Mitochondrial matrix co-chaperonin; inhibits the ATPase activity of Hsp60p, a mitochondrial chaperonin; involved in protein folding and sorting in the mitochondria; 10 kD heat shock protein with similarity to E. coli groES	OU	-0.477268	0.0270286	0.0127387	0.0300723	0.0919868	OU	-0.498265	0.0194729	0.0089046	0.0223308	0.0476226	OU	-0.447451	0.0385397	0.0160712	0.0426601	0.114901	OU	-0.477733	0.0258995	0.0119071	0.0297894	0.0650949
YIL116W	YIL116W_R.DDFTEGILLDANENAHGPTPVELSK.T	HIS5	Histidinol-phosphate aminotransferase; catalyzes the seventh step in histidine biosynthesis; responsive to general control of amino acid biosynthesis; mutations cause histidine auxotrophy and sensitivity to Cu, Co, and Ni salts	OU	-0.477436	0.0255294	0.0108958	0.03	0.0532616	OU	-0.414907	0.0567002	0.0354748	0.0631829	0.0942067	OU	-0.477917	0.0255601	0.0120709	0.029581	0.0489825	OU	-0.435785	0.0447373	0.0265679	0.0517044	0.0818385
YER061C	YER061C_R.LGMQDICVAGASETSLHPLSLAGFIR.A	CEM1	Mitochondrial beta-keto-acyl synthase; possible role in fatty acid synthesis; required for mitochondrial respiration	OU	-0.477611	0.0262941	0.0125141	0.0287496	0.077901	OU	-0.508954	0.0164032	0.00823982	0.0190151	0.0573464	OU	-0.468112	0.0286048	0.0131199	0.0328423	0.0932728	OU	-0.510223	0.0158575	0.00753926	0.0187296	0.0569812
YPL061W	YPL061W_K.GYFIRPTVFYDVNEDMR.I	ALD6	Cytosolic aldehyde dehydrogenase; activated by Mg2+ and utilizes NADP+ as the preferred coenzyme; required for conversion of acetaldehyde to acetate; constitutively expressed; locates to the mitochondrial outer surface upon oxidative stress	OU	-0.480492	0.0238524	0.011267	0.0269771	0.0941558	OU	-0.494636	0.0194497	0.0101216	0.0221193	0.0979648	OU	-0.468915	0.0279842	0.014548	0.030914	0.115614	OU	-0.488417	0.0214699	0.0112739	0.0243159	0.113674
YOR020C	YOR020C_K.SIVPLMDR.V	HSP10	Mitochondrial matrix co-chaperonin; inhibits the ATPase activity of Hsp60p, a mitochondrial chaperonin; involved in protein folding and sorting in the mitochondria; 10 kD heat shock protein with similarity to E. coli groES	OU	-0.482627	0.0251097	0.0108804	0.0276048	0.0944179	OU	-0.507598	0.0165634	0.0061148	0.019331	0.0405689	OU	-0.460061	0.0318735	0.00979448	0.0346791	0.10395	OU	-0.489418	0.0213829	0.00778139	0.0241682	0.0507571
YLR275W	YLR275W_R.AELEELEEFEFK.H	SMD2	Core Sm protein Sm D2; part of heteroheptameric complex (with Smb1p, Smd1p, Smd3p, Sme1p, Smx3p, and Smx2p) that is part of the spliceosomal U1, U2, U4, and U5 snRNPs; homolog of human Sm D2	OU	-0.483831	0.0225017	0.00660317	0.0264057	0.0651613	OU	-0.455254	0.0328807	0.0111346	0.0384716	0.0962349	OU	-0.429449	0.0461097	0.00739253	0.0553954	0.136947	OU	-0.434947	0.0430136	0.00794901	0.0499933	0.136058
YMR266W	YMR266W_R.VNDFDISHAYDYPAVSAQCPELWIPR.D	RSN1	Membrane protein of unknown function; overexpression suppresses NaCl sensitivity of sro7 mutant cells by restoring sodium pump (Ena1p) localization to the plasma membrane	OU	-0.48459	0.0235184	0.00626442	0.0273448	0.0722398	OU	-0.441365	0.0437443	0.0201732	0.0494618	0.0679172	OU	-0.311252	0.162747	0.0846213	0.176066	0.292694	OU	-0.346905	0.121681	0.0675028	0.129114	0.199893
YJR045C	YJR045C_K.STNGDTHLGGEDFDIYLLR.E	SSC1	Hsp70 family ATPase; constituent of the import motor component of the Translocase of the Inner Mitochondrial membrane (TIM23 complex); involved in protein translocation and folding; subunit of SceI endonuclease; SSC1 has a paralog, ECM10, that arose from the whole genome duplication	OU	-0.484762	0.0227393	0.00977693	0.0255463	0.0826486	OU	-0.509314	0.0156536	0.0067583	0.018236	0.0735453	OU	-0.486115	0.0219485	0.00660938	0.0254758	0.0884262	OU	-0.512566	0.0149102	0.00555836	0.01764	0.0755522
YMR203W	YMR203W_R.KVLPTLSVLFCGEIDHFK.N	TOM40	Component of the TOM (translocase of outer membrane) complex; responsible for recognition and initial import steps for all mitochondrially directed proteins; constitutes the core element of the protein conducting pore; pre-Tom40p is phosphorylated by PKA, which impairs its import into mitochondria under non-respiratory conditions	lambda	-0.485564	0.0181912	0.00289972	0.0200942	0.107502	OU	-0.465758	0.0266593	0.00806408	0.0298241	0.0621195	lambda	-0.532607	0.00913226	0.00199338	0.0110055	0.0494684	lambda	-0.544667	0.00721658	0.00241941	0.00891244	0.0266275
YGR132C	YGR132C_K.DLQMVSLTLR.V	PHB1	Subunit of the prohibitin complex (Phb1p-Phb2p); prohibitin is a 1.2 MDa ring-shaped inner mitochondrial membrane chaperone that stabilizes newly synthesized proteins; determinant of replicative life span; involved in mitochondrial segregation; prohibitin deficiency induces a mitochondrial unfolded protein response (mtUPR)	OU	-0.485713	0.0223808	0.013114	0.024534	0.0755179	OU	-0.492295	0.0226522	0.0164837	0.0249011	0.0736742	Null	-0.435556	0.0427505	0.0186077	0.046022	0.135001	OU	-0.464221	0.0324964	0.0192832	0.0357216	0.103462
YBR093C	YBR093C_K.SVGSNLFNASVK.L	PHO5	Repressible acid phosphatase; 1 of 3 repressible acid phosphatases that also mediates extracellular nucleotide-derived phosphate hydrolysis; secretory pathway derived cell surface glycoprotein; induced by phosphate starvation and coordinately regulated by PHO4 and PHO2	OU	-0.486001	0.0230146	0.0126039	0.0257903	0.0536875	OU	-0.453545	0.0355546	0.019959	0.039632	0.0601125	OU	-0.42805	0.0478967	0.0247249	0.0554615	0.0992142	OU	-0.421282	0.052833	0.0319534	0.0578997	0.0978454
YDL226C	YDL226C_R.GWGLFSSAVTK.S	GCS1	ADP-ribosylation factor GTPase activating protein (ARF GAP); involved in ER-Golgi transport; required for prospore membrane formation; regulates phospholipase Spo14p; shares functional similarity with Glo3p; GCS1 has a paralog, SPS18, that arose from the whole genome duplication	OU	-0.487937	0.0198085	0.00682307	0.0219892	0.0747989	OU	-0.469755	0.0245233	0.0162465	0.0275898	0.0699578	OU	-0.455379	0.0327435	0.0161448	0.0376783	0.121058	OU	-0.446821	0.0349615	0.0179481	0.0391111	0.104588
YBL076C	YBL076C_R.MQSVIDLGR.N	ILS1	Cytoplasmic isoleucine-tRNA synthetase; target of the G1-specific inhibitor reveromycin A	OU	-0.488776	0.0204639	0.00484585	0.0237686	0.0701338	OU	-0.41974	0.0493463	0.00532911	0.0557223	0.115033	OU	-0.404583	0.06215	0.0248298	0.0686431	0.178674	OU	-0.402946	0.0617721	0.0164908	0.0679325	0.159454
YMR307W	YMR307W_D.PTWTVDLFNSYK.T	GAS1	Beta-1,3-glucanosyltransferase; required for cell wall assembly and also has a role in transcriptional silencing; localizes to cell surface via a glycosylphosphatidylinositol (GPI) anchor; also found at nuclear periphery; genetic interactions with histone H3 lysine acetyltransferases GCN5 and SAS3 indicate previously unsuspected functions for Gas1 in DNA damage response and cell cycle regulation	OU	-0.490287	0.0170063	0.00627145	0.0193102	0.0645816	OU	-0.390217	0.0616867	0.0163821	0.0675152	0.117115	lambda	-0.502802	0.0152844	0.00550857	0.0178538	0.070523	OU	-0.413778	0.0488202	0.0111429	0.054612	0.114174
YKL029C	YKL029C_R.LTVEGAIECPLESFQLLNSPLFNK.G	MAE1	Mitochondrial malic enzyme; catalyzes the oxidative decarboxylation of malate to pyruvate, which is a key intermediate in sugar metabolism and a precursor for synthesis of several amino acids	OU	-0.49066	0.0252246	0.0125659	0.0279674	0.0665154	OU	-0.537873	0.0119302	0.0061278	0.0144533	0.0304017	OU	-0.515888	0.0165003	0.00829028	0.0191674	0.0456395	OU	-0.557516	0.00851574	0.00421287	0.0104625	0.0242229
YHR018C	YHR018C_R.VFGDLTGFLMSLK.G	ARG4	Argininosuccinate lyase; catalyzes the final step in the arginine biosynthesis pathway	OU	-0.491339	0.0198511	0.0116135	0.0222823	0.0793791	OU	-0.384304	0.0750436	0.0342097	0.0784452	0.136182	OU	-0.503802	0.0166854	0.0085209	0.0194079	0.0642013	OU	-0.415361	0.0534174	0.034478	0.0602616	0.111558
YGR192C	YGR192C_K.GVLGYTEDAVVSSDFLGDSHSSIFDASAGIQLSPK.F	TDH3	Glyceraldehyde-3-phosphate dehydrogenase (GAPDH), isozyme 3; involved in glycolysis and gluconeogenesis; tetramer that catalyzes the reaction of glyceraldehyde-3-phosphate to 1,3 bis-phosphoglycerate; detected in the cytoplasm and cell wall; GAPDH-derived antimicrobial peptides secreted by S. cerevisiae are active against a wide variety of wine-related yeasts and bacteria; binds AU-rich RNA	lambda	-0.49234	0.0147148	0.000735891	0.0171007	0.0585648	OU	-0.425318	0.0365324	0.00565629	0.0417758	0.076888	lambda	-0.452649	0.0288445	0.00457113	0.0332033	0.100156	OU	-0.411904	0.0461811	0.00720287	0.0523368	0.0968213
YMR186W	YMR186W_K.DLTNLLFETALLTSGFSLEEPTSFASR.I	HSC82	Cytoplasmic chaperone of the Hsp90 family; plays a role in determining prion variants; redundant in function and nearly identical with Hsp82p, and together they are essential; expressed constitutively at 10-fold higher basal levels than HSP82 and induced 2-3 fold by heat shock; contains two acid-rich unstructured regions that promote the solubility of chaperone-substrate complexes; HSC82 has a pa…	OU	-0.492624	0.0204735	0.00345437	0.022914	0.0643466	OU	-0.31644	0.151588	0.0315141	0.162393	0.289987	OU	-0.444689	0.0407494	0.0131423	0.0431886	0.113828	OU	-0.329854	0.13679	0.0483667	0.143746	0.266013
YNR016C	YNR016C_K.LESFAQDLAK.K	ACC1	Acetyl-CoA carboxylase, biotin containing enzyme; catalyzes carboxylation of cytosolic acetyl-CoA to form malonyl-CoA and regulates histone acetylation by regulating the availablity of acetyl-CoA; required for de novo biosynthesis of long-chain fatty acids; ACC1 has a paralog, HFA1, that arose from the whole genome duplication	lambda	-0.494052	0.0153334	6.67635e-05	0.0184747	0.0660947	OU	-0.441299	0.0315425	0.00530302	0.0362851	0.12619	lambda	-0.497142	0.0157473	0.00247641	0.0189976	0.0628736	lambda	-0.495815	0.0156692	0.00394684	0.0186361	0.0746765
YOL059W	YOL059W_K.SALEAEKELLNGQSAQGIITCR.E	GPD2	NAD-dependent glycerol 3-phosphate dehydrogenase; expression is controlled by an oxygen-independent signaling pathway required to regulate metabolism under anoxic conditions; located in cytosol and mitochondria; constitutively active but is inactivated via phosphorylation by energy-stress responsive kinase SNF1; GPD2 has a paralog, GPD1, that arose from the whole genome duplication	OU	-0.4951	0.0203994	0.00597494	0.0239959	0.0716426	OU	-0.550672	0.00808952	0.00168505	0.0100178	0.0395782	OU	-0.562355	0.00649076	0.000619627	0.00819122	0.0294501	OU	-0.586589	0.004169	0.000540666	0.00542894	0.0222871
YBR251W	YBR251W_R.TIYGDIDFR.Y	MRPS5	Mitochondrial ribosomal protein of the small subunit	OU	-0.497482	0.0157754	0.00492518	0.0188202	0.0563873	OU	-0.445391	0.0321415	0.0177153	0.0374694	0.153933	OU	-0.373185	0.0848742	0.0430324	0.0924202	0.275946	OU	-0.382678	0.0727765	0.0403816	0.0803383	0.334602
YJR009C	YJR009C_K.NVEVVALNDPFISNDYSAYMFK.Y	TDH2	Glyceraldehyde-3-phosphate dehydrogenase (GAPDH), isozyme 2; involved in glycolysis and gluconeogenesis; tetramer that catalyzes reaction of glyceraldehyde-3-phosphate to 1,3 bis-phosphoglycerate; detected in cytoplasm and cell wall; protein abundance increases in response to DNA replication stress; GAPDH-derived antimicrobial peptides are active against a wide variety of wine-related yeasts and …	OU	-0.497964	0.0188082	0.00483396	0.0214142	0.0546477	OU	-0.422559	0.0495179	0.010236	0.0540907	0.103876	OU	-0.536137	0.0105689	0.00440499	0.0124584	0.0311811	OU	-0.486259	0.0218879	0.00663865	0.0245397	0.0566347
YOR020C	YOR020C_K.VGDQVLIPQFGGSTIK.L	HSP10	Mitochondrial matrix co-chaperonin; inhibits the ATPase activity of Hsp60p, a mitochondrial chaperonin; involved in protein folding and sorting in the mitochondria; 10 kD heat shock protein with similarity to E. coli groES	OU	-0.501777	0.019805	0.0056413	0.0230596	0.0664749	OU	-0.509067	0.0168079	0.0055941	0.0203079	0.0408975	OU	-0.440898	0.0416995	0.0132054	0.0465008	0.119329	OU	-0.475812	0.0265948	0.00962285	0.0309376	0.0670694
YDR032C	YDR032C_R.FGNFPAQWK.A	PST2	Protein with similarity to a family of flavodoxin-like proteins; induced by oxidative stress in a Yap1p dependent manner; the authentic, non-tagged protein is detected in highly purified mitochondria in high-throughput studies; protein abundance increases in response to DNA replication stress; PST2 has a paralog, RFS1, that arose from the whole genome duplication	OU	-0.50188	0.0180688	0.00445597	0.0211168	0.06731	OU	-0.581998	0.00454654	0.000663492	0.00581914	0.024123	OU	-0.542454	0.00918655	0.00114913	0.0113985	0.0405388	OU	-0.593948	0.0036107	0.00045557	0.00469185	0.0198284
YMR203W	YMR203W_R.DVFLSQYFFTGLR.A	TOM40	Component of the TOM (translocase of outer membrane) complex; responsible for recognition and initial import steps for all mitochondrially directed proteins; constitutes the core element of the protein conducting pore; pre-Tom40p is phosphorylated by PKA, which impairs its import into mitochondria under non-respiratory conditions	OU	-0.50196	0.0177079	0.00396621	0.0206237	0.0672651	OU	-0.476841	0.0253886	0.0100265	0.0304423	0.0640589	OU	-0.562016	0.00651324	0.00159576	0.00835651	0.0240429	OU	-0.539891	0.0096819	0.00377073	0.0120503	0.03006
YHR183W	YHR183W_K.DREQFVDDLEQALYASK.I	GND1	6-phosphogluconate dehydrogenase (decarboxylating); catalyzes an NADPH regenerating reaction in the pentose phosphate pathway; required for growth on D-glucono-delta-lactone and adaptation to oxidative stress; GND1 has a paralog, GND2, that arose from the whole genome duplication	OU	-0.503192	0.0199729	0.0119439	0.0230488	0.0514893	OU	-0.450488	0.0394971	0.023576	0.0445087	0.0770218	OU	-0.465399	0.0323556	0.0190345	0.0357948	0.0796249	OU	-0.450815	0.0396826	0.0210347	0.0440739	0.0917724
YMR205C	YMR205C_R.ILATLQGLEAVNAVLESTPDTPSPLIAVNENK.I	PFK2	Beta subunit of heterooctameric phosphofructokinase; involved in glycolysis; indispensable for anaerobic growth; activated by fructose-2,6-bisphosphate and AMP; mutation inhibits glucose induction of cell cycle-related genes	OU	-0.503994	0.0149462	0.00300952	0.0162885	0.0548778	OU	-0.449736	0.0317321	0.0157936	0.0343389	0.11731	OU	-0.594962	0.00336052	0.00124493	0.00428695	0.0150916	OU	-0.522548	0.0113352	0.00688296	0.0128227	0.0522857
YNL239W	YNL239W_R.LVQYLLAAPTEDGGQYSMFLNLVKKYGLIPK.D	LAP3	Cysteine aminopeptidase with homocysteine-thiolactonase activity; protects cells against homocysteine toxicity; has bleomycin hydrolase activity in vitro; transcription is regulated by galactose via Gal4p; orthologous to human BLMH	OU	-0.505065	0.0102627	0.000654064	0.0123932	0.0689685	OU	-0.496569	0.0129433	0.00166235	0.0163417	0.15413	OU	-0.611948	0.0017781	8.26114e-05	0.00254573	0.0192689	OU	-0.606726	0.00191716	0.000147314	0.0026541	0.0383737
YML036W	YML036W_R.ALVDAIQLR.G	CGI121	Component of the EKC/KEOPS complex; EKC/KEOPS complex is required for t6A tRNA modification and telomeric TG1-3 recombination; may have role in transcription; Cgi121p is dispensable for tRNA modification; other complex members are Bud32p, Kae1p, Pcc1p, and Gon7p	OU	-0.50532	0.0117543	0.00374206	0.0142644	0.0440602	OU	-0.405575	0.0485322	0.013158	0.0544689	0.10586	OU	-0.530534	0.00878826	0.00355225	0.0105975	0.0359059	OU	-0.44669	0.0295883	0.0121374	0.0321445	0.090179
YPL237W	YPL237W_K.EGTPSANSSIQQEVGLPYSELLSR.F	SUI3	Beta subunit of the translation initiation factor eIF2; involved in the identification of the start codon; proposed to be involved in mRNA binding	OU	-0.505333	0.0172827	0.00825977	0.0193012	0.0466096	OU	-0.456278	0.0335632	0.0130953	0.0378344	0.0864085	OU	-0.427656	0.0485673	0.00937327	0.0525362	0.125835	OU	-0.421864	0.0518594	0.0122378	0.0579699	0.130435
YPR036W	YPR036W_K.ALESILVK.K	VMA13	Subunit H of the V1 peripheral membrane domain of V-ATPase; part of the electrogenic proton pump found throughout the endomembrane system; serves as an activator or a structural stabilizer of the V-ATPase; the V1 peripheral membrane domain of the vacuolar H+-ATPase (V-ATPase) has eight subunits	OU	-0.505608	0.0149632	0.00485198	0.0180087	0.059621	OU	-0.448149	0.0326125	0.0204612	0.037906	0.114564	OU	-0.576899	0.00533639	0.00146834	0.00739917	0.0263918	OU	-0.523041	0.0117101	0.00633433	0.0140012	0.043354
YLR229C	YLR229C_K.YVECSALTQR.G	CDC42	Small rho-like GTPase; essential for establishment and maintenance of cell polarity; plays a role late in cell fusion via activation of key cell fusion regulator Fus2p; mutants have defects in the organization of actin and septins	OU	-0.506782	0.0169278	0.0042134	0.0197648	0.104992	OU	-0.628181	0.00175925	5.92086e-05	0.0023085	0.0285475	Null	-0.493893	0.0194827	0.00194147	0.0231232	0.134792	Null	-0.589267	0.00390434	0.00023881	0.00497073	0.062144
YGL234W	YGL234W_K.TLGEGILEPTK.I	ADE5,7	Enzyme of the 'de novo' purine nucleotide biosynthetic pathway; contains aminoimidazole ribotide synthetase and glycinamide ribotide synthetase activities	lambda	-0.507709	0.0146664	0.00055459	0.0168283	0.0500515	OU	-0.545499	0.007931	0.0018392	0.0101197	0.0275752	OU	-0.518944	0.013179	0.00339188	0.0156558	0.0480587	OU	-0.553468	0.00714919	0.00170688	0.00878747	0.0276886
YHR183W	YHR183W_K.AGAPVDALINQIVPLLEK.G	GND1	6-phosphogluconate dehydrogenase (decarboxylating); catalyzes an NADPH regenerating reaction in the pentose phosphate pathway; required for growth on D-glucono-delta-lactone and adaptation to oxidative stress; GND1 has a paralog, GND2, that arose from the whole genome duplication	OU	-0.508429	0.0156117	0.00628628	0.0184043	0.0442862	OU	-0.462565	0.029463	0.0167729	0.032823	0.060682	OU	-0.484653	0.0223393	0.00993238	0.0253958	0.0603231	OU	-0.467712	0.027926	0.0175114	0.031681	0.07092
YJL034W	YJL034W_K.FASEDASIK.A	KAR2	ATPase involved in protein import into the ER; also acts as a chaperone to mediate protein folding in the ER and may play a role in ER export of soluble proteins; regulates the unfolded protein response via interaction with Ire1p	OU	-0.509979	0.0133353	0.00082474	0.0156147	0.0416653	OU	-0.38905	0.0662576	0.00249893	0.0744292	0.149523	OU	-0.48614	0.0210373	0.00254478	0.0246852	0.0627287	OU	-0.424162	0.0452924	0.00364477	0.0520023	0.109583
YJL034W	YJL034W_R.IVNEPTAAAIAYGLDK.S	KAR2	ATPase involved in protein import into the ER; also acts as a chaperone to mediate protein folding in the ER and may play a role in ER export of soluble proteins; regulates the unfolded protein response via interaction with Ire1p	OU	-0.512785	0.016563	0.00654888	0.0192074	0.0505032	OU	-0.407056	0.0634502	0.0314334	0.0674499	0.124286	OU	-0.504377	0.0184173	0.00770514	0.0216685	0.0536505	OU	-0.430281	0.0486092	0.0330599	0.0520837	0.0975999
YJR045C	YJR045C_R.VVNEPTAAALAYGLEK.S	SSC1	Hsp70 family ATPase; constituent of the import motor component of the Translocase of the Inner Mitochondrial membrane (TIM23 complex); involved in protein translocation and folding; subunit of SceI endonuclease; SSC1 has a paralog, ECM10, that arose from the whole genome duplication	OU	-0.512785	0.016563	0.00654888	0.0192074	0.0505032	OU	-0.407056	0.0634502	0.0314334	0.0674499	0.124286	OU	-0.504377	0.0184173	0.00770514	0.0216685	0.0536505	OU	-0.430281	0.0486092	0.0330599	0.0520837	0.0975999
YOL123W	YOL123W_K.EFEEFFSQWGTIIDAQLMLDK.D	HRP1	Subunit of cleavage factor I; cleavage factor I is a five-subunit complex required for the cleavage and polyadenylation of pre-mRNA 3' ends; RRM-containing heteronuclear RNA binding protein and hnRNPA/B family member that binds to poly (A) signal sequences; required for genome stability	OU	-0.513055	0.0163951	0.00507624	0.0191792	0.0513794	OU	-0.507054	0.0169477	0.0100409	0.0190909	0.037903	OU	-0.549827	0.00856169	0.00383054	0.0107864	0.0285306	OU	-0.547118	0.00887918	0.00524261	0.0106287	0.026558
YCL030C	YCL030C_K.FITAQNITPEGLENIGR.A	HIS4	Multifunctional enzyme containing phosphoribosyl-ATP pyrophosphatase; phosphoribosyl-AMP cyclohydrolase, and histidinol dehydrogenase activities; catalyzes the second, third, ninth and tenth steps in histidine biosynthesis	OU	-0.517973	0.0129994	0.00583081	0.0142839	0.0380971	OU	-0.406518	0.057696	0.0165823	0.0606356	0.111714	OU	-0.524775	0.0119421	0.00611849	0.0140546	0.0342645	OU	-0.446002	0.036133	0.0157105	0.0396819	0.0861363
YHR183W	YHR183W_K.SIIGATSIEDFISKLKRPR.K	GND1	6-phosphogluconate dehydrogenase (decarboxylating); catalyzes an NADPH regenerating reaction in the pentose phosphate pathway; required for growth on D-glucono-delta-lactone and adaptation to oxidative stress; GND1 has a paralog, GND2, that arose from the whole genome duplication	OU	-0.519107	0.0139228	0.00566003	0.0165758	0.0415513	OU	-0.387236	0.0763213	0.0210008	0.0850547	0.154892	OU	-0.449111	0.0375396	0.0175514	0.0423497	0.107613	OU	-0.38224	0.0816114	0.0382466	0.0919168	0.203749
YHR183W	YHR183W_K.NIFQSISAK.S	GND1	6-phosphogluconate dehydrogenase (decarboxylating); catalyzes an NADPH regenerating reaction in the pentose phosphate pathway; required for growth on D-glucono-delta-lactone and adaptation to oxidative stress; GND1 has a paralog, GND2, that arose from the whole genome duplication	OU	-0.521414	0.013615	0.00404904	0.0151708	0.0375273	OU	-0.487122	0.022416	0.0129585	0.0259869	0.0536519	OU	-0.448136	0.0375335	0.00746871	0.0423683	0.0977877	OU	-0.459306	0.0329948	0.0115801	0.0378328	0.0847211
YMR272C	YMR272C_K.TLELFSK.K	SCS7	Sphingolipid alpha-hydroxylase; functions in the alpha-hydroxylation of sphingolipid-associated very long chain fatty acids, has both cytochrome b5-like and hydroxylase/desaturase domains, not essential for growth	OU	-0.522665	0.0121192	0.00167388	0.0141968	0.0461815	OU	-0.433155	0.0401882	0.00854341	0.0434819	0.0902659	OU	-0.497164	0.0184118	0.00462447	0.0214593	0.0734193	OU	-0.458027	0.0302304	0.00744154	0.0327913	0.100255
YGR231C	YGR231C_R.VILDNEALLLNTVVDAR.I	PHB2	Subunit of the prohibitin complex (Phb1p-Phb2p); prohibitin is a 1.2 MDa ring-shaped inner mitochondrial membrane chaperone that stabilizes newly synthesized proteins; determinant of replicative life span; involved in mitochondrial segregation; prohibitin deficiency induces a mitochondrial unfolded protein response (mtUPR)	OU	-0.523793	0.0135437	0.00809231	0.0155193	0.0407244	OU	-0.491612	0.0231879	0.0148855	0.0258653	0.045454	OU	-0.482219	0.0237954	0.00939687	0.0280335	0.0623966	OU	-0.501043	0.019702	0.00707821	0.0222563	0.0451162
YHR018C	YHR018C_R.FTGETDPLMHLYNASLPYDYK.M	ARG4	Argininosuccinate lyase; catalyzes the final step in the arginine biosynthesis pathway	OU	-0.529563	0.0111272	0.00331319	0.0131365	0.0392324	OU	-0.480583	0.0229425	0.013778	0.0265189	0.0688379	OU	-0.515371	0.0140115	0.00401195	0.0163689	0.0465235	OU	-0.481168	0.0229415	0.0121822	0.0264938	0.0721656
YEL031W	YEL031W_R.HLYSAAEAPESTILVIGAAHALVK.L	SPF1	P-type ATPase, ion transporter of the ER membrane; required to maintain normal lipid composition of intracellular compartments and proper targeting of mitochondrial outer membrane tail-anchored proteins; involved in ER function and Ca2+ homeostasis; required for regulating Hmg2p degradation; confers sensitivity to a killer toxin (SMKT) produced by Pichia farinosa KK1	lambda	-0.536252	0.00750637	0.00226291	0.00930663	0.0478832	OU	-0.374946	0.0822411	0.0288115	0.0897564	0.163589	lambda	-0.478788	0.0206369	0.00918183	0.0220931	0.113117	OU	-0.382997	0.0774485	0.0410831	0.080217	0.191344
YLR259C	YLR259C_R.RPLLIIAEDVDGEALAACILNK.L	HSP60	Tetradecameric mitochondrial chaperonin; required for ATP-dependent folding of precursor polypeptides and complex assembly; prevents aggregation and mediates protein refolding after heat shock; role in mtDNA transmission; phosphorylated	OU	-0.539025	0.00898555	0.00361306	0.0100064	0.0351702	OU	-0.512449	0.0131505	0.00776081	0.0147973	0.0310522	OU	-0.621794	0.00195929	0.000691777	0.00231461	0.00749087	OU	-0.578318	0.00437974	0.0022009	0.00507751	0.010301
YPL061W	YPL061W_R.IVKEEIFGPVVTVAK.F	ALD6	Cytosolic aldehyde dehydrogenase; activated by Mg2+ and utilizes NADP+ as the preferred coenzyme; required for conversion of acetaldehyde to acetate; constitutively expressed; locates to the mitochondrial outer surface upon oxidative stress	OU	-0.541956	0.00926752	0.00524692	0.011002	0.0266555	OU	-0.503816	0.0165594	0.00815325	0.0192983	0.0366345	OU	-0.505266	0.0167031	0.00738662	0.0191983	0.0431964	OU	-0.496972	0.0186152	0.00793215	0.0213472	0.0402625
YMR272C	YMR272C_K.GSAPLFGNFLEPLTK.T	SCS7	Sphingolipid alpha-hydroxylase; functions in the alpha-hydroxylation of sphingolipid-associated very long chain fatty acids, has both cytochrome b5-like and hydroxylase/desaturase domains, not essential for growth	OU	-0.542178	0.00972381	0.00426421	0.0117243	0.0300712	OU	-0.46808	0.0286699	0.0192197	0.0325881	0.0884841	OU	-0.550458	0.00846897	0.00448062	0.0105769	0.0298291	OU	-0.489463	0.0216851	0.0140434	0.024263	0.0691843
YEL024W	YEL024W_K.STVETFISSMTATADVLAMAK.V	RIP1	Ubiquinol-cytochrome-c reductase; a Rieske iron-sulfur protein of the mitochondrial cytochrome bc1 complex; transfers electrons from ubiquinol to cytochrome c1 during respiration; during import, Rip1p is first imported into the mitochondrial matrix where it is processed, acquires its Fe-S cluster, and is folded, then is translocated into the inner membrane by the action of a homo-oligomer of Bcs1…	OU	-0.544166	0.0135373	0.0043505	0.017051	0.24333	OU	-0.310166	0.181238	0.0502498	0.211173	0.912906	OU	-0.589805	0.00880535	0.00288734	0.0111375	0.117017	OU	-0.399832	0.08545	0.0255156	0.0989571	0.551256
YNL104C	YNL104C_K.WGVGVSEDVGDSSVR.A	LEU4	Alpha-isopropylmalate synthase (2-isopropylmalate synthase); the main isozyme responsible for the first step in the leucine biosynthesis pathway; LEU4 has a paralog, LEU9, that arose from the whole genome duplication	OU	-0.55127	0.00618986	0.00140782	0.0073423	0.0245474	OU	-0.580716	0.0033336	0.000455084	0.00433813	0.0198204	Null	-0.652775	0.000990513	0.000263999	0.00132619	0.00588454	OU	-0.637044	0.00109836	0.000169573	0.00143593	0.0054882
YNL044W	YNL044W_R.TPQEFFNFK.K	YIP3	Protein localized to COPII vesicles; proposed to be involved in ER to Golgi transport; interacts with members of the Rab GTPase family and Yip1p; also interacts with Rtn1p	OU	-0.553454	0.00759284	0.00342703	0.00942038	0.027027	OU	-0.523425	0.0122622	0.00822788	0.0150684	0.026123	OU	-0.53505	0.0103905	0.00386191	0.0128762	0.038294	OU	-0.536527	0.0100307	0.00430928	0.0122522	0.0321517
YJL034W	YJL034W_R.ITPSYVAFTDDER.L	KAR2	ATPase involved in protein import into the ER; also acts as a chaperone to mediate protein folding in the ER and may play a role in ER export of soluble proteins; regulates the unfolded protein response via interaction with Ire1p	OU	-0.553571	0.0088776	0.00309651	0.0107213	0.0306528	OU	-0.419762	0.0545106	0.0210387	0.0594563	0.117603	OU	-0.503182	0.0188201	0.00803846	0.0215028	0.0658128	OU	-0.428589	0.0495608	0.0292528	0.0545342	0.14367
YLR359W	YLR359W_R.KIDIDVLAPLSSFAATAHK.M	ADE13	Adenylosuccinate lyase; catalyzes two steps in the 'de novo' purine nucleotide biosynthetic pathway; expression is repressed by adenine and activated by Bas1p and Pho2p; mutations in human ortholog ADSL cause adenylosuccinase deficiency	OU	-0.555797	0.00646739	0.00131101	0.00764414	0.0272172	OU	-0.434567	0.0379244	0.0038208	0.0432848	0.0920512	OU	-0.506947	0.0150345	0.00499723	0.0178806	0.0541096	OU	-0.442844	0.0350068	0.0078993	0.0400461	0.0929615
YML075C	YML075C_K.LPLYALEK.K	HMG1	HMG-CoA reductase; catalyzes the conversion of HMG-CoA to mevalonate, which is a rate-limiting step in sterol biosynthesis; one of two isozymes; localizes to the nuclear envelope; overproduction induces the formation of karmellae; forms foci at the nuclear periphery upon DNA replication stress; HMG1 has a paralog, HMG2, that arose from the whole genome duplication	OU	-0.556113	0.00764223	0.00454177	0.00924384	0.0281176	OU	-0.502759	0.017657	0.0123825	0.0198566	0.0361519	OU	-0.529424	0.0114717	0.00786476	0.0136272	0.0495691	OU	-0.530663	0.0113994	0.00762401	0.0130503	0.0381426
YEL002C	YEL002C_R.HGVFTFLTDYR.K	WBP1	Beta subunit of the oligosaccharyl transferase glycoprotein complex; required for N-linked glycosylation of proteins in the endoplasmic reticulum	OU	-0.558818	0.00575777	0.000447666	0.00713943	0.0208653	OU	-0.515307	0.011566	0.00328932	0.0137627	0.0267753	OU	-0.513318	0.0137453	0.000453831	0.0165437	0.0511587	OU	-0.503082	0.0149864	0.00178066	0.0180671	0.0471465
YOL058W	YOL058W_K.AKPWSTDENQAHISYEAGILEDPDTTPPKDMWK.L	ARG1	Arginosuccinate synthetase; catalyzes the formation of L-argininosuccinate from citrulline and L-aspartate in the arginine biosynthesis pathway; potential Cdc28p substrate	lambda	-0.560758	0.00494459	0.00221774	0.0059235	0.0245051	OU	-0.470866	0.0254202	0.0183654	0.0292776	0.0550941	lambda	-0.533341	0.00882569	0.00438953	0.0105996	0.0422092	OU	-0.462227	0.029743	0.0219302	0.0339653	0.0637615
YHR018C	YHR018C_R.DIVNDTLFPALK.G	ARG4	Argininosuccinate lyase; catalyzes the final step in the arginine biosynthesis pathway	OU	-0.561289	0.00662854	0.0024796	0.00794677	0.0256007	OU	-0.568287	0.00596815	0.00237609	0.00749512	0.0236508	OU	-0.550751	0.00806863	0.00242257	0.00979461	0.0315629	OU	-0.56714	0.00621268	0.00221584	0.00762706	0.0252371
YHR018C	YHR018C_K.NADSLELLR.G	ARG4	Argininosuccinate lyase; catalyzes the final step in the arginine biosynthesis pathway	OU	-0.562382	0.00645145	0.00221157	0.00777591	0.0230531	OU	-0.469818	0.0274679	0.00863292	0.0318259	0.0632146	OU	-0.526047	0.0119957	0.00477726	0.0144617	0.0395271	OU	-0.471041	0.0272832	0.0144517	0.0312705	0.0651542
YBR115C	YBR115C_K.WAAEYIIR.R	LYS2	Alpha aminoadipate reductase; catalyzes the reduction of alpha-aminoadipate to alpha-aminoadipate 6-semialdehyde, which is the fifth step in biosynthesis of lysine; activation requires posttranslational phosphopantetheinylation by Lys5p	lambda	-0.563126	0.0050582	0.00168939	0.00591576	0.0294592	OU	-0.478874	0.0221556	0.0136924	0.0246024	0.0523823	lambda	-0.535743	0.00918451	0.00549937	0.0107961	0.0434267	OU	-0.496315	0.0178089	0.0127012	0.020185	0.0464738
YNL104C	YNL104C_K.VGDQIVDIEGTGNGPISSLVDALSNLLNVR.F	LEU4	Alpha-isopropylmalate synthase (2-isopropylmalate synthase); the main isozyme responsible for the first step in the leucine biosynthesis pathway; LEU4 has a paralog, LEU9, that arose from the whole genome duplication	OU	-0.563235	0.00402458	0.000414826	0.00498669	0.0210461	OU	-0.530637	0.00742781	0.000680813	0.00906743	0.0464845	OU	-0.499567	0.0149705	0.00170777	0.0176334	0.0683582	OU	-0.521263	0.00963115	0.000771823	0.0113693	0.0634395
YCL030C	YCL030C_K.HGLVGLESLLK.Q	HIS4	Multifunctional enzyme containing phosphoribosyl-ATP pyrophosphatase; phosphoribosyl-AMP cyclohydrolase, and histidinol dehydrogenase activities; catalyzes the second, third, ninth and tenth steps in histidine biosynthesis	OU	-0.566411	0.00603676	0.00218675	0.00723293	0.0184477	OU	-0.460647	0.0313109	0.0105239	0.0351226	0.0649699	OU	-0.466176	0.0289711	0.014264	0.0318509	0.0694795	OU	-0.440372	0.0409631	0.02445	0.0436904	0.0938751
YOL086C	YOL086C_K.VVGLSTLPEIYEK.M	ADH1	Alcohol dehydrogenase; fermentative isozyme active as homo- or heterotetramers; required for the reduction of acetaldehyde to ethanol, the last step in the glycolytic pathway; ADH1 has a paralog, ADH5, that arose from the whole genome duplication	OU	-0.570081	0.00537789	0.00177038	0.00671303	0.0315629	OU	-0.537278	0.00905531	0.00264262	0.010828	0.0266773	OU	-0.577918	0.0053628	0.0025867	0.00609243	0.0187306	OU	-0.559805	0.006592	0.00279368	0.00797693	0.0172802
YNL090W	YNL090W_K.TSLLYVFTLGK.F	RHO2	Non-essential small GTPase of the Rho/Rac family of Ras-like proteins; involved in the establishment of cell polarity and in microtubule assembly	OU	-0.572224	0.00526145	0.00304703	0.00618869	0.0204391	OU	-0.472464	0.0252913	0.00919368	0.028752	0.0537268	OU	-0.566278	0.00596402	0.00230246	0.00704917	0.0247216	OU	-0.506774	0.0156144	0.00850855	0.0177452	0.0515186
YMR307W	YMR307W_K.EQLSFVMNLYYEK.S	GAS1	Beta-1,3-glucanosyltransferase; required for cell wall assembly and also has a role in transcriptional silencing; localizes to cell surface via a glycosylphosphatidylinositol (GPI) anchor; also found at nuclear periphery; genetic interactions with histone H3 lysine acetyltransferases GCN5 and SAS3 indicate previously unsuspected functions for Gas1 in DNA damage response and cell cycle regulation	OU	-0.57674	0.00369152	0.000404732	0.00449674	0.0138954	OU	-0.42932	0.0383373	0.00424164	0.0434069	0.083257	OU	-0.612507	0.00203261	0.000248162	0.00285821	0.00901057	OU	-0.506061	0.0132474	0.00191098	0.0158898	0.0419047
YJR088C	YJR088C_R.LSETLYYEALR.S	EMC2	Member of conserved ER transmembrane complex; required for efficient folding of proteins in the ER; null mutant displays induction of the unfolded protein response; homologous to worm Y57G7A.10/EMC-2, fly CG17556, human TTC35	OU	-0.57789	0.0103868	0.00744144	0.0127398	0.0407853	OU	-0.494208	0.0313205	0.0238201	0.0366581	0.0922719	OU	-0.488524	0.038047	0.0187842	0.0409139	0.183516	OU	-0.465726	0.0460808	0.0276125	0.0514315	0.229289
YPR097W	YPR097W_K.FVLQSGQAR.K		Protein that contains a PX domain and binds phosphoinositides; the authentic, non-tagged protein is detected in highly purified mitochondria in high-throughput studies; PX stands for Phox homology	OU	-0.578443	0.00524939	0.00256988	0.00645822	0.0153059	OU	-0.525593	0.0129968	0.00896401	0.0147883	0.0276976	OU	-0.489366	0.0224048	0.00784656	0.0256204	0.0616072	OU	-0.488735	0.0230222	0.0131249	0.0257982	0.0590324
YKL029C	YKL029C_R.LATYGGDKDVDYIVVSDSEGILGIGDQGIGGVR.I	MAE1	Mitochondrial malic enzyme; catalyzes the oxidative decarboxylation of malate to pyruvate, which is a key intermediate in sugar metabolism and a precursor for synthesis of several amino acids	OU	-0.586756	0.00459985	0.00273807	0.00566896	0.016697	OU	-0.586038	0.00439805	0.00262956	0.00547499	0.0172737	OU	-0.58482	0.00441505	0.00165723	0.00549779	0.017607	OU	-0.595581	0.0035911	0.00192022	0.00456727	0.0152313
YMR178W	YMR178W_K.NYYVCDDLWVPICSISHK.M		Protein of unknown function; green fluorescent protein (GFP)-fusion protein localizes to both the cytoplasm and nucleus; YMR178W is not an essential gene; protein abundance increases in response to DNA replication stress	OU	-0.601182	0.00308018	0.000527485	0.00397191	0.0148771	OU	-0.621846	0.00199097	0.000526079	0.00260629	0.0112496	Null	-0.607176	0.00272941	0.000386606	0.00370647	0.0140838	OU	-0.631753	0.00160499	0.000327591	0.002195	0.00947163
YGL123W	YGL123W_K.KLLQLAGVEDVYTQSNGK.T	RPS2	Protein component of the small (40S) subunit; essential for control of translational accuracy; phosphorylation by C-terminal domain kinase I (CTDK-I) enhances translational accuracy; methylated on one or more arginine residues by Hmt1p; homologous to mammalian ribosomal protein S2 and bacterial S5	lambda	-0.602949	0.00154133	2.78531e-05	0.0019627	0.0113766	lambda	-0.555965	0.00493014	0.00106156	0.00611679	0.0414807	lambda	-0.569779	0.00388222	0.000951549	0.00472898	0.0233385	lambda	-0.550153	0.00556924	0.000828753	0.0069831	0.0383296
YNL099C	YNL099C_R.SGQPSPVNFPFLLNLK.L	OCA1	Putative protein tyrosine phosphatase; required for cell cycle arrest in response to oxidative damage of DNA	OU	-0.613835	0.00237207	0.00103957	0.0030527	0.00922483	OU	-0.51116	0.014948	0.0111014	0.0172568	0.0318408	OU	-0.640623	0.00134359	0.000673175	0.00177432	0.00496163	OU	-0.562417	0.00652028	0.0047297	0.00772317	0.0180966
YBL041W	YBL041W_R.AGGAAASLIMPFLDNQVNFK.N	PRE7	Beta 6 subunit of the 20S proteasome	OU	-0.618674	0.00200934	0.00110081	0.00245006	0.00738389	OU	-0.511112	0.0135879	0.00923306	0.0161126	0.0318466	lambda	-0.600197	0.00260777	0.00115428	0.00336733	0.0147456	OU	-0.511497	0.0142932	0.00718831	0.017342	0.0318169
YIL075C	YIL075C_K.LALGIALEGYR.L	RPN2	Subunit of the 26S proteasome; substrate of the N-acetyltransferase Nat1p; protein abundance increases in response to DNA replication stress	OU	-0.61923	0.00166901	0.000745761	0.00230668	0.00787832	OU	-0.580612	0.00353268	0.00221795	0.00427361	0.0200376	OU	-0.578814	0.00449095	0.00238124	0.00555132	0.0170045	OU	-0.563546	0.00533573	0.00272345	0.00635345	0.0239465
YJL034W	YJL034W_R.AKFEELNLDLFK.K	KAR2	ATPase involved in protein import into the ER; also acts as a chaperone to mediate protein folding in the ER and may play a role in ER export of soluble proteins; regulates the unfolded protein response via interaction with Ire1p	OU	-0.636748	0.00124755	0.000521355	0.00165555	0.00481924	OU	-0.520314	0.0113519	0.00492995	0.0134149	0.0258361	OU	-0.643677	0.00118175	0.00039347	0.00159831	0.00507776	OU	-0.555685	0.00654783	0.00170713	0.00817647	0.0212676
YLR259C	YLR259C_K.DRYDDALNATR.A	HSP60	Tetradecameric mitochondrial chaperonin; required for ATP-dependent folding of precursor polypeptides and complex assembly; prevents aggregation and mediates protein refolding after heat shock; role in mtDNA transmission; phosphorylated	OU	-0.657402	0.000686945	1.12049e-05	0.000938783	0.00283655	OU	-0.505477	0.0136449	0.000213734	0.0164998	0.0501535	OU	-0.617937	0.00206966	0.000144976	0.00259814	0.00907733	OU	-0.532619	0.00933713	0.0005047	0.0113888	0.0385512

## Sheet: metabolite
Phenotype	Mean.RLS.Best.Model	Mean.RLS.Slope.coefficient	Mean.RLS.p.value	Mean.RLS.RobustTest.Min	Mean.RLS.RobustTest.Median	Mean.RLS.RobustTest.Max	Log.Mean.RLS.Best.Model	Log.Mean.RLS.Slope.coefficient	Log.Mean.RLS.p.value	Log.Mean.RLS.RobustTest.Min	Log.Mean.RLS.RobustTest.Median	Log.Mean.RLS.RobustTest.Max	Max.RLS.Best.Model	Max.RLS.Slope.coefficient	Max.RLS.p.value	Max.RLS.RobustTest.Min	Max.RLS.RobustTest.Median	Max.RLS.RobustTest.Max	Log.Max.RLS.Best.Model	Log.Max.RLS.Slope.coefficient	Log.Max.RLS.p.value	Log.Max.RLS.RobustTest.Min	Log.Max.RLS.RobustTest.Median	Log.Max.RLS.RobustTest.Max
propane, 1,1-dimethoxy- (#2984)	OU	0.342981	0.13882	0.0584003	0.143093	0.399915	OU	0.449764	0.0446447	0.0248768	0.0478049	0.0971383	OU	0.420396	0.0636223	0.0271162	0.0668362	0.236558	OU	0.481754	0.0306633	0.0162486	0.0330885	0.0997792
1-pentylacetate (#128)	OU	-0.408013	0.0580902	0.0202571	0.0651609	0.163903	OU	-0.427689	0.0461829	0.0240429	0.0528155	0.0975199	OU	-0.481817	0.0242649	0.00806076	0.0277723	0.0867843	OU	-0.483755	0.023045	0.00915958	0.0263568	0.0696831
C06424_1 (#32)	OU	-0.430158	0.0534002	0.016578	0.0551174	0.170649	OU	-0.41258	0.063564	0.0220272	0.0661601	0.153338	OU	-0.48992	0.0260359	0.00576066	0.0305647	0.0870679	OU	-0.443873	0.0457471	0.0137278	0.0500192	0.115026
2-octenoic acid (#135)	OU	-0.510872	0.0212211	0.00953837	0.0246086	0.0714296	OU	-0.542485	0.0130896	0.00518459	0.0156409	0.0527449	OU	-0.516928	0.0187332	0.00367644	0.0221816	0.0675161	OU	-0.540757	0.0136072	0.0027512	0.0162901	0.0525882
asparagine (#107)	OU	-0.524816	0.0156103	0.0047135	0.0175753	0.057295	OU	-0.492568	0.0234651	0.0111489	0.0271688	0.0584413	OU	-0.532797	0.0139698	0.00511487	0.0166799	0.0512436	OU	-0.516537	0.0174189	0.00767571	0.0205404	0.0524002

## Sheet: morphology
Phenotype	Note	Mean.RLS.Best.Model	Mean.RLS.Slope.coefficient	Mean.RLS.p.value	Mean.RLS.RobustTest.Min	Mean.RLS.RobustTest.Median	Mean.RLS.RobustTest.Max	Log.Mean.RLS.Best.Model	Log.Mean.RLS.Slope.coefficient	Log.Mean.RLS.p.value	Log.Mean.RLS.RobustTest.Min	Log.Mean.RLS.RobustTest.Median	Log.Mean.RLS.RobustTest.Max	Max.RLS.Best.Model	Max.RLS.Slope.coefficient	Max.RLS.p.value	Max.RLS.RobustTest.Min	Max.RLS.RobustTest.Median	Max.RLS.RobustTest.Max	Log.Max.RLS.Best.Model	Log.Max.RLS.Slope.coefficient	Log.Max.RLS.p.value	Log.Max.RLS.RobustTest.Min	Log.Max.RLS.RobustTest.Median	Log.Max.RLS.RobustTest.Max
C13_C	Fitness in nucleus C	OU	0.590424	0.00399833	0.000887076	0.00510473	0.0173098	OU	0.53502	0.011635	0.00628466	0.0138775	0.0459325	OU	0.504151	0.0174346	0.00619675	0.0206421	0.0677202	OU	0.511425	0.0168907	0.00928324	0.0202349	0.070548
DCV166_C	Angle_between_D18-2D1-2_and_D18-2C4-2_on_stage_C	OU	0.533763	0.0103817	0.000823416	0.012604	0.0356373	OU	0.516722	0.012333	0.00101926	0.0149903	0.040884	OU	0.456697	0.0333576	0.00975614	0.0390244	0.0964637	OU	0.468861	0.0267204	0.0051552	0.030436	0.0816662
CCV104_C	Short axis length of mother cell on nucleus C	OU	0.507967	0.0160056	0.00290967	0.0188101	0.0695525	OU	0.522113	0.0133047	0.00495625	0.0155511	0.0690993	OU	0.432802	0.0448619	0.012662	0.0498145	0.163175	OU	0.468864	0.0290859	0.0119729	0.0322841	0.119858
DCV167_C	Angle_between_D19-2D2-2_and_D19-2C4-2_on_stage_C	OU	0.493068	0.0199425	0.00623008	0.0229351	0.078375	OU	0.337435	0.124376	0.0288127	0.138545	0.219466	OU	0.47555	0.0259885	0.0109437	0.0309226	0.0949167	OU	0.372924	0.0885014	0.0317848	0.0995825	0.167231
CCV12.2_C	Contour length of daughter cell on nucleus C	OU	0.488245	0.024658	0.0077478	0.0285373	0.088803	OU	0.59178	0.00423109	0.00124426	0.0053766	0.0254179	OU	0.476783	0.026453	0.00973623	0.0301337	0.110683	OU	0.567313	0.00645374	0.00232913	0.00790246	0.0402845
C105_C	Neck position on nucleus C	OU	0.480704	0.024166	0.00893958	0.0273119	0.139158	OU	0.545556	0.00855318	0.0039893	0.0101835	0.110386	OU	0.528094	0.0115763	0.00399738	0.0134397	0.0907123	OU	0.570347	0.00555913	0.00276149	0.00653616	0.0869581
CCV111_C	Length from bud tip to mother cell's short axis on nucleus C	OU	0.471695	0.0274111	0.00423602	0.0317611	0.144087	OU	0.550671	0.00789035	0.00223003	0.00941204	0.0891678	OU	0.494484	0.0194514	0.00296576	0.0225624	0.125549	OU	0.56084	0.00663512	0.0016341	0.00823	0.084399
C106_C	Bud growth direction on nucleus C	OU	0.463996	0.0301504	0.00631436	0.033552	0.207856	OU	0.547641	0.00838558	0.00291398	0.0099375	0.147542	OU	0.479829	0.0240764	0.00504304	0.0266468	0.195834	OU	0.551807	0.00790675	0.00246426	0.00938782	0.155302
D158_C	Angle_between_D18-1D1-1_and_D18-1C1-2_on_stage_C	OU	0.427477	0.0496159	0.0128384	0.0525542	0.275433	OU	0.518728	0.0135669	0.00558818	0.0159022	0.19457	OU	0.450942	0.0356186	0.00973304	0.0399381	0.25569	OU	0.525422	0.0122836	0.00467391	0.0140351	0.202446
CCV11.1_C	Mother cell size on nucleus C	OU	0.419693	0.0566693	0.0258588	0.0648936	0.145191	OU	0.476762	0.025899	0.0140308	0.0298818	0.0953494	OU	0.414797	0.0564228	0.030489	0.0639329	0.173515	OU	0.45944	0.0324981	0.0164911	0.0377431	0.113816
D159_C	Angle_between_D19-1D2-1_and_D19-1C1-2_on_stage_C	OU	0.414213	0.0581517	0.0145735	0.0614172	0.299281	OU	0.503498	0.0171569	0.00691475	0.0192358	0.219149	OU	0.433285	0.0445458	0.0123054	0.0491334	0.294631	OU	0.50814	0.0160936	0.00608078	0.0180681	0.234677
CCV12.1_C	Contour length of mother cell on nucleus C	OU	0.405306	0.0725422	0.037901	0.0801014	0.195247	OU	0.508391	0.017259	0.00922027	0.0189807	0.0832381	OU	0.405729	0.0643808	0.0377299	0.0708192	0.212008	OU	0.486205	0.0231744	0.0119787	0.0258233	0.101086
CCV107_C	Long axis length in bud on nucleus C	OU	0.399031	0.0691334	0.0253552	0.0765499	0.211257	OU	0.533769	0.0109414	0.00334398	0.0130211	0.0577271	OU	0.424922	0.0506128	0.0160688	0.0568085	0.181264	OU	0.519208	0.0138879	0.00413158	0.0165848	0.074951
CCV102_C	Contour length of cell on nucleus C	OU	0.396959	0.0849126	0.0382432	0.0918698	0.203433	OU	0.507262	0.0192961	0.0111055	0.0215792	0.0754324	OU	0.399111	0.0723506	0.0448212	0.076847	0.21191	OU	0.488784	0.023869	0.0124328	0.0265497	0.0896321
CCV117_C	Ratio of the countour length on nucleus C	OU	0.392897	0.0730126	0.00665816	0.0794761	0.175227	OU	0.451526	0.0353259	0.00800773	0.0408061	0.0921034	OU	0.383907	0.0809715	0.0120218	0.0879797	0.195292	OU	0.428989	0.0480394	0.0119831	0.0539916	0.130931
DCV150_C	Relative_distance_of_nuclear_brightest_point_in_bud_to_bud_center_on_stage_C	OU	0.390262	0.0697242	0.0160478	0.0768247	0.195314	OU	0.421951	0.0467026	0.0122416	0.0524499	0.126966	OU	0.485417	0.0224075	0.00546272	0.0257089	0.0702993	OU	0.469903	0.0261278	0.00719217	0.0296695	0.0704324
DCV169_C	Angle_between_M1D1-1_and_M1C1_on_stage_A1B	lambda	0.38693	0.0694091	0.00955402	0.0781709	0.271518	OU	0.276921	0.190977	0.0808438	0.200245	0.592997	lambda	0.44632	0.0359308	0.00340705	0.0438813	0.171228	lambda	0.454856	0.0316697	0.00731894	0.0375737	0.210003
D114_A1B	Ratio_of_D110_to_C128_on_stage_A1B	OU	0.384119	0.0786823	0.0141645	0.0849779	0.261161	OU	0.400281	0.0637936	0.0179053	0.0693824	0.320807	OU	0.429264	0.0470034	0.0109345	0.0540011	0.230416	OU	0.423667	0.0497396	0.0147751	0.0566784	0.315144
CCV128_C	Length from bud neck to the farthest point on mother cell on nucleus C	OU	0.368134	0.102736	0.0399435	0.107217	0.230159	OU	0.495545	0.0202108	0.0108258	0.0221051	0.0752139	OU	0.395187	0.0717793	0.0309389	0.0779282	0.213029	OU	0.486532	0.0227684	0.0120822	0.0262505	0.0924357
CCV112_C	Distance from neck to mother cell's center on nucleus C	OU	0.36811	0.102764	0.0377622	0.104738	0.25345	OU	0.507076	0.016861	0.00845575	0.0179174	0.0785322	OU	0.396926	0.0700545	0.0284492	0.0752424	0.232492	OU	0.496383	0.0195995	0.00972068	0.0216086	0.0990484
DCV143_A1B	Nucleus border point close to neck in nucleus A1B	OU	0.338317	0.100851	0.0454288	0.108501	0.603811	OU	0.337272	0.102445	0.036942	0.110502	0.886039	lambda	0.453418	0.0298537	0.0164113	0.0322094	0.273625	lambda	0.418621	0.0462386	0.0192319	0.050737	0.515705
CCV111_A1B	Length from bud tip to mother cell's short axis on nucleus A1B	OU	0.337101	0.140576	0.0558859	0.147671	0.306813	OU	0.478747	0.0255224	0.01367	0.028866	0.101715	OU	0.427919	0.050263	0.0210023	0.0540445	0.155278	OU	0.493988	0.0203443	0.0109293	0.0233667	0.0803985
DCV125_C	Distance_between_nuclear_gravity_center_in_mother_and_mother_hip	OU	0.324821	0.176564	0.0936059	0.172158	0.507501	OU	0.505775	0.0200721	0.00772829	0.0225149	0.161758	OU	0.359834	0.111514	0.0546766	0.116158	0.41444	OU	0.478744	0.0274836	0.00949882	0.0299901	0.174114
DCV185_C	distance between nuclei through neck	OU	0.285826	0.226391	0.0714254	0.218487	0.496127	OU	0.507649	0.0178883	0.00621215	0.0191278	0.101039	OU	0.305914	0.17669	0.0639864	0.183257	0.499906	OU	0.464091	0.0319758	0.0121729	0.0349272	0.174693
DCV141_C	Distance_between_nuclear_brightest_point_in_mother_and_mother_hip_on_stage_C	OU	0.268035	0.240129	0.110679	0.250861	0.721204	OU	0.44325	0.0431696	0.0173753	0.0475236	0.290186	OU	0.365666	0.108731	0.0355659	0.113206	0.417043	OU	0.466368	0.033916	0.0126456	0.0379875	0.189867
C118_C	Ratio of the cell sizes on nucleus C	OU	0.258107	0.25365	0.0432188	0.271569	0.478222	OU	0.374275	0.0861623	0.0187672	0.093854	0.246264	OU	0.478195	0.0257105	0.00944067	0.0295301	0.0863495	OU	0.479633	0.0240144	0.00870463	0.0276938	0.0969056
C117_C	Ratio of the countour length on nucleus C	OU	0.232578	0.31006	0.0619621	0.332887	0.551835	OU	0.346903	0.115756	0.0289351	0.127779	0.297601	OU	0.436747	0.045084	0.0163926	0.0521274	0.133936	OU	0.442404	0.0402712	0.0163441	0.0460268	0.141351
DCV194_C	Maximal_intensity_of_nuclear_brightness_divided_by_average	OU	-0.331275	0.140156	0.0332942	0.149478	0.373991	OU	-0.411561	0.0577429	0.00733887	0.0640919	0.282058	OU	-0.443797	0.0403991	0.0137775	0.0462544	0.175098	OU	-0.461597	0.0311417	0.00390292	0.03543	0.200433
DCV123_C	Ratio_of_D121_to_C107	OU	-0.41784	0.0455956	0.00804498	0.0514451	0.150333	OU	-0.333755	0.113891	0.048179	0.121579	0.238975	OU	-0.535079	0.0090087	0.00107163	0.0110744	0.0385646	OU	-0.42996	0.0393583	0.0130503	0.0456177	0.121211
D106_C	Ratio of D103 to C103 in nucleus C	OU	-0.418179	0.0530804	0.023065	0.0599842	0.1352	OU	-0.428088	0.045516	0.023254	0.0507771	0.141013	OU	-0.490972	0.0208107	0.00942409	0.0237764	0.073326	OU	-0.477259	0.0244343	0.0118225	0.0277364	0.094184
A121_C	Maximam actin patch length on nucleus C	OU	-0.434945	0.0469348	0.0163854	0.0519515	0.0944184	OU	-0.45426	0.0352458	0.0182316	0.0404906	0.0754457	OU	-0.424219	0.0514101	0.0207834	0.0587876	0.12923	OU	-0.449977	0.0373963	0.0178216	0.0437521	0.0926334
C116_C	Ratio of roundness of mother cell to that of bud in nucleus C	OU	-0.437046	0.0423059	0.0121103	0.0475034	0.141446	OU	-0.471738	0.027053	0.0122466	0.0311039	0.110893	OU	-0.48013	0.0242897	0.00589022	0.0282719	0.0899499	OU	-0.501155	0.0179873	0.00728902	0.0212677	0.0800055
C126_A1B	Unevenness of brightness on nucleus A1B	OU	-0.453274	0.032235	0.00861679	0.0372671	0.258532	OU	-0.520919	0.0121472	0.00317147	0.0143946	0.275194	Null	-0.475442	0.0253316	0.00793194	0.0293428	0.261068	OU	-0.547259	0.00801594	0.00334284	0.00984513	0.237443
D148_C	Relative_distance_of_nuclear_brightest_point_to_cell_center_on_stage_A	OU	-0.471955	0.0267486	0.0125215	0.0299492	0.0829277	OU	-0.375963	0.0831089	0.0239271	0.0913907	0.175118	OU	-0.53025	0.0114193	0.00570189	0.0130865	0.0387539	OU	-0.454555	0.0333469	0.0128103	0.0370637	0.0951927
D135_C	Distance_between_nuclear_brightest_point_and_cell_center	OU	-0.479591	0.0242195	0.0118636	0.025406	0.076327	OU	-0.347263	0.111775	0.0410615	0.117545	0.229114	OU	-0.482336	0.0237566	0.00821433	0.0277776	0.0795636	OU	-0.395668	0.0683239	0.0338653	0.0749978	0.186126
A122_C	Number of actin patches on nucleus C	OU	-0.479803	0.0231901	0.0125891	0.0249451	0.342843	OU	-0.631997	0.00158945	0.000712949	0.00208649	0.175632	OU	-0.481118	0.0233635	0.014424	0.0275211	0.4474	OU	-0.618433	0.00210635	0.00110363	0.0027419	0.276364
DCV196_A1B	Maximal_intensity_of_nuclear_brightness_divided_by_average	OU	-0.498999	0.0193421	0.00310287	0.0216481	0.129644	OU	-0.664936	0.000770678	7.87777e-05	0.000988293	0.0239879	OU	-0.617675	0.00264391	7.92821e-05	0.00327118	0.0315568	OU	-0.710228	0.000243365	2.13081e-05	0.00032735	0.0125392
A120_C	Total length of actin patch link on nucleus C	OU	-0.500318	0.0188234	0.00557121	0.0216397	0.0752574	OU	-0.529115	0.0115142	0.00206979	0.013465	0.0685014	OU	-0.455373	0.0338673	0.0114477	0.0382321	0.160612	OU	-0.510042	0.0157133	0.00309385	0.0188196	0.109766
C112_C	Distance from neck to mother cell's center on nucleus C	OU	-0.508325	0.0162764	0.00979768	0.0191233	0.0489149	OU	-0.37688	0.0836007	0.0392443	0.0917979	0.165861	OU	-0.466477	0.0299248	0.00777265	0.0345897	0.0895905	OU	-0.391316	0.0726711	0.0289422	0.0809327	0.180307
A120_A1B	Total length of actin patch link on nucleus A1B	OU	-0.51963	0.0142459	0.00458065	0.0171495	0.0359098	OU	-0.475835	0.0266488	0.00729461	0.0313674	0.0593037	OU	-0.454349	0.0346762	0.0121995	0.0411144	0.0899435	OU	-0.453135	0.0358498	0.0102503	0.0418593	0.0857595
A121_A1B	Maximam actin patch length on nucleus A1B	OU	-0.522349	0.0137725	0.00736641	0.0159632	0.0378098	OU	-0.488309	0.022343	0.0102158	0.0265959	0.0585517	OU	-0.445323	0.038952	0.014197	0.0454283	0.106446	OU	-0.45168	0.0363994	0.0158869	0.0421216	0.0969078
D182_A	nucleus roundness in mother cell	OU	-0.567354	0.00664516	0.00302015	0.00782855	0.0227793	OU	-0.540754	0.0100103	0.00320527	0.0116103	0.0360762	OU	-0.471879	0.0275913	0.00502973	0.0317612	0.0876958	OU	-0.494805	0.0201393	0.00373945	0.0236533	0.0689728
C111_C	Length from bud tip to mother cell's short axis on nucleus C	OU	-0.574005	0.00531213	0.00355619	0.00620688	0.0293879	OU	-0.551954	0.00774918	0.00506398	0.009145	0.0562517	OU	-0.557924	0.00706423	0.00385499	0.00826586	0.0413001	OU	-0.56286	0.00644678	0.00394889	0.0076013	0.051629

## Sheet: peptide_mean
Phenotype	Symbol	Description	Note	Mean.RLS.Best.Model	Mean.RLS.Slope.coefficient	Mean.RLS.p.value	Mean.RLS.RobustTest.Min	Mean.RLS.RobustTest.Median	Mean.RLS.RobustTest.Max	Log.Mean.RLS.Best.Model	Log.Mean.RLS.Slope.coefficient	Log.Mean.RLS.p.value	Log.Mean.RLS.RobustTest.Min	Log.Mean.RLS.RobustTest.Median	Log.Mean.RLS.RobustTest.Max	Max.RLS.Best.Model	Max.RLS.Slope.coefficient	Max.RLS.p.value	Max.RLS.RobustTest.Min	Max.RLS.RobustTest.Median	Max.RLS.RobustTest.Max	Log.Max.RLS.Best.Model	Log.Max.RLS.Slope.coefficient	Log.Max.RLS.p.value	Log.Max.RLS.RobustTest.Min	Log.Max.RLS.RobustTest.Median	Log.Max.RLS.RobustTest.Max
YPL141C	FRK1	Protein kinase of unknown cellular role; green fluorescent protein (GFP)-fusion protein localizes to the cytoplasm; interacts with rRNA transcription and ribosome biogenesis factors and the long chain fatty acyl-CoA synthetase Faa3p; FRK1 has a paralog, KIN4, that arose from the whole genome duplication	1	OU	0.549944	0.0083949	0.00150991	0.0097657	0.0354112	OU	0.474513	0.0254557	0.00184579	0.0283175	0.123696	OU	0.558375	0.00767276	0.00131734	0.00935019	0.0352672	OU	0.486643	0.0221856	0.00125295	0.0247725	0.0973534
YLR208W	SEC13	Structural component of 3 distinct complexes; subunit of Nup84 nuclear pore sub-complex (NPC), COPII vesicle coat, and Seh1-associated (SEA) complex; COPII vesicle coat is required for ER to Golgi transport; the Nup84 subcomplex contributes to nucleocytoplasmic transport, NPC biogenesis and processes that may require localization of chromosomes at the nuclear periphery, including transcription; h…	3	OU	0.528336	0.00813434	0.00305321	0.00987704	0.0419746	OU	0.516043	0.010322	0.00455857	0.0129724	0.0827815	OU	0.51237	0.0127681	0.00546151	0.0152284	0.0705688	OU	0.534278	0.00826822	0.00379993	0.0098245	0.0718374
YDR099W	BMH2	14-3-3 protein, minor isoform; controls proteome at post-transcriptional level, binds proteins and DNA, involved in regulation of many processes including exocytosis, vesicle transport, Ras/MAPK signaling, and rapamycin-sensitive signaling; protein increases in abundance and relative distribution to the nucleus increases upon DNA replication stress; BMH2 has a paralog, BMH1, that arose from the w…	1	OU	0.523424	0.0119266	0.00604381	0.0135714	0.0882173	OU	0.495558	0.0168063	0.00243616	0.0196435	0.179079	OU	0.454712	0.0324547	0.0170243	0.0371994	0.21199	OU	0.467763	0.0257066	0.00915822	0.0289909	0.279758
YER080W	AIM9	Putative protein of unknown function; the authentic, non-tagged protein is detected in highly purified mitochondria in high-throughput studies; null mutant displays elevated frequency of mitochondrial genome loss	4	OU	0.501297	0.0162542	0.00580062	0.0180147	0.0909786	OU	0.528347	0.00975687	0.00386432	0.0112892	0.112152	OU	0.530622	0.0109263	0.00523853	0.0125769	0.0886497	OU	0.562898	0.00566115	0.00258494	0.00677163	0.0881352
YPR149W	NCE102	Protein of unknown function; contains transmembrane domains; involved in secretion of proteins that lack classical secretory signal sequences; component of the detergent-insoluble glycolipid-enriched complexes (DIGs); NCE102 has a paralog, FHN1, that arose from the whole genome duplication	3	OU	0.486044	0.0243022	0.0141973	0.0259648	0.0855371	OU	0.486597	0.0230547	0.013795	0.0263844	0.0564602	OU	0.421692	0.0530913	0.0216035	0.0581231	0.159051	OU	0.448112	0.0384527	0.0159192	0.0436417	0.0904701
YML054C	CYB2	Cytochrome b2 (L-lactate cytochrome-c oxidoreductase); component of the mitochondrial intermembrane space, required for lactate utilization; expression is repressed by glucose and anaerobic conditions	4	OU	0.478241	0.0250922	0.00656215	0.0291209	0.0961912	OU	0.557491	0.00715401	0.00120983	0.00884599	0.0409908	OU	0.476116	0.0252834	0.00462951	0.0295386	0.0976624	OU	0.548143	0.00837396	0.00139052	0.0104368	0.0427286
YLR342W	FKS1	Catalytic subunit of 1,3-beta-D-glucan synthase; functionally redundant with alternate catalytic subunit Gsc2p; binds to regulatory subunit Rho1p; involved in cell wall synthesis and maintenance; localizes to sites of cell wall remodeling; FKS1 has a paralog, GSC2, that arose from the whole genome duplication	10	OU	0.47585	0.0290837	0.0161105	0.0331833	0.0654347	OU	0.446501	0.0395751	0.0225135	0.0431702	0.0725465	OU	0.483361	0.024285	0.0195694	0.0268097	0.0536323	OU	0.47031	0.0287067	0.0183138	0.0308315	0.0598342
YDL181W	INH1	Protein that inhibits ATP hydrolysis by the F1F0-ATP synthase; inhibitory function is enhanced by stabilizing proteins Stf1p and Stf2p; has a calmodulin-binding motif and binds calmodulin in vitro; INH1 has a paralog, STF1, that arose from the whole genome duplication	1	OU	0.47337	0.0284351	0.00583642	0.0322312	0.0888449	OU	0.575865	0.00531042	0.000340309	0.00661772	0.023057	OU	0.513149	0.0150798	0.0011951	0.017786	0.0567467	OU	0.589422	0.00404388	0.000178263	0.00514119	0.0183667
YBR221C	PDB1	E1 beta subunit of the pyruvate dehydrogenase (PDH) complex; PDH is an evolutionarily conserved multi-protein complex found in mitochondria	14	OU	0.455343	0.0228889	0.0109624	0.0267119	0.0622953	OU	0.355855	0.0831009	0.0332554	0.0947041	0.157995	OU	0.514593	0.0106003	0.00419805	0.0123464	0.0343007	OU	0.43464	0.0327406	0.0140752	0.0380836	0.0837141
YER062C	GPP2	DL-glycerol-3-phosphate phosphatase involved in glycerol biosynthesis; also known as glycerol-1-phosphatase; induced in response to hyperosmotic or oxidative stress, and during diauxic shift; GPP2 has a paralog, GPP1, that arose from the whole genome duplication	1	OU	0.453644	0.0368352	0.018249	0.040369	0.10583	OU	0.452364	0.0355305	0.0162068	0.0398969	0.0758547	OU	0.388684	0.078394	0.0329907	0.0870763	0.223958	OU	0.422237	0.0525141	0.0209146	0.0594733	0.139445
YLR178C	TFS1	Inhibitor of carboxypeptidase Y (Prc1p), and Ras GAP (Ira2p); phosphatidylethanolamine-binding protein (PEBP) family member and ortholog of hPEBP1/RKIP, a natural metastasis suppressor; targets to vacuolar membranes during stationary phase; acetylated by NatB N-terminal acetyltransferase; protein abundance increases in response to DNA replication stress	3	OU	0.448372	0.0365468	0.0120722	0.0435642	0.122179	OU	0.446057	0.0372414	0.0205511	0.0439122	0.0809618	OU	0.371233	0.0894999	0.0215755	0.09939	0.28548	OU	0.406871	0.0605722	0.021495	0.0678364	0.174634
YBL030C	PET9	Major ADP/ATP carrier of the mitochondrial inner membrane; exchanges cytosolic ADP for mitochondrially synthesized ATP; also imports heme and ATP; phosphorylated; required for viability in many lab strains that carry a sal1 mutation; PET9 has a paralog, AAC3, that arose from the whole genome duplication	13	OU	0.447116	0.0378412	0.00360069	0.0440833	0.122296	OU	0.457196	0.0331063	0.00451207	0.037326	0.130045	OU	0.323066	0.144551	0.040813	0.158734	0.373898	OU	0.362259	0.0998244	0.0281012	0.109138	0.291804
YLR258W	GSY2	Glycogen synthase; expression induced by glucose limitation, nitrogen starvation, heat shock, and stationary phase; activity regulated by cAMP-dependent, Snf1p and Pho85p kinases as well as by the Gac1p-Glc7p phosphatase; GSY2 has a paralog, GSY1, that arose from the whole genome duplication; relocalizes from cytoplasm to plasma membrane upon DNA replication stress	4	OU	0.445855	0.0422042	0.0147605	0.047498	0.104371	OU	0.483504	0.0247042	0.0111967	0.0291779	0.0686848	OU	0.422876	0.0528722	0.0149727	0.0604329	0.134996	OU	0.469082	0.0296569	0.00771826	0.0346214	0.0826749
YJR144W	MGM101	Protein with a role in mitochondrial DNA recombinational repair; also involved in interstrand cross-link repair; binds to and catalyzes the annealing of single-stranded mtDNA; oligomerizes to form rings and filaments; related to Rad52-type recombination proteins, with limited overall similarity but sharing conserved functionally important residues; component of the mitochondrial nucleoid, require…	4	OU	0.444024	0.04259	0.0180477	0.04766	0.153648	OU	0.561553	0.00677404	0.000775657	0.00825639	0.0466346	OU	0.495565	0.0193196	0.00232397	0.0224356	0.0925811	OU	0.572614	0.00545467	0.000476895	0.0066683	0.0412784
YPL243W	SRP68	Core component of the signal recognition particle (SRP) complex; SRP complex functions in targeting nascent secretory proteins to the endoplasmic reticulum (ER) membrane; relocalizes from cytoplasm to the nuclear periphery upon DNA replication stress	2	OU	0.440694	0.0421786	0.00254821	0.0489895	0.088045	OU	0.4695	0.0271029	0.00478048	0.0320943	0.0579973	OU	0.438653	0.043225	0.0022732	0.0502239	0.0946266	OU	0.473191	0.0265293	0.00357475	0.0311522	0.0581299
YMR256C	COX7	Subunit VII of cytochrome c oxidase (Complex IV); Complex IV is the terminal member of the mitochondrial inner membrane electron transport chain	2	OU	0.439042	0.0423841	0.00437577	0.0480888	0.111423	OU	0.476287	0.0255198	0.00308646	0.0306547	0.0782666	OU	0.45269	0.034878	0.00311001	0.0425978	0.106159	OU	0.485991	0.0222207	0.00230716	0.0271957	0.075804
YGL187C	COX4	Subunit IV of cytochrome c oxidase; the terminal member of the mitochondrial inner membrane electron transport chain; precursor N-terminal 25 residues are cleaved during mitochondrial import; phosphorylated; spermidine enhances translation	8	OU	0.437662	0.0459984	0.00640887	0.0524081	0.121304	OU	0.512454	0.0157589	0.00114375	0.0189703	0.0530522	OU	0.429426	0.0480506	0.00543665	0.0538805	0.138917	OU	0.489011	0.0219917	0.00200939	0.0257995	0.0764016
YGL191W	COX13	Subunit VIa of cytochrome c oxidase; present in a subclass of cytochrome c oxidase complexes that may have a role in mimimizing generation of reactive oxygen species; not essential for cytochrome c oxidase activity but may modulate activity in response to ATP; required for assembly of Rcf2p into cytochrome c oxidase - cytochrome bc1 supercomplexes	5	OU	0.435622	0.0464526	0.0119922	0.0535437	0.13181	OU	0.502156	0.0182458	0.00291353	0.0216215	0.0691028	OU	0.399853	0.0669307	0.0152322	0.0747582	0.189206	OU	0.457727	0.0334428	0.00711917	0.037979	0.112934
YLR448W	RPL6B	Ribosomal 60S subunit protein L6B; binds 5.8S rRNA; homologous to mammalian ribosomal protein L6, no bacterial homolog; RPL6B has a paralog, RPL6A, that arose from the whole genome duplication	2	OU	0.433068	0.0352264	0.00778464	0.0408922	0.101642	OU	0.374997	0.0715981	0.0123349	0.0820791	0.145567	lambda	0.572282	0.00440693	0.00119586	0.00574086	0.0160553	OU	0.474891	0.0203519	0.00387193	0.0244271	0.05979
YMR079W	SEC14	Phosphatidylinositol/phosphatidylcholine transfer protein; involved in regulating PtdIns, PtdCho, and ceramide metabolism, products of which regulate intracellular transport and UPR; has a role in localization of lipid raft proteins; functionally homologous to mammalian PITPs; SEC14 has a paralog, YKL091C, that arose from the whole genome duplication	9	OU	0.431102	0.0480087	0.0202047	0.0527849	0.14587	OU	0.464841	0.0305792	0.0160217	0.0337994	0.122887	OU	0.536222	0.0104804	0.003423	0.0130077	0.0447339	OU	0.517746	0.0141217	0.00710792	0.0164014	0.0630929
YGR049W	SCM4	Mitochondrial outer membrane protein of unknown function; predicted to have 4 transmembrane segments; import is mediated by Tom70p and Mim1p; interacts genetically with a cdc4 mutation; SCM4 has a paralog, ATG33, that arose from the whole genome duplication	1	OU	0.427512	0.0380767	0.00789593	0.0419723	0.122202	OU	0.356937	0.0854892	0.024032	0.092074	0.160495	OU	0.496333	0.0160309	0.00633413	0.0184107	0.0542528	OU	0.404291	0.0517995	0.0112131	0.0595552	0.10384
YMR056C	AAC1	Mitochondrial inner membrane ADP/ATP translocator; exchanges cytosolic ADP for mitochondrially synthesized ATP; phosphorylated; Aac1p is a minor isoform while Pet9p is the major ADP/ATP translocator; relocalizes from mitochondrion to cytoplasm upon DNA replication stress	2	OU	0.424783	0.0457679	0.0313655	0.0526566	0.124547	Null	0.483954	0.0224803	0.00586031	0.0270132	0.087412	Null	0.397384	0.0670477	0.0193088	0.0765483	0.188857	OU	0.431199	0.0425129	0.0230519	0.04978	0.129682
Q0250	COX2	Subunit II of cytochrome c oxidase (Complex IV); Complex IV is the terminal member of the mitochondrial inner membrane electron transport chain; one of three mitochondrially-encoded subunits	3	OU	0.407815	0.0643811	0.0192921	0.073161	0.21717	OU	0.493872	0.020561	0.00270168	0.0243056	0.116523	OU	0.363465	0.0989774	0.0260829	0.109635	0.318758	OU	0.437001	0.0435972	0.00875353	0.0488048	0.188652
YFL018C	LPD1	Dihydrolipoamide dehydrogenase; the lipoamide dehydrogenase component (E3) of the pyruvate dehydrogenase and 2-oxoglutarate dehydrogenase multi-enzyme complexes; PDH complex is concentrated in spots within the mitochondrial matrix, often near the ERMES complex and near peroxisomes; LPD1 has a paralog, IRC15, that arose from the whole genome duplication	12	OU	0.403014	0.0624917	0.00907454	0.0690931	0.176036	OU	0.396676	0.0657262	0.0237761	0.0710234	0.116958	OU	0.457084	0.0323783	0.00793739	0.0376031	0.0896276	OU	0.443868	0.0377758	0.0161685	0.0429315	0.0774454
Q0045	COX1	Subunit I of cytochrome c oxidase (Complex IV); Complex IV is the terminal member of the mitochondrial inner membrane electron transport chain; one of three mitochondrially-encoded subunits	1	OU	0.400874	0.0699481	0.0137287	0.0796596	0.243208	OU	0.495569	0.0200492	0.00154755	0.0237395	0.124431	OU	0.375608	0.0871973	0.0139346	0.0969652	0.300577	OU	0.447275	0.0382105	0.00462377	0.0435785	0.180804
YOL040C	RPS15	Protein component of the small (40S) ribosomal subunit; homologous to mammalian ribosomal protein S15 and bacterial S19	5	OU	0.39909	0.0526082	0.0160658	0.0585707	0.277448	lambda	0.554344	0.0049072	0.00160562	0.00613068	0.101213	lambda	0.554465	0.00506867	0.000336248	0.00664413	0.0575348	lambda	0.6246	0.0010788	0.000165092	0.00145074	0.0334502
Q0085	ATP6	Subunit a of the F0 sector of mitochondrial F1F0 ATP synthase; mitochondrially encoded; translation is specifically activated by Atp22p; ATP6 and ATP8 mRNAs are not translated in the absence of the F1 sector of ATPase	2	OU	0.395658	0.0775884	0.0328834	0.0850823	0.233137	OU	0.497092	0.0200817	0.00480113	0.0235037	0.106142	OU	0.361055	0.102825	0.0463888	0.111462	0.316452	OU	0.442458	0.0412491	0.0129722	0.046887	0.171905
YOR155C	ISN1	Inosine 5'-monophosphate (IMP)-specific 5'-nucleotidase; catalyzes the breakdown of IMP to inosine; responsible for production of nicotinamide riboside and nicotinic acid riboside; expression positively regulated by nicotinic acid and glucose availability; does not show similarity to known 5'-nucleotidases from other organisms	1	OU	0.392525	0.0591625	0.0244317	0.0667269	0.160612	OU	0.342291	0.102389	0.0394317	0.113695	0.202095	OU	0.563815	0.00495939	0.00269336	0.00609122	0.0194709	OU	0.473109	0.0207965	0.00807471	0.023699	0.0612199
YDL004W	ATP16	Delta subunit of the central stalk of mitochondrial F1F0 ATP synthase; F1F0 ATP synthase is a large, evolutionarily conserved enzyme complex required for ATP synthesis; F1 translationally regulates ATP6 and ATP8 expression to achieve a balanced output of ATP synthase genes encoded in nucleus and mitochondria; phosphorylated	3	OU	0.384055	0.0888057	0.0380537	0.0946421	0.193291	OU	0.456941	0.0350052	0.0194936	0.0369776	0.097271	OU	0.462838	0.0318123	0.0147148	0.0369072	0.0900589	OU	0.491752	0.0212234	0.0108118	0.0235208	0.0648186
YGL129C	RSM23	Mitochondrial ribosomal protein of the small subunit; has similarity to mammalian apoptosis mediator proteins; null mutation prevents induction of apoptosis by overproduction of metacaspase Mca1p	5	OU	0.367443	0.0944931	0.0594267	0.103182	0.208854	OU	0.397536	0.0676453	0.0273291	0.0749178	0.146201	Null	0.423746	0.049384	0.00941709	0.0563251	0.122753	OU	0.432652	0.0444855	0.0139973	0.0508049	0.110611
YBR039W	ATP3	Gamma subunit of the F1 sector of mitochondrial F1F0 ATP synthase; F1F0 ATP synthase is a large, evolutionarily conserved enzyme complex required for ATP synthesis	13	OU	0.351792	0.122295	0.0536153	0.134161	0.287719	OU	0.448124	0.0398859	0.022356	0.0434978	0.152747	OU	0.36438	0.102272	0.0568476	0.107238	0.300096	OU	0.435697	0.0464126	0.0277498	0.0478607	0.19081
YLR406C	RPL31B	Ribosomal 60S subunit protein L31B; associates with karyopherin Sxm1p; loss of both Rpl31p and Rpl39p confers lethality; homologous to mammalian ribosomal protein L31, no bacterial homolog; RPL31B has a paralog, RPL31A, that arose from the whole genome duplication	1	OU	0.342908	0.096973	0.0178305	0.107748	0.417442	OU	0.313547	0.131211	0.0124706	0.145034	0.807509	lambda	0.488022	0.0182887	0.00268469	0.0220453	0.145022	OU	0.41718	0.041742	0.00412876	0.0488294	0.429146
YPR191W	QCR2	Subunit 2 of ubiquinol cytochrome-c reductase (Complex III); Complex III is a component of the mitochondrial inner membrane electron transport chain; phosphorylated; transcription is regulated by Hap1p, Hap2p/Hap3p, and heme	13	OU	0.341584	0.130796	0.0353425	0.143914	0.337917	OU	0.465183	0.0306608	0.00651354	0.0356398	0.144219	OU	0.349092	0.115005	0.0425158	0.126374	0.335222	OU	0.432514	0.04617	0.0115129	0.0524029	0.18024
YDR041W	RSM10	Mitochondrial ribosomal protein of the small subunit; has similarity to E. coli S10 ribosomal protein; essential for viability, unlike most other mitoribosomal proteins	3	OU	0.338148	0.12965	0.0418723	0.138513	0.260816	OU	0.383091	0.0802961	0.0368007	0.0900252	0.194593	OU	0.453631	0.0341575	0.00631172	0.0393345	0.0995409	OU	0.45289	0.0347275	0.010669	0.0403685	0.106834
YKL085W	MDH1	Mitochondrial malate dehydrogenase; catalyzes interconversion of malate and oxaloacetate; involved in the tricarboxylic acid (TCA) cycle; phosphorylated	11	OU	0.330082	0.130892	0.0303572	0.13693	0.329868	OU	0.354143	0.101113	0.0397765	0.105975	0.36697	OU	0.444272	0.0381301	0.00983897	0.0444288	0.163985	OU	0.424809	0.047084	0.0167359	0.0493186	0.240279
YEL011W	GLC3	Glycogen branching enzyme, involved in glycogen accumulation; green fluorescent protein (GFP)-fusion protein localizes to the cytoplasm in a punctate pattern; relocalizes from nucleus to cytoplasmic foci upon DNA replication stress	2	OU	0.325528	0.154857	0.0462921	0.159511	0.406537	OU	0.483747	0.0241445	0.00845539	0.0272291	0.137433	OU	0.328592	0.13982	0.0604483	0.144722	0.428256	OU	0.460745	0.0322234	0.0130774	0.0352758	0.155796
YLR038C	COX12	Subunit VIb of cytochrome c oxidase; cytochrome c oxidase is also known as respiratory Complex IV and is the terminal member of the mitochondrial inner membrane electron transport chain; required for assembly of cytochrome c oxidase but not required for activity after assembly; phosphorylated; easily released from the intermembrane space, suggesting a loose association with Complex IV	3	OU	0.31136	0.165033	0.090267	0.174602	0.452759	OU	0.442685	0.0390189	0.015023	0.0417308	0.239504	OU	0.37773	0.0838212	0.0343984	0.0918266	0.315091	OU	0.441216	0.0397941	0.0128289	0.043861	0.209984
YPR166C	MRP2	Mitochondrial ribosomal protein of the small subunit	1	OU	0.305127	0.1688	0.0340615	0.179463	0.440283	OU	0.387005	0.0735013	0.0235749	0.0816242	0.317697	OU	0.453308	0.0341641	0.0108158	0.0397531	0.167354	OU	0.479176	0.0237152	0.00698266	0.0275427	0.165169
YKR082W	NUP133	Subunit of Nup84p subcomplex of nuclear pore complex (NPC); contributes to nucleocytoplasmic transport, NPC biogenesis; is involved in establishment of a normal nucleocytoplasmic concentration gradient of GTPase Gsp1p; also plays roles in several processes that may require localization of genes or chromosomes at nuclear periphery, including double-strand break repair, transcription and chromatin …	1	OU	-0.272659	0.206564	0.0718554	0.221991	0.561833	OU	-0.403021	0.0548334	0.0200427	0.0604349	0.281159	OU	-0.424941	0.0466569	0.0102606	0.0530467	0.198365	OU	-0.464629	0.0259401	0.00750556	0.0301549	0.175574
YCL017C	NFS1	Cysteine desulfurase; involved in iron-sulfur cluster (Fe/S) biogenesis and in thio-modification of mitochondrial and cytoplasmic tRNAs; essential protein located predominantly in mitochondria	3	OU	-0.308232	0.201147	0.0979404	0.207434	0.423393	OU	-0.45031	0.0450267	0.016722	0.0491318	0.161183	OU	-0.345155	0.134389	0.0853858	0.138487	0.343801	OU	-0.446624	0.0453923	0.0237273	0.0499509	0.153107
YOR184W	SER1	3-phosphoserine aminotransferase; catalyzes the formation of phosphoserine from 3-phosphohydroxypyruvate, required for serine and glycine biosynthesis; regulated by the general control of amino acid biosynthesis mediated by Gcn4p; protein abundance increases in response to DNA replication stress	3	OU	-0.334174	0.137383	0.0509594	0.136267	0.265764	OU	-0.426766	0.048195	0.0220855	0.0495273	0.102269	OU	-0.388683	0.0760325	0.0308641	0.0797098	0.169866	OU	-0.437851	0.0422958	0.0198798	0.0442903	0.100614
YNL121C	TOM70	Component of the TOM (translocase of outer membrane) complex; involved in the recognition and initial import steps for all mitochondrially directed proteins; acts as a receptor for incoming precursor proteins; TOM70 has a paralog, TOM71, that arose from the whole genome duplication	8	OU	-0.341381	0.110927	0.0424615	0.118337	0.349214	OU	-0.397029	0.0596843	0.0271346	0.0653523	0.111224	lambda	-0.423441	0.0461457	0.0089784	0.051134	0.196568	lambda	-0.457189	0.0293461	0.0073589	0.0327375	0.0768012
YDR375C	BCS1	Protein translocase and chaperone required for Complex III assembly; member of the AAA ATPase family; forms a homo-oligomeric complex in the mitochondrial inner membrane that translocates the C-terminal domain of Rip1p from the matrix across the inner membrane, and then delivers it to an assembly intermediate of respiratory Complex III in an ATP-dependent reaction; also required for assembly of t…	1	OU	-0.347594	0.119027	0.044932	0.125257	0.250737	OU	-0.476565	0.0245453	0.0087005	0.0278251	0.0826093	OU	-0.303511	0.171298	0.0392625	0.180713	0.393426	OU	-0.424651	0.0485119	0.0103142	0.0523488	0.149647
YNL315C	ATP11	Molecular chaperone; required for the assembly of alpha and beta subunits into the F1 sector of mitochondrial F1F0 ATP synthase; N-terminally propionylated in vivo	2	OU	-0.349674	0.121956	0.0698121	0.12474	0.306952	OU	-0.454265	0.035917	0.0140441	0.0399477	0.0824737	OU	-0.378334	0.0853396	0.0352206	0.0953929	0.192639	OU	-0.461815	0.0318586	0.0102236	0.0374534	0.0786479
YNL131W	TOM22	Component of the TOM (Translocase of Outer Membrane) complex; responsible for initial import of mitochondrially directed proteins; mediates interaction between TOM and TIM complexes and acts as a receptor for precursor proteins	3	OU	-0.368825	0.100123	0.0523642	0.107567	0.243524	OU	-0.440694	0.0421642	0.0193715	0.046875	0.0921361	OU	-0.437299	0.0439617	0.0147493	0.0485528	0.109795	OU	-0.477486	0.0257115	0.00894778	0.0290215	0.0624339
YLR229C	CDC42	Small rho-like GTPase; essential for establishment and maintenance of cell polarity; plays a role late in cell fusion via activation of key cell fusion regulator Fus2p; mutants have defects in the organization of actin and septins	2	OU	-0.370135	0.0920468	0.0191841	0.0936154	0.26657	OU	-0.487616	0.0211371	0.00546278	0.0229091	0.121942	Null	-0.359017	0.100822	0.024664	0.108167	0.363314	OU	-0.433821	0.0434966	0.00875928	0.0475149	0.239802
YNL048W	ALG11	Alpha-1,2-mannosyltransferase; catalyzes sequential addition of the two terminal alpha 1,2-mannose residues to the Man5GlcNAc2-PP-dolichol intermediate during asparagine-linked glycosylation in the ER	1	OU	-0.380123	0.0683052	0.00197245	0.0765005	0.224145	OU	-0.42259	0.041997	0.00286535	0.0471131	0.225975	lambda	-0.502012	0.0180492	0.00141738	0.0220687	0.0780916	lambda	-0.534626	0.010908	0.00083379	0.0129715	0.0636437
YOR089C	VPS21	Endosomal Rab family GTPase; required for endocytic transport and sorting of vacuolar hydrolases; required for endosomal localization of the CORVET complex; required with YPT52 for MVB biogenesis and sorting; involved in autophagy and ionic stress tolerance; geranylgeranylation required for membrane association; protein abundance increases in response to DNA replication stress; mammalian Rab5 hom…	3	OU	-0.383111	0.0806568	0.026646	0.0810521	0.228523	OU	-0.388307	0.0735403	0.0409358	0.0769609	0.15573	OU	-0.456709	0.0341428	0.0159885	0.036698	0.114608	OU	-0.438315	0.0416799	0.0196164	0.0463169	0.121594
YGR082W	TOM20	Component of the TOM (translocase of outer membrane) complex; responsible for recognition and initial import steps for all mitochondrially directed proteins; acts as a receptor for incoming precursor proteins	2	OU	-0.385698	0.0850593	0.0436335	0.0877733	0.219851	OU	-0.507847	0.0167214	0.00393795	0.0185503	0.0727647	OU	-0.433978	0.0448779	0.0113177	0.0502048	0.145523	OU	-0.518145	0.013969	0.00246567	0.0161132	0.0590127
YGL234W	ADE5,7	Enzyme of the 'de novo' purine nucleotide biosynthetic pathway; contains aminoimidazole ribotide synthetase and glycinamide ribotide synthetase activities	16	OU	-0.401337	0.0669833	0.0395949	0.0702042	0.172401	OU	-0.47385	0.026438	0.0164073	0.0292999	0.0935806	OU	-0.423841	0.0500071	0.0291117	0.0547421	0.159483	OU	-0.479305	0.0245236	0.0143423	0.0262417	0.0967142
YJL212C	OPT1	Proton-coupled oligopeptide transporter of the plasma membrane; also transports glutathione and phytochelatin; member of the OPT family	1	OU	-0.403403	0.0642066	0.0261933	0.067904	0.150181	OU	-0.431961	0.0439581	0.0174453	0.0491662	0.0846346	OU	-0.406414	0.0611882	0.0278201	0.0654894	0.147608	OU	-0.436348	0.0421586	0.015076	0.0464009	0.0973615
YDL047W	SIT4	Type 2A-related serine-threonine phosphatase; functions in the G1/S transition of the mitotic cycle; regulator of COPII coat dephosphorylation; required for ER to Golgi traffic; interacts with Hrr25p kinase; cytoplasmic and nuclear protein that modulates functions mediated by Pkc1p including cell wall and actin cytoskeleton organization; similar to human PP6	1	OU	-0.406872	0.0620837	0.0292132	0.0655688	0.211072	OU	-0.401177	0.0624392	0.0437164	0.0676412	0.166349	OU	-0.452744	0.0356999	0.0153747	0.039403	0.124254	OU	-0.432854	0.0436527	0.0264213	0.0461163	0.109905
YGL009C	LEU1	Isopropylmalate isomerase; catalyzes the second step in the leucine biosynthesis pathway	15	OU	-0.412498	0.0597345	0.00939456	0.0667323	0.130557	OU	-0.399935	0.0670832	0.0246906	0.0723264	0.122023	OU	-0.428415	0.0477659	0.0143403	0.0546024	0.0979804	OU	-0.427617	0.0482884	0.022685	0.0542394	0.0999466
YMR272C	SCS7	Sphingolipid alpha-hydroxylase; functions in the alpha-hydroxylation of sphingolipid-associated very long chain fatty acids, has both cytochrome b5-like and hydroxylase/desaturase domains, not essential for growth	4	OU	-0.413348	0.0496092	0.00327888	0.0564072	0.142048	OU	-0.384063	0.0688574	0.017818	0.0758819	0.231947	OU	-0.483993	0.0212411	0.00165018	0.0252543	0.0695913	OU	-0.45757	0.0286607	0.00630226	0.033073	0.116266
YGR185C	TYS1	Cytoplasmic tyrosyl-tRNA synthetase; required for cytoplasmic protein synthesis; interacts with positions 34 and 35 of the tRNATyr anticodon; mutations in human ortholog YARS are associated with Charcot-Marie-Tooth (CMT) neuropathies; protein abundance increases in response to DNA replication stress	11	OU	-0.414014	0.043464	0.0106136	0.0494505	0.117448	OU	-0.357419	0.0850171	0.0454241	0.093739	0.220366	OU	-0.558998	0.00522203	0.00122395	0.00711213	0.018434	OU	-0.453565	0.0266263	0.00836464	0.0309593	0.0747608
YNL243W	SLA2	Adaptor protein that links actin to clathrin and endocytosis; involved in membrane cytoskeleton assembly and cell polarization; present in the actin cortical patch of the emerging bud tip; dimer in vivo	3	OU	-0.421147	0.0510762	0.0178084	0.0590355	0.169673	OU	-0.447215	0.0357508	0.0192246	0.0406217	0.0801655	OU	-0.402469	0.0633856	0.0134435	0.0757203	0.224584	OU	-0.444769	0.0375757	0.0108242	0.0460019	0.118895
YBL076C	ILS1	Cytoplasmic isoleucine-tRNA synthetase; target of the G1-specific inhibitor reveromycin A	7	OU	-0.423533	0.0462374	0.00866497	0.0519379	0.150306	OU	-0.338579	0.114872	0.0109407	0.124771	0.239662	OU	-0.445996	0.0361933	0.00887397	0.0414843	0.121545	OU	-0.399874	0.0609574	0.00935372	0.0681704	0.170553
YGL019W	CKB1	Beta regulatory subunit of casein kinase 2 (CK2); a Ser/Thr protein kinase with roles in cell growth and proliferation; CK2, comprised of CKA1, CKA2, CKB1 and CKB2, has many substrates including transcription factors and all RNA polymerases	1	OU	-0.433198	0.0354005	0.014297	0.0405927	0.10884	OU	-0.335035	0.111154	0.0543216	0.119819	0.242739	OU	-0.457476	0.0284551	0.0129933	0.0326146	0.078707	OU	-0.37203	0.0776239	0.0476339	0.0865805	0.172788
YOR254C	SEC63	Essential subunit of Sec63 complex; with Sec61 complex, Kar2p/BiP and Lhs1p forms a channel competent for SRP-dependent and post-translational SRP-independent protein targeting and import into the ER; other members are Sec63p, Sec62p, Sec66p and Sec72p	5	OU	-0.433547	0.0374099	0.00522913	0.042833	0.128218	OU	-0.461446	0.0252763	0.00626563	0.030072	0.102812	OU	-0.409093	0.0558659	0.00967046	0.0601695	0.206605	OU	-0.458405	0.0279846	0.00671683	0.0328553	0.108459
YDR135C	YCF1	Vacuolar glutathione S-conjugate transporter; ABC-C transporter of the ATP-binding cassette family; required for vacuole fusion; forms stable complexes with vacuole fusion machinery; regulates Vam7p recruitment to vacuoles; role in detoxifying metals (Cd, Hg, As); transports GSSG that is not immediately reduced in cytosol to vacuole; transports unconjugated bilirubin, selenodigluthatione, oxidize…	2	OU	-0.451312	0.0409226	0.0184846	0.0478058	0.0964626	OU	-0.472266	0.0299024	0.0178152	0.0351055	0.0773964	OU	-0.379549	0.0896623	0.0436572	0.0914805	0.214629	OU	-0.426669	0.0531786	0.0298438	0.0591004	0.12261
YIL116W	HIS5	Histidinol-phosphate aminotransferase; catalyzes the seventh step in histidine biosynthesis; responsive to general control of amino acid biosynthesis; mutations cause histidine auxotrophy and sensitivity to Cu, Co, and Ni salts	2	OU	-0.452413	0.0359887	0.0198239	0.0419269	0.0815928	OU	-0.393184	0.0725132	0.0467034	0.0762761	0.12536	OU	-0.46471	0.0307895	0.018554	0.0353558	0.0657746	OU	-0.422659	0.0524631	0.0332176	0.05947	0.103891
YLR199C	PBA1	Protein involved in 20S proteasome assembly; forms a heterodimer with Add66p that binds to proteasome precursors; interaction with Pba1p-Add66p may affect function of the mature proteasome and its role in maintaining respiratory metabolism; similar to human PAC1 constituent of the PAC1-PAC2 complex involved in proteasome assembly	1	OU	-0.453787	0.0345734	0.0117932	0.0413156	0.117367	OU	-0.277518	0.205862	0.093229	0.224066	0.357593	OU	-0.432759	0.0479674	0.0220166	0.0552739	0.153222	OU	-0.319246	0.14732	0.0923053	0.162686	0.317468
YPR093C	ASR1	Ubiquitin ligase that modifies and regulates RNA Pol II; involved in a putative alcohol-responsive signaling pathway; accumulates in the nucleus under alcohol stress; contains a Ring/PHD finger domain similar to the mammalian rA9 protein	1	OU	-0.457754	0.0309317	0.00830855	0.0348989	0.130505	OU	-0.462951	0.0278319	0.0147877	0.0312677	0.0568892	OU	-0.422611	0.0491806	0.0229404	0.0550763	0.183837	OU	-0.440304	0.0384436	0.0253127	0.0439184	0.0818377
YMR221C	NA	Putative protein of unknown function; the authentic, non-tagged protein is detected in highly purified mitochondria in high-throughput studies; physical interaction with Atg27p suggests a possible role in autophagy	1	OU	-0.46063	0.0288262	0.00830582	0.0332962	0.0704591	OU	-0.303438	0.159908	0.0493316	0.172253	0.232688	OU	-0.45595	0.0326172	0.00912487	0.0387363	0.0613968	OU	-0.3423	0.113685	0.0417174	0.123232	0.180523
YGR211W	ZPR1	Essential protein with two zinc fingers; present in the nucleus of growing cells but relocates to the cytoplasm in starved cells via a process mediated by Cpr1p; binds to translation elongation factor eEF-1 (Tef1p); relative distribution to the nucleus increases upon DNA replication stress	2	OU	-0.460842	0.0316929	0.0108702	0.0353767	0.106514	OU	-0.459157	0.0338958	0.0165414	0.0387842	0.119887	OU	-0.402857	0.0645228	0.0278193	0.0718154	0.207004	OU	-0.44901	0.0387508	0.0202259	0.0443708	0.149208
YPR174C	NA	Protein of unknown function; green fluorescent protein (GFP)-fusion protein localizes to the nuclear periphery; potential Cdc28p substrate; binds phosphatidylinositols and phosphatidylethanolamine in a large-scale study; relative distribution to foci at the nuclear periphery increases upon DNA replication stress; YPR174C has a paralog, NBP1, that arose from the whole genome duplication	1	lambda	-0.460993	0.0262825	0.00720218	0.0297281	0.163826	lambda	-0.513444	0.0119503	0.00346136	0.0144673	0.163219	lambda	-0.492529	0.0174841	0.00501931	0.0201417	0.113015	lambda	-0.516162	0.0114165	0.00334116	0.0133461	0.112245
YLR259C	HSP60	Tetradecameric mitochondrial chaperonin; required for ATP-dependent folding of precursor polypeptides and complex assembly; prevents aggregation and mediates protein refolding after heat shock; role in mtDNA transmission; phosphorylated	18	OU	-0.462653	0.032524	0.0167321	0.0367647	0.128141	OU	-0.425138	0.0493281	0.0237817	0.0547724	0.114062	OU	-0.468954	0.0296642	0.0109732	0.0332748	0.107105	OU	-0.443236	0.040105	0.0182987	0.0451275	0.0900925
YLR359W	ADE13	Adenylosuccinate lyase; catalyzes two steps in the 'de novo' purine nucleotide biosynthetic pathway; expression is repressed by adenine and activated by Bas1p and Pho2p; mutations in human ortholog ADSL cause adenylosuccinase deficiency	5	OU	-0.462694	0.0305538	0.0160038	0.0336369	0.085796	OU	-0.408854	0.0580358	0.0380822	0.0618561	0.100258	OU	-0.435955	0.0432489	0.0281034	0.0476547	0.0977485	OU	-0.412925	0.0561449	0.037512	0.0622002	0.0991105
YNL263C	YIF1	Integral membrane protein; required for the fusion of ER-derived COPII transport vesicles with the Golgi; interacts with Yip1p and Yos1p; localizes to the Golgi, the ER, and COPII vesicles; homolog of human YIPF3	1	OU	-0.466957	0.0278747	0.00434891	0.0323014	0.0676829	OU	-0.402047	0.0604821	0.0185967	0.0689747	0.110933	OU	-0.46699	0.0285053	0.00873796	0.0351339	0.0667954	OU	-0.43152	0.0437393	0.0145253	0.0499893	0.0843019
YOR090C	PTC5	Mitochondrial type 2C protein phosphatase (PP2C); involved in regulation of pyruvate dehydrogenase activity by dephosphorylating the serine 133 of the Pda1p subunit; localizes to the intermembrane space and is imported via the presequence pathway and processed by the inner membrane protease (Imp1p-Imp2p); acts in concert with kinases Pkp1p and Pkp2p and phosphatase Ptc6p	1	OU	-0.467609	0.0279527	0.0101292	0.0318911	0.0964979	OU	-0.400346	0.0621467	0.0233917	0.0664467	0.112224	OU	-0.542241	0.00910763	0.00259257	0.01083	0.0310458	OU	-0.471116	0.0260528	0.00889779	0.0298126	0.0538921
YJR045C	SSC1	Hsp70 family ATPase; constituent of the import motor component of the Translocase of the Inner Mitochondrial membrane (TIM23 complex); involved in protein translocation and folding; subunit of SceI endonuclease; SSC1 has a paralog, ECM10, that arose from the whole genome duplication	12	OU	-0.46811	0.0288793	0.0142448	0.0333875	0.0898259	OU	-0.442073	0.039616	0.0259413	0.0441969	0.0909046	OU	-0.479864	0.0241761	0.00818357	0.0284091	0.0710065	OU	-0.457999	0.0323525	0.0132984	0.0373095	0.0737376
YMR307W	GAS1	Beta-1,3-glucanosyltransferase; required for cell wall assembly and also has a role in transcriptional silencing; localizes to cell surface via a glycosylphosphatidylinositol (GPI) anchor; also found at nuclear periphery; genetic interactions with histone H3 lysine acetyltransferases GCN5 and SAS3 indicate previously unsuspected functions for Gas1 in DNA damage response and cell cycle regulation	8	OU	-0.474382	0.023506	0.00948659	0.0254985	0.072418	OU	-0.42179	0.0455677	0.0307482	0.0466686	0.0963764	OU	-0.536012	0.009649	0.00380618	0.0116857	0.0347839	OU	-0.490332	0.0185674	0.0099516	0.0206826	0.0550132
YOL059W	GPD2	NAD-dependent glycerol 3-phosphate dehydrogenase; expression is controlled by an oxygen-independent signaling pathway required to regulate metabolism under anoxic conditions; located in cytosol and mitochondria; constitutively active but is inactivated via phosphorylation by energy-stress responsive kinase SNF1; GPD2 has a paralog, GPD1, that arose from the whole genome duplication	2	OU	-0.4748	0.0287866	0.00573523	0.0331462	0.0946732	OU	-0.557016	0.00737292	0.000709779	0.00915947	0.0374772	OU	-0.561632	0.00669918	0.000296514	0.00838808	0.0304766	OU	-0.599372	0.00327753	0.000152978	0.00422584	0.0181724
YNL104C	LEU4	Alpha-isopropylmalate synthase (2-isopropylmalate synthase); the main isozyme responsible for the first step in the leucine biosynthesis pathway; LEU4 has a paralog, LEU9, that arose from the whole genome duplication	10	OU	-0.475992	0.0255579	0.00329948	0.0288863	0.0690716	OU	-0.450992	0.034389	0.00425963	0.0380202	0.0691854	OU	-0.530858	0.0110736	0.00104245	0.0131995	0.0336864	OU	-0.503817	0.0168184	0.00118774	0.0196184	0.0447734
YER061C	CEM1	Mitochondrial beta-keto-acyl synthase; possible role in fatty acid synthesis; required for mitochondrial respiration	1	OU	-0.477611	0.0262941	0.0125141	0.0287496	0.077901	OU	-0.508954	0.0164032	0.00823982	0.0190151	0.0573464	OU	-0.468112	0.0286048	0.0131199	0.0328423	0.0932728	OU	-0.510223	0.0158575	0.00753926	0.0187296	0.0569812
YKL029C	MAE1	Mitochondrial malic enzyme; catalyzes the oxidative decarboxylation of malate to pyruvate, which is a key intermediate in sugar metabolism and a precursor for synthesis of several amino acids	12	OU	-0.478429	0.026586	0.0136582	0.0285117	0.0643949	OU	-0.509939	0.0163405	0.00676034	0.0191029	0.0415192	OU	-0.482898	0.0239364	0.0117605	0.0275068	0.0640025	OU	-0.516764	0.0145843	0.00601115	0.017039	0.0401976
YLR275W	SMD2	Core Sm protein Sm D2; part of heteroheptameric complex (with Smb1p, Smd1p, Smd3p, Sme1p, Smx3p, and Smx2p) that is part of the spliceosomal U1, U2, U4, and U5 snRNPs; homolog of human Sm D2	1	OU	-0.483831	0.0225017	0.00660317	0.0264057	0.0651613	OU	-0.455254	0.0328807	0.0111346	0.0384716	0.0962349	OU	-0.429449	0.0461097	0.00739253	0.0553954	0.136947	OU	-0.434947	0.0430136	0.00794901	0.0499933	0.136058
YOR020C	HSP10	Mitochondrial matrix co-chaperonin; inhibits the ATPase activity of Hsp60p, a mitochondrial chaperonin; involved in protein folding and sorting in the mitochondria; 10 kD heat shock protein with similarity to E. coli groES	3	OU	-0.499729	0.0200309	0.00637735	0.0230227	0.0721628	OU	-0.517726	0.0145139	0.00476686	0.0175715	0.0358009	OU	-0.459562	0.0326604	0.00986579	0.0365894	0.101442	OU	-0.492469	0.0208627	0.00720849	0.0244905	0.053383
YML036W	CGI121	Component of the EKC/KEOPS complex; EKC/KEOPS complex is required for t6A tRNA modification and telomeric TG1-3 recombination; may have role in transcription; Cgi121p is dispensable for tRNA modification; other complex members are Bud32p, Kae1p, Pcc1p, and Gon7p	1	OU	-0.50532	0.0117543	0.00374206	0.0142644	0.0440602	OU	-0.405575	0.0485322	0.013158	0.0544689	0.10586	OU	-0.530534	0.00878826	0.00355225	0.0105975	0.0359059	OU	-0.44669	0.0295883	0.0121374	0.0321445	0.090179
YCL030C	HIS4	Multifunctional enzyme containing phosphoribosyl-ATP pyrophosphatase; phosphoribosyl-AMP cyclohydrolase, and histidinol dehydrogenase activities; catalyzes the second, third, ninth and tenth steps in histidine biosynthesis	5	OU	-0.510213	0.0152944	0.00775198	0.0172377	0.0416275	OU	-0.43194	0.0442516	0.0197467	0.0477238	0.0881102	OU	-0.511961	0.0149259	0.00750324	0.0174357	0.0383667	OU	-0.464133	0.0294835	0.0168464	0.0313392	0.0666711
YKR014C	YPT52	Endosomal Rab family GTPase; required for vacuolar protein sorting, endocytosis and multivesicular body (MVB) biogenesis and sorting; required for localization of the CORVET complex to endosomes; involved in autophagy and ionic stress tolerance; similar to Vps21p and Ypt53p; mammalian Rab5 homolog; protein abundance increases in response to DNA replication stress	5	OU	-0.522495	0.0138971	0.00342597	0.0168448	0.0405617	OU	-0.504024	0.0174968	0.00926943	0.0209844	0.0553416	OU	-0.584436	0.0044582	0.00145656	0.00614239	0.0168909	OU	-0.569068	0.00592703	0.00343241	0.00778135	0.0216391
YPL094C	SEC62	Essential subunit of Sec63 complex; with Sec61 complex, Kar2p/BiP and Lhs1p forms a channel competent for SRP-dependent and post-translational SRP-independent protein targeting and import into the ER; cotranslationally N-acetylated by NatA; other members are Sec63p, Sec62p, Sec66p and Sec72p	2	OU	-0.527158	0.0136686	0.00613588	0.0157452	0.0759165	OU	-0.560545	0.00719663	0.00468257	0.00823164	0.0794003	OU	-0.4701	0.0282827	0.0151276	0.0314112	0.157911	OU	-0.521881	0.0133018	0.00710124	0.0152538	0.109037
YJL034W	KAR2	ATPase involved in protein import into the ER; also acts as a chaperone to mediate protein folding in the ER and may play a role in ER export of soluble proteins; regulates the unfolded protein response via interaction with Ire1p	15	OU	-0.55217	0.00650691	0.00192043	0.00795075	0.0187062	OU	-0.417771	0.0444177	0.00858652	0.0528062	0.0830936	OU	-0.537404	0.00922165	0.00398668	0.0115566	0.0261368	OU	-0.445333	0.032603	0.0106086	0.0389731	0.0733627
YNL090W	RHO2	Non-essential small GTPase of the Rho/Rac family of Ras-like proteins; involved in the establishment of cell polarity and in microtubule assembly	1	OU	-0.572224	0.00526145	0.00304703	0.00618869	0.0204391	OU	-0.472464	0.0252913	0.00919368	0.028752	0.0537268	OU	-0.566278	0.00596402	0.00230246	0.00704917	0.0247216	OU	-0.506774	0.0156144	0.00850855	0.0177452	0.0515186
YPR097W	NA	Protein that contains a PX domain and binds phosphoinositides; the authentic, non-tagged protein is detected in highly purified mitochondria in high-throughput studies; PX stands for Phox homology	1	OU	-0.578443	0.00524939	0.00256988	0.00645822	0.0153059	OU	-0.525593	0.0129968	0.00896401	0.0147883	0.0276976	OU	-0.489366	0.0224048	0.00784656	0.0256204	0.0616072	OU	-0.488735	0.0230222	0.0131249	0.0257982	0.0590324
YHR018C	ARG4	Argininosuccinate lyase; catalyzes the final step in the arginine biosynthesis pathway	6	OU	-0.583718	0.00433972	0.000456513	0.00521705	0.0157029	OU	-0.52499	0.0121694	0.00449863	0.0146721	0.0406203	OU	-0.545626	0.00866304	0.00161478	0.0105234	0.0303281	OU	-0.516354	0.0140958	0.00505168	0.0169459	0.0480931
YMR178W	NA	Protein of unknown function; green fluorescent protein (GFP)-fusion protein localizes to both the cytoplasm and nucleus; YMR178W is not an essential gene; protein abundance increases in response to DNA replication stress	1	OU	-0.601182	0.00308018	0.000527485	0.00397191	0.0148771	OU	-0.621846	0.00199097	0.000526079	0.00260629	0.0112496	Null	-0.607176	0.00272941	0.000386606	0.00370647	0.0140838	OU	-0.631753	0.00160499	0.000327591	0.002195	0.00947163
YNL099C	OCA1	Putative protein tyrosine phosphatase; required for cell cycle arrest in response to oxidative damage of DNA	1	OU	-0.613835	0.00237207	0.00103957	0.0030527	0.00922483	OU	-0.51116	0.014948	0.0111014	0.0172568	0.0318408	OU	-0.640623	0.00134359	0.000673175	0.00177432	0.00496163	OU	-0.562417	0.00652028	0.0047297	0.00772317	0.0180966
