# Supplementary material for: Defining molecular basis for longevity traits in natural yeast isolates
Source: NPJ Aging Mech Dis. 2015 Sep 28;1:15001–. doi: 10.1038/npjamd.2015.1 (PMC4807016; doi:10.1038/npjamd.2015.1)
Supplement: Supplementary Table 3 [file npjamd20151-s4.xls]

## Sheet: transcript_positive
Annotation Cluster 1	Enrichment Score: 2.0606288516427393
Category	Term	Count	%	PValue	Genes	List Total	Pop Hits	Pop Total	Fold Enrichment	Bonferroni	Benjamini	FDR
GOTERM_CC_FAT	GO:0000275~mitochondrial proton-transporting ATP synthase complex, catalytic core F(1)	4	3.8835	3.65461e-05	YBL099W, YDL004W, YJR121W, YBR039W	70	5	4382	50.08	0.00779051	0.00779051	0.0463041
SP_PIR_KEYWORDS	cf(1)	4	3.8835	4.25761e-05	YBL099W, YDL004W, YJR121W, YBR039W	101	5	6060	48	0.0060277	0.0060277	0.050349
GOTERM_CC_FAT	GO:0045261~proton-transporting ATP synthase complex, catalytic core F(1)	4	3.8835	7.2267e-05	YBL099W, YDL004W, YJR121W, YBR039W	70	6	4382	41.7333	0.0153467	0.00770303	0.0915434
SP_PIR_KEYWORDS	atp synthesis	5	4.85437	8.28816e-05	YBL099W, YDL004W, YJR121W, YML081C-A, YBR039W	101	15	6060	20	0.0117007	0.00586756	0.0979914
GOTERM_MF_FAT	GO:0046933~hydrogen ion transporting ATP synthase activity, rotational mechanism	5	4.85437	0.000173896	YBL099W, YDL004W, YJR121W, YML081C-A, YBR039W	68	18	4062	16.5931	0.0380399	0.0380399	0.221615
GOTERM_CC_FAT	GO:0045259~proton-transporting ATP synthase complex	5	4.85437	0.000225605	YBL099W, YDL004W, YJR121W, YML081C-A, YBR039W	70	20	4382	15.65	0.0471376	0.0159661	0.285526
GOTERM_CC_FAT	GO:0005753~mitochondrial proton-transporting ATP synthase complex	5	4.85437	0.000225605	YBL099W, YDL004W, YJR121W, YML081C-A, YBR039W	70	20	4382	15.65	0.0471376	0.0159661	0.285526
GOTERM_BP_FAT	GO:0006811~ion transport	12	11.6505	0.000542689	YBL099W, YPR021C, YLR220W, YGL006W, YKL148C, YDL004W, YEL017C-A, YDR033W, YJR121W, YML081C-A, YBR039W, YNL321W	79	209	4739	3.44425	0.283446	0.283446	0.801034
GOTERM_CC_FAT	GO:0031090~organelle membrane	23	22.3301	0.000698372	YBL099W, YML055W, YLR459W, YLR220W, YGL006W, YKL148C, YGR138C, YJR121W, YLR039C, YPR021C, YIL041W, YPL004C, YOR103C, YJR117W, YDL004W, YKR016W, YML081C-A, YBR039W, YBL037W, YLR324W, YMR115W, YJL154C, YGR167W	70	699	4382	2.0598	0.138865	0.0366861	0.88143
GOTERM_BP_FAT	GO:0006754~ATP biosynthetic process	6	5.82524	0.000858624	YBL099W, YGL006W, YDL004W, YJR121W, YML081C-A, YBR039W	79	46	4739	7.82444	0.409875	0.231804	1.26461
GOTERM_MF_FAT	GO:0019829~cation-transporting ATPase activity	5	4.85437	0.000891855	YBL099W, YGL006W, YDL004W, YJR121W, YBR039W	68	27	4062	11.0621	0.180427	0.0946976	1.13181
GOTERM_BP_FAT	GO:0046034~ATP metabolic process	6	5.82524	0.000948604	YBL099W, YGL006W, YDL004W, YJR121W, YML081C-A, YBR039W	79	47	4739	7.65796	0.441622	0.17654	1.39627
SP_PIR_KEYWORDS	ATP biosynthesis	4	3.8835	0.00110588	YBL099W, YDL004W, YJR121W, YBR039W	101	13	6060	18.4615	0.1454	0.0510262	1.30027
GOTERM_BP_FAT	GO:0009145~purine nucleoside triphosphate biosynthetic process	6	5.82524	0.0011494	YBL099W, YGL006W, YDL004W, YJR121W, YML081C-A, YBR039W	79	49	4739	7.34539	0.506454	0.16183	1.68948
GOTERM_BP_FAT	GO:0009206~purine ribonucleoside triphosphate biosynthetic process	6	5.82524	0.0011494	YBL099W, YGL006W, YDL004W, YJR121W, YML081C-A, YBR039W	79	49	4739	7.34539	0.506454	0.16183	1.68948
GOTERM_BP_FAT	GO:0009144~purine nucleoside triphosphate metabolic process	6	5.82524	0.00126086	YBL099W, YGL006W, YDL004W, YJR121W, YML081C-A, YBR039W	79	50	4739	7.19848	0.539138	0.143526	1.85189
GOTERM_BP_FAT	GO:0009205~purine ribonucleoside triphosphate metabolic process	6	5.82524	0.00126086	YBL099W, YGL006W, YDL004W, YJR121W, YML081C-A, YBR039W	79	50	4739	7.19848	0.539138	0.143526	1.85189
GOTERM_BP_FAT	GO:0015985~energy coupled proton transport, down electrochemical gradient	5	4.85437	0.00134488	YBL099W, YDL004W, YJR121W, YML081C-A, YBR039W	79	30	4739	9.99789	0.56234	0.128656	1.97415
GOTERM_BP_FAT	GO:0015986~ATP synthesis coupled proton transport	5	4.85437	0.00134488	YBL099W, YDL004W, YJR121W, YML081C-A, YBR039W	79	30	4739	9.99789	0.56234	0.128656	1.97415
GOTERM_BP_FAT	GO:0009201~ribonucleoside triphosphate biosynthetic process	6	5.82524	0.00138013	YBL099W, YGL006W, YDL004W, YJR121W, YML081C-A, YBR039W	79	51	4739	7.05733	0.571722	0.11409	2.02539
GOTERM_CC_FAT	GO:0033178~proton-transporting two-sector ATPase complex, catalytic domain	4	3.8835	0.00148481	YBL099W, YDL004W, YJR121W, YBR039W	70	15	4382	16.6933	0.272387	0.061617	1.86544
GOTERM_BP_FAT	GO:0009199~ribonucleoside triphosphate metabolic process	6	5.82524	0.00150753	YBL099W, YGL006W, YDL004W, YJR121W, YML081C-A, YBR039W	79	52	4739	6.92162	0.603991	0.109338	2.21042
GOTERM_BP_FAT	GO:0009142~nucleoside triphosphate biosynthetic process	6	5.82524	0.00164339	YBL099W, YGL006W, YDL004W, YJR121W, YML081C-A, YBR039W	79	53	4739	6.79102	0.635735	0.106142	2.40738
GOTERM_BP_FAT	GO:0006812~cation transport	9	8.73786	0.00177374	YBL099W, YLR220W, YGL006W, YDL004W, YEL017C-A, YJR121W, YML081C-A, YBR039W, YNL321W	79	138	4739	3.91222	0.663797	0.103273	2.59598
GOTERM_BP_FAT	GO:0015672~monovalent inorganic cation transport	6	5.82524	0.00178806	YBL099W, YDL004W, YJR121W, YML081C-A, YBR039W, YNL321W	79	54	4739	6.66526	0.666746	0.0950681	2.61669
GOTERM_CC_FAT	GO:0016469~proton-transporting two-sector ATPase complex	5	4.85437	0.00226897	YBL099W, YDL004W, YJR121W, YML081C-A, YBR039W	70	36	4382	8.69444	0.384987	0.0778234	2.83763
SP_PIR_KEYWORDS	Hydrogen ion transport	5	4.85437	0.00246845	YBL099W, YDL004W, YJR121W, YML081C-A, YBR039W	101	35	6060	8.57143	0.295983	0.0839994	2.88106
SP_PIR_KEYWORDS	peripheral membrane protein	3	2.91262	0.00261007	YDL004W, YJR121W, YBR039W	101	5	6060	36	0.310035	0.0715352	3.04402
GOTERM_BP_FAT	GO:0006119~oxidative phosphorylation	6	5.82524	0.0026553	YBL099W, YKL148C, YDL004W, YJR121W, YML081C-A, YBR039W	79	59	4739	6.10041	0.804564	0.127195	3.8627
GOTERM_BP_FAT	GO:0009141~nucleoside triphosphate metabolic process	6	5.82524	0.0026553	YBL099W, YGL006W, YDL004W, YJR121W, YML081C-A, YBR039W	79	59	4739	6.10041	0.804564	0.127195	3.8627
GOTERM_MF_FAT	GO:0022890~inorganic cation transmembrane transporter activity	8	7.76699	0.00300003	YBL099W, YLR220W, YGL006W, YDL004W, YJR121W, YML081C-A, YBR039W, YNL321W	68	118	4062	4.04985	0.488298	0.200155	3.7604
GOTERM_BP_FAT	GO:0006818~hydrogen transport	5	4.85437	0.00327927	YBL099W, YDL004W, YJR121W, YML081C-A, YBR039W	79	38	4739	7.89307	0.866917	0.143702	4.74999
GOTERM_BP_FAT	GO:0015992~proton transport	5	4.85437	0.00327927	YBL099W, YDL004W, YJR121W, YML081C-A, YBR039W	79	38	4739	7.89307	0.866917	0.143702	4.74999
GOTERM_CC_FAT	GO:0044455~mitochondrial membrane part	8	7.76699	0.00368548	YBL099W, YKL148C, YDL004W, YJR121W, YKR016W, YML081C-A, YBR039W, YMR115W	70	128	4382	3.9125	0.546223	0.106741	4.57135
GOTERM_MF_FAT	GO:0015078~hydrogen ion transmembrane transporter activity	6	5.82524	0.00431469	YBL099W, YDL004W, YJR121W, YML081C-A, YBR039W, YNL321W	68	66	4062	5.43048	0.618734	0.214209	5.36684
GOTERM_MF_FAT	GO:0042625~ATPase activity, coupled to transmembrane movement of ions	5	4.85437	0.00432806	YBL099W, YGL006W, YDL004W, YJR121W, YBR039W	68	41	4062	7.28479	0.619874	0.175889	5.38305
GOTERM_BP_FAT	GO:0009152~purine ribonucleotide biosynthetic process	6	5.82524	0.00524671	YBL099W, YGL006W, YDL004W, YJR121W, YML081C-A, YBR039W	79	69	4739	5.21629	0.960441	0.206032	7.49793
GOTERM_MF_FAT	GO:0015077~monovalent inorganic cation transmembrane transporter activity	6	5.82524	0.00590052	YBL099W, YDL004W, YJR121W, YML081C-A, YBR039W, YNL321W	68	71	4062	5.04805	0.732788	0.171825	7.27172
GOTERM_BP_FAT	GO:0009150~purine ribonucleotide metabolic process	6	5.82524	0.00592547	YBL099W, YGL006W, YDL004W, YJR121W, YML081C-A, YBR039W	79	71	4739	5.06935	0.973984	0.215941	8.42868
GOTERM_MF_FAT	GO:0046961~proton-transporting ATPase activity, rotational mechanism	4	3.8835	0.00599977	YBL099W, YDL004W, YJR121W, YBR039W	68	23	4062	10.3887	0.738672	0.154433	7.38976
GOTERM_BP_FAT	GO:0034220~ion transmembrane transport	5	4.85437	0.00606885	YBL099W, YDL004W, YJR121W, YML081C-A, YBR039W	79	45	4739	6.66526	0.97619	0.208323	8.62417
SP_PIR_KEYWORDS	ion transport	7	6.79612	0.0065303	YBL099W, YGL006W, YDL004W, YJR121W, YML081C-A, YBR039W, YNL321W	101	102	6060	4.11765	0.605582	0.143634	7.45693
GOTERM_BP_FAT	GO:0006164~purine nucleotide biosynthetic process	6	5.82524	0.00746505	YBL099W, YGL006W, YDL004W, YJR121W, YML081C-A, YBR039W	79	75	4739	4.79899	0.989956	0.237102	10.5076
GOTERM_CC_FAT	GO:0019866~organelle inner membrane	10	9.70874	0.0085678	YBL099W, YPR021C, YKL148C, YDL004W, YJR117W, YJR121W, YKR016W, YML081C-A, YBR039W, YMR115W	70	227	4382	2.75771	0.841406	0.185028	10.331
GOTERM_BP_FAT	GO:0006163~purine nucleotide metabolic process	6	5.82524	0.00878929	YBL099W, YGL006W, YDL004W, YJR121W, YML081C-A, YBR039W	79	78	4739	4.61441	0.995575	0.260024	12.2604
GOTERM_BP_FAT	GO:0009260~ribonucleotide biosynthetic process	6	5.82524	0.0092647	YBL099W, YGL006W, YDL004W, YJR121W, YML081C-A, YBR039W	79	79	4739	4.556	0.996704	0.259768	12.8818
GOTERM_BP_FAT	GO:0009259~ribonucleotide metabolic process	6	5.82524	0.0102683	YBL099W, YGL006W, YDL004W, YJR121W, YML081C-A, YBR039W	79	81	4739	4.44351	0.998231	0.271573	14.1802
KEGG_PATHWAY	sce00190:Oxidative phosphorylation	6	5.82524	0.0117432	YBL099W, YKL148C, YDL004W, YJR121W, YML081C-A, YBR039W	28	76	1436	4.04887	0.264445	0.264445	9.2329
SP_PIR_KEYWORDS	membrane-associated complex	4	3.8835	0.0152918	YBL099W, YDL004W, YJR121W, YBR039W	101	32	6060	7.5	0.887883	0.268459	16.6627
GOTERM_CC_FAT	GO:0005743~mitochondrial inner membrane	9	8.73786	0.0196198	YBL099W, YPR021C, YKL148C, YDL004W, YJR121W, YKR016W, YML081C-A, YBR039W, YMR115W	70	217	4382	2.59631	0.985598	0.319882	22.2062
GOTERM_MF_FAT	GO:0016820~hydrolase activity, acting on acid anhydrides, catalyzing transmembrane movement of substances	5	4.85437	0.0204746	YBL099W, YGL006W, YDL004W, YJR121W, YBR039W	68	64	4062	4.66682	0.99008	0.36955	23.1956
GOTERM_MF_FAT	GO:0042626~ATPase activity, coupled to transmembrane movement of substances	5	4.85437	0.0204746	YBL099W, YGL006W, YDL004W, YJR121W, YBR039W	68	64	4062	4.66682	0.99008	0.36955	23.1956
GOTERM_BP_FAT	GO:0016310~phosphorylation	9	8.73786	0.0217504	YBL099W, YOR267C, YKL148C, YDL004W, YBL009W, YJR121W, YML081C-A, YOR231W, YBR039W	79	211	4739	2.5587	0.999999	0.474265	27.8056
GOTERM_CC_FAT	GO:0031966~mitochondrial membrane	11	10.6796	0.0238136	YBL099W, YPR021C, YPL004C, YKL148C, YDL004W, YJR117W, YJR121W, YKR016W, YML081C-A, YBR039W, YMR115W	70	314	4382	2.19299	0.994246	0.34937	26.3197
GOTERM_MF_FAT	GO:0043492~ATPase activity, coupled to movement of substances	5	4.85437	0.0249927	YBL099W, YGL006W, YDL004W, YJR121W, YBR039W	68	68	4062	4.3923	0.996462	0.401368	27.5944
GOTERM_MF_FAT	GO:0015405~P-P-bond-hydrolysis-driven transmembrane transporter activity	5	4.85437	0.034254	YBL099W, YGL006W, YDL004W, YJR121W, YBR039W	68	75	4062	3.98235	0.999579	0.426032	35.8947
GOTERM_MF_FAT	GO:0015399~primary active transmembrane transporter activity	5	4.85437	0.034254	YBL099W, YGL006W, YDL004W, YJR121W, YBR039W	68	75	4062	3.98235	0.999579	0.426032	35.8947
GOTERM_CC_FAT	GO:0005740~mitochondrial envelope	11	10.6796	0.0412124	YBL099W, YPR021C, YPL004C, YKL148C, YDL004W, YJR117W, YJR121W, YKR016W, YML081C-A, YBR039W, YMR115W	70	344	4382	2.00174	0.999877	0.47445	41.3358
GOTERM_BP_FAT	GO:0009165~nucleotide biosynthetic process	6	5.82524	0.0481038	YBL099W, YGL006W, YDL004W, YJR121W, YML081C-A, YBR039W	79	121	4739	2.97458	1	0.687834	51.8289
GOTERM_BP_FAT	GO:0008219~cell death	4	3.8835	0.0483941	YBL099W, YKL148C, YJR121W, YBR039W	79	50	4739	4.79899	1	0.676332	52.0461
GOTERM_BP_FAT	GO:0016265~death	4	3.8835	0.0483941	YBL099W, YKL148C, YJR121W, YBR039W	79	50	4739	4.79899	1	0.676332	52.0461
GOTERM_CC_FAT	GO:0031975~envelope	13	12.6214	0.060789	YBL099W, YOR160W, YKL148C, YJR121W, YPR021C, YPL004C, YJR117W, YDL004W, YKR016W, YGR218W, YML081C-A, YBR039W, YMR115W	70	470	4382	1.73149	0.999999	0.545916	54.8316
GOTERM_CC_FAT	GO:0031967~organelle envelope	13	12.6214	0.060789	YBL099W, YOR160W, YKL148C, YJR121W, YPR021C, YPL004C, YJR117W, YDL004W, YKR016W, YGR218W, YML081C-A, YBR039W, YMR115W	70	470	4382	1.73149	0.999999	0.545916	54.8316
GOTERM_BP_FAT	GO:0034654~nucleobase, nucleoside, nucleotide and nucleic acid biosynthetic process	6	5.82524	0.0635514	YBL099W, YGL006W, YDL004W, YJR121W, YML081C-A, YBR039W	79	131	4739	2.74751	1	0.763035	62.1984
GOTERM_BP_FAT	GO:0034404~nucleobase, nucleoside and nucleotide biosynthetic process	6	5.82524	0.0635514	YBL099W, YGL006W, YDL004W, YJR121W, YML081C-A, YBR039W	79	131	4739	2.74751	1	0.763035	62.1984
SP_PIR_KEYWORDS	mitochondrion inner membrane	7	6.79612	0.0746672	YBL099W, YPR021C, YKL148C, YDL004W, YJR121W, YBR039W, YMR115W	101	179	6060	2.34637	0.999984	0.706061	60.0644
GOTERM_BP_FAT	GO:0006796~phosphate metabolic process	9	8.73786	0.0933666	YBL099W, YOR267C, YKL148C, YDL004W, YBL009W, YJR121W, YML081C-A, YOR231W, YBR039W	79	284	4739	1.90101	1	0.829679	76.5947
GOTERM_BP_FAT	GO:0006793~phosphorus metabolic process	9	8.73786	0.100776	YBL099W, YOR267C, YKL148C, YDL004W, YBL009W, YJR121W, YML081C-A, YOR231W, YBR039W	79	289	4739	1.86812	1	0.836622	79.274
GOTERM_CC_FAT	GO:0044429~mitochondrial part	13	12.6214	0.10915	YBL099W, YKL148C, YJR121W, YIL125W, YPR021C, YPL004C, YJR117W, YDL004W, YKR016W, YML081C-A, YBR039W, YFL018C, YMR115W	70	519	4382	1.56802	1	0.70966	76.8855
GOTERM_BP_FAT	GO:0055114~oxidation reduction	10	9.70874	0.122128	YBL099W, YKL148C, YDL004W, YJR121W, YML081C-A, YBR039W, YFL018C, YIR037W, YJR159W, YIL125W	79	352	4739	1.70419	1	0.884851	85.4828
GOTERM_BP_FAT	GO:0044271~nitrogen compound biosynthetic process	9	8.73786	0.146349	YBL099W, YPR021C, YGR155W, YGL006W, YDL004W, YJR121W, YML081C-A, YBR039W, YFL018C	79	316	4739	1.7085	1	0.922441	90.4092
GOTERM_MF_FAT	GO:0016887~ATPase activity	8	7.76699	0.156591	YBL099W, YJR065C, YGL006W, YDL004W, YJR121W, YBR039W, YLR035C, YMR173W	68	271	4062	1.7634	1	0.892898	88.6116
GOTERM_BP_FAT	GO:0006091~generation of precursor metabolites and energy	7	6.79612	0.266628	YBL099W, YKL148C, YDL004W, YJR121W, YML081C-A, YBR039W, YIL125W	79	264	4739	1.59057	1	0.985465	98.9892
SP_PIR_KEYWORDS	transport	16	15.534	0.31668	YBL099W, YLR220W, YGL006W, YKL148C, YJR121W, YGR138C, YNL051W, YOR132W, YPR021C, YDL004W, YMR159C, YML081C-A, YGR218W, YBR039W, YNL321W, YJL154C	101	788	6060	1.21827	1	0.972808	98.8937
GOTERM_BP_FAT	GO:0055085~transmembrane transport	6	5.82524	0.394246	YBL099W, YGL006W, YDL004W, YJR121W, YML081C-A, YBR039W	79	250	4739	1.4397	1	0.989179	99.9405
GOTERM_MF_FAT	GO:0042623~ATPase activity, coupled	5	4.85437	0.402601	YBL099W, YGL006W, YDL004W, YJR121W, YBR039W	68	195	4062	1.53167	1	0.994603	99.8601
UP_SEQ_FEATURE	transit peptide:Mitochondrion	7	6.79612	0.446677	YBL099W, YKL148C, YDL004W, YJR121W, YBR039W, YFL018C, YIL125W	101	324	6060	1.2963	1	1	99.9602
SP_PIR_KEYWORDS	transit peptide	7	6.79612	0.455571	YBL099W, YKL148C, YDL004W, YJR121W, YBR039W, YFL018C, YIL125W	101	327	6060	1.2844	1	0.986659	99.9247
SP_PIR_KEYWORDS	hydrolase	11	10.6796	0.518672	YMR234W, YBL099W, YGL006W, YGR248W, YDL004W, YEL017C-A, YJR117W, YJR121W, YBR039W, YER142C, YPL015C	101	592	6060	1.11486	1	0.986784	99.9825
GOTERM_CC_FAT	GO:0005739~mitochondrion	18	17.4757	0.565023	YBL099W, YLR370C, YKL148C, YJR121W, YDL027C, YIL125W, YPR021C, YGL197W, YGR155W, YPL004C, YDR033W, YJR117W, YDL004W, YKR016W, YML081C-A, YBR039W, YFL018C, YMR115W	70	1090	4382	1.03376	1	0.960798	99.9974
GOTERM_BP_FAT	GO:0051186~cofactor metabolic process	4	3.8835	0.656754	YKL148C, YGR248W, YBR039W, YIL125W	79	203	4739	1.18202	1	0.998399	100
SP_PIR_KEYWORDS	mitochondrion	11	10.6796	0.743433	YBL099W, YPR021C, YKL148C, YDL004W, YDR033W, YJR121W, YML081C-A, YBR039W, YFL018C, YIL125W, YMR115W	101	706	6060	0.934844	1	0.99872	100
Annotation Cluster 2	Enrichment Score: 1.2193981052316993
Category	Term	Count	%	PValue	Genes	List Total	Pop Hits	Pop Total	Fold Enrichment	Bonferroni	Benjamini	FDR
UP_SEQ_FEATURE	compositionally biased region:Poly-Pro	4	3.8835	0.00686176	YNL271C, YIR006C, YPL004C, YLR337C	101	24	6060	10	0.855547	0.855547	8.70658
GOTERM_BP_FAT	GO:0006897~endocytosis	5	4.85437	0.0703347	YIL041W, YIR006C, YPL004C, YGR167W, YLR337C	79	95	4739	3.15723	1	0.7865	66.0585
GOTERM_BP_FAT	GO:0010324~membrane invagination	6	5.82524	0.0722178	YIL041W, YIR006C, YPL004C, YMR159C, YGR167W, YLR337C	79	136	4739	2.6465	1	0.78436	67.0629
GOTERM_BP_FAT	GO:0016192~vesicle-mediated transport	11	10.6796	0.0869941	YNL051W, YOR132W, YIL041W, YIR006C, YPL004C, YGR284C, YLR039C, YBL037W, YGR167W, YLR337C, YJL154C	79	376	4739	1.75495	1	0.825584	74.0354
GOTERM_BP_FAT	GO:0016044~membrane organization	7	6.79612	0.263797	YIL041W, YIR006C, YPL004C, YMR159C, YKR016W, YGR167W, YLR337C	79	263	4739	1.59662	1	0.986068	98.9298
Annotation Cluster 3	Enrichment Score: 0.7652214181992627
Category	Term	Count	%	PValue	Genes	List Total	Pop Hits	Pop Total	Fold Enrichment	Bonferroni	Benjamini	FDR
GOTERM_MF_FAT	GO:0003779~actin binding	5	4.85437	0.0051458	YLR370C, YNL271C, YJR065C, YIR006C, YLR337C	68	43	4062	6.94596	0.683514	0.174484	6.36961
UP_SEQ_FEATURE	compositionally biased region:Poly-Pro	4	3.8835	0.00686176	YNL271C, YIR006C, YPL004C, YLR337C	101	24	6060	10	0.855547	0.855547	8.70658
SP_PIR_KEYWORDS	actin-binding	4	3.8835	0.0152918	YLR370C, YNL271C, YJR065C, YIR006C	101	32	6060	7.5	0.887883	0.268459	16.6627
GOTERM_CC_FAT	GO:0005938~cell cortex	7	6.79612	0.0174993	YLR370C, YNL271C, YJR065C, YIR006C, YPL004C, YNL233W, YLR337C	70	133	4382	3.29474	0.977132	0.314632	20.0467
GOTERM_BP_FAT	GO:0030036~actin cytoskeleton organization	6	5.82524	0.0285671	YLR370C, YNL271C, YIL041W, YJR065C, YIR006C, YLR337C	79	105	4739	3.42785	1	0.554649	34.9107
GOTERM_CC_FAT	GO:0044448~cell cortex part	6	5.82524	0.0296402	YNL271C, YJR065C, YIR006C, YPL004C, YNL233W, YLR337C	70	111	4382	3.38378	0.998402	0.390612	31.7028
GOTERM_MF_FAT	GO:0008092~cytoskeletal protein binding	5	4.85437	0.0300709	YLR370C, YNL271C, YJR065C, YIR006C, YLR337C	68	72	4062	4.14828	0.998896	0.432998	32.2608
GOTERM_BP_FAT	GO:0030029~actin filament-based process	6	5.82524	0.0351595	YLR370C, YNL271C, YIL041W, YJR065C, YIR006C, YLR337C	79	111	4739	3.24256	1	0.615382	41.157
GOTERM_CC_FAT	GO:0015629~actin cytoskeleton	5	4.85437	0.0506053	YLR370C, YNL271C, YJR065C, YIR006C, YLR337C	70	89	4382	3.51685	0.999985	0.500712	48.2168
GOTERM_BP_FAT	GO:0006897~endocytosis	5	4.85437	0.0703347	YIL041W, YIR006C, YPL004C, YGR167W, YLR337C	79	95	4739	3.15723	1	0.7865	66.0585
GOTERM_BP_FAT	GO:0044087~regulation of cellular component biogenesis	3	2.91262	0.0767782	YLR370C, YNL271C, YJR065C	79	28	4739	6.42722	1	0.794489	69.3818
GOTERM_BP_FAT	GO:0007015~actin filament organization	4	3.8835	0.0875818	YLR370C, YNL271C, YJR065C, YLR337C	79	64	4739	3.74921	1	0.818295	74.2819
GOTERM_CC_FAT	GO:0030864~cortical actin cytoskeleton	4	3.8835	0.0877926	YNL271C, YJR065C, YIR006C, YLR337C	70	67	4382	3.73731	1	0.644755	68.7912
GOTERM_CC_FAT	GO:0030863~cortical cytoskeleton	4	3.8835	0.0877926	YNL271C, YJR065C, YIR006C, YLR337C	70	67	4382	3.73731	1	0.644755	68.7912
GOTERM_BP_FAT	GO:0007121~bipolar cellular bud site selection	3	2.91262	0.0966473	YNL271C, YIR006C, YLR337C	79	32	4739	5.62381	1	0.831883	77.8186
SP_PIR_KEYWORDS	cytoskeleton	5	4.85437	0.115909	YLR370C, YNL271C, YJR065C, YIR006C, YLR337C	101	113	6060	2.65487	1	0.739636	76.7113
GOTERM_CC_FAT	GO:0044430~cytoskeletal part	7	6.79612	0.163202	YLR370C, YNL271C, YJR065C, YIR006C, YNL233W, YGR218W, YLR337C	70	235	4382	1.86468	1	0.837271	89.5434
UP_SEQ_FEATURE	compositionally biased region:Poly-Ser	5	4.85437	0.179751	YOR344C, YNL271C, YOR160W, YNL233W, YLR337C	101	134	6060	2.23881	1	1	92.73
GOTERM_CC_FAT	GO:0000131~incipient cellular bud site	3	2.91262	0.179868	YNL271C, YNL233W, YLR337C	70	49	4382	3.83265	1	0.804477	91.8965
GOTERM_CC_FAT	GO:0005933~cellular bud	6	5.82524	0.188928	YNL271C, YDR033W, YNL233W, YOR231W, YBR086C, YLR337C	70	194	4382	1.93608	1	0.809799	92.9606
GOTERM_CC_FAT	GO:0005856~cytoskeleton	7	6.79612	0.198728	YLR370C, YNL271C, YJR065C, YIR006C, YNL233W, YGR218W, YLR337C	70	250	4382	1.7528	1	0.81609	93.9657
GOTERM_BP_FAT	GO:0032506~cytokinetic process	4	3.8835	0.209429	YNL271C, YIR006C, YNL233W, YLR337C	79	96	4739	2.49947	1	0.970379	96.9246
GOTERM_CC_FAT	GO:0030479~actin cortical patch	3	2.91262	0.220185	YJR065C, YIR006C, YLR337C	70	56	4382	3.35357	1	0.830356	95.7221
GOTERM_CC_FAT	GO:0043332~mating projection tip	4	3.8835	0.24123	YNL271C, YIR006C, YBR040W, YLR337C	70	108	4382	2.31852	1	0.833071	96.9754
GOTERM_BP_FAT	GO:0006970~response to osmotic stress	4	3.8835	0.244323	YLR370C, YNL271C, YBR086C, YLR337C	79	104	4739	2.30721	1	0.981687	98.4244
GOTERM_CC_FAT	GO:0044463~cell projection part	4	3.8835	0.26252	YNL271C, YIR006C, YBR040W, YLR337C	70	113	4382	2.21593	1	0.844623	97.8912
GOTERM_CC_FAT	GO:0005937~mating projection	4	3.8835	0.284054	YNL271C, YIR006C, YBR040W, YLR337C	70	118	4382	2.12203	1	0.855237	98.5515
GOTERM_CC_FAT	GO:0042995~cell projection	4	3.8835	0.284054	YNL271C, YIR006C, YBR040W, YLR337C	70	118	4382	2.12203	1	0.855237	98.5515
GOTERM_BP_FAT	GO:0000910~cytokinesis	4	3.8835	0.284613	YNL271C, YIR006C, YNL233W, YLR337C	79	113	4739	2.12345	1	0.984958	99.3003
GOTERM_BP_FAT	GO:0051640~organelle localization	4	3.8835	0.29366	YLR370C, YNL271C, YJR065C, YGR218W	79	115	4739	2.08652	1	0.984786	99.4206
GOTERM_BP_FAT	GO:0000282~cellular bud site selection	3	2.91262	0.296385	YNL271C, YIR006C, YLR337C	79	66	4739	2.7267	1	0.984247	99.4528
GOTERM_BP_FAT	GO:0007105~cytokinesis, site selection	3	2.91262	0.296385	YNL271C, YIR006C, YLR337C	79	66	4739	2.7267	1	0.984247	99.4528
GOTERM_BP_FAT	GO:0007010~cytoskeleton organization	6	5.82524	0.298348	YLR370C, YNL271C, YIL041W, YJR065C, YIR006C, YLR337C	79	221	4739	1.62862	1	0.983506	99.475
GOTERM_BP_FAT	GO:0032535~regulation of cellular component size	4	3.8835	0.302729	YLR370C, YNL271C, YJR065C, YDR432W	79	117	4739	2.05085	1	0.982144	99.5215
GOTERM_BP_FAT	GO:0048308~organelle inheritance	3	2.91262	0.308628	YLR370C, YJR065C, YLR337C	79	68	4739	2.6465	1	0.982519	99.5781
GOTERM_CC_FAT	GO:0030427~site of polarized growth	6	5.82524	0.310621	YNL271C, YIR006C, YNL233W, YOR231W, YBR040W, YLR337C	70	235	4382	1.5983	1	0.863305	99.1029
GOTERM_BP_FAT	GO:0033205~cytokinesis during cell cycle	3	2.91262	0.345081	YNL271C, YIR006C, YLR337C	79	74	4739	2.43192	1	0.986848	99.8109
UP_SEQ_FEATURE	compositionally biased region:Poly-Glu	3	2.91262	0.352129	YNL271C, YIR006C, YNL233W	101	75	6060	2.4	1	1	99.6793
GOTERM_BP_FAT	GO:0051656~establishment of organelle localization	3	2.91262	0.410179	YLR370C, YNL271C, YGR218W	79	85	4739	2.1172	1	0.989596	99.9599
GOTERM_BP_FAT	GO:0007114~cell budding	3	2.91262	0.415952	YNL271C, YIR006C, YLR337C	79	86	4739	2.09258	1	0.989806	99.9653
GOTERM_BP_FAT	GO:0019954~asexual reproduction	3	2.91262	0.415952	YNL271C, YIR006C, YLR337C	79	86	4739	2.09258	1	0.989806	99.9653
GOTERM_BP_FAT	GO:0000902~cell morphogenesis	4	3.8835	0.459757	YNL271C, YIR006C, YBR040W, YLR337C	79	152	4739	1.57861	1	0.990604	99.9891
GOTERM_BP_FAT	GO:0032505~reproduction of a single-celled organism	5	4.85437	0.496995	YIL017C, YNL271C, YIR006C, YBR040W, YLR337C	79	221	4739	1.35718	1	0.994173	99.9962
GOTERM_BP_FAT	GO:0051301~cell division	7	6.79612	0.506583	YMR199W, YNL271C, YLR459W, YIR006C, YNL233W, YBL037W, YLR337C	79	345	4739	1.21713	1	0.99392	99.9972
GOTERM_BP_FAT	GO:0030010~establishment of cell polarity	3	2.91262	0.550006	YNL271C, YIR006C, YLR337C	79	111	4739	1.62128	1	0.996195	99.9993
GOTERM_BP_FAT	GO:0032989~cellular component morphogenesis	4	3.8835	0.58579	YNL271C, YIR006C, YBR040W, YLR337C	79	183	4739	1.3112	1	0.997029	99.9998
GOTERM_BP_FAT	GO:0007163~establishment or maintenance of cell polarity	3	2.91262	0.606424	YNL271C, YIR006C, YLR337C	79	123	4739	1.46311	1	0.99743	99.9999
GOTERM_CC_FAT	GO:0005935~cellular bud neck	3	2.91262	0.694368	YNL271C, YNL233W, YLR337C	70	151	4382	1.24371	1	0.982164	100
GOTERM_BP_FAT	GO:0045229~external encapsulating structure organization	4	3.8835	0.788504	YMR234W, YNL271C, YNL233W, YLR337C	79	250	4739	0.959797	1	0.999647	100
GOTERM_BP_FAT	GO:0007047~cell wall organization	4	3.8835	0.788504	YMR234W, YNL271C, YNL233W, YLR337C	79	250	4739	0.959797	1	0.999647	100
GOTERM_BP_FAT	GO:0022402~cell cycle process	7	6.79612	0.882095	YGL197W, YNL271C, YIR006C, YFR048W, YBL009W, YLR035C, YLR337C	79	529	4739	0.793783	1	0.999944	100
Annotation Cluster 4	Enrichment Score: 0.6439192951952422
Category	Term	Count	%	PValue	Genes	List Total	Pop Hits	Pop Total	Fold Enrichment	Bonferroni	Benjamini	FDR
GOTERM_CC_FAT	GO:0001950~plasma membrane enriched fraction	4	3.8835	0.164138	YNL271C, YJR065C, YPL004C, YDR033W	70	89	4382	2.81348	1	0.825184	89.6906
GOTERM_CC_FAT	GO:0005624~membrane fraction	6	5.82524	0.222689	YNL271C, YJR065C, YLR220W, YPL004C, YDR033W, YMR159C	70	206	4382	1.8233	1	0.824308	95.8929
GOTERM_CC_FAT	GO:0005626~insoluble fraction	6	5.82524	0.222689	YNL271C, YJR065C, YLR220W, YPL004C, YDR033W, YMR159C	70	206	4382	1.8233	1	0.824308	95.8929
GOTERM_CC_FAT	GO:0000267~cell fraction	6	5.82524	0.326375	YNL271C, YJR065C, YLR220W, YPL004C, YDR033W, YMR159C	70	240	4382	1.565	1	0.866417	99.3307
Annotation Cluster 5	Enrichment Score: 0.6054615511749467
Category	Term	Count	%	PValue	Genes	List Total	Pop Hits	Pop Total	Fold Enrichment	Bonferroni	Benjamini	FDR
GOTERM_CC_FAT	GO:0012505~endomembrane system	13	12.6214	0.00797975	YML055W, YOR160W, YLR459W, YLR220W, YLR039C, YOR132W, YIL041W, YOR103C, YJR117W, YGR218W, YBL037W, YJL154C, YGR167W	70	352	4382	2.31193	0.819949	0.192906	9.65467
GOTERM_MF_FAT	GO:0008565~protein transporter activity	5	4.85437	0.0194309	YOR132W, YOR160W, YGR218W, YBL037W, YJL154C	68	63	4062	4.7409	0.987421	0.385037	22.145
INTERPRO	IPR011989:Armadillo-like helical	3	2.91262	0.163741	YOR160W, YGR218W, YBL037W	75	45	4584	4.07467	1	1	88.7375
GOTERM_BP_FAT	GO:0015031~protein transport	11	10.6796	0.309933	YNL051W, YOR132W, YML055W, YNL271C, YOR160W, YLR039C, YMR159C, YGR218W, YBL037W, YGR167W, YJL154C	79	502	4739	1.31446	1	0.981611	99.5898
GOTERM_BP_FAT	GO:0034613~cellular protein localization	8	7.76699	0.386462	YML055W, YNL271C, YOR160W, YLR039C, YGR218W, YBL037W, YGR167W, YJL154C	79	362	4739	1.32569	1	0.990783	99.9281
GOTERM_BP_FAT	GO:0008104~protein localization	12	11.6505	0.393177	YNL051W, YOR132W, YML055W, YNL271C, YOR160W, YLR039C, YMR159C, YNL233W, YGR218W, YBL037W, YGR167W, YJL154C	79	597	4739	1.20578	1	0.989721	99.9389
GOTERM_BP_FAT	GO:0045184~establishment of protein localization	11	10.6796	0.396484	YNL051W, YOR132W, YML055W, YNL271C, YOR160W, YLR039C, YMR159C, YGR218W, YBL037W, YGR167W, YJL154C	79	540	4739	1.22196	1	0.98882	99.9437
GOTERM_BP_FAT	GO:0046907~intracellular transport	12	11.6505	0.417588	YNL051W, YOR132W, YML055W, YOR160W, YKR002W, YGR284C, YLR039C, YGR218W, YDR432W, YBL037W, YGR167W, YJL154C	79	608	4739	1.18396	1	0.989399	99.9668
GOTERM_BP_FAT	GO:0070727~cellular macromolecule localization	8	7.76699	0.422531	YML055W, YNL271C, YOR160W, YLR039C, YGR218W, YBL037W, YGR167W, YJL154C	79	375	4739	1.27973	1	0.989497	99.9707
GOTERM_BP_FAT	GO:0006886~intracellular protein transport	7	6.79612	0.447616	YML055W, YOR160W, YLR039C, YGR218W, YBL037W, YGR167W, YJL154C	79	325	4739	1.29204	1	0.991197	99.9848
GOTERM_BP_FAT	GO:0033365~protein localization in organelle	4	3.8835	0.459757	YML055W, YOR160W, YGR218W, YJL154C	79	152	4739	1.57861	1	0.990604	99.9891
SP_PIR_KEYWORDS	protein transport	5	4.85437	0.85827	YNL051W, YOR132W, YMR159C, YGR218W, YJL154C	101	363	6060	0.826446	1	0.999186	100
GOTERM_BP_FAT	GO:0006605~protein targeting	3	2.91262	0.910984	YML055W, YOR160W, YGR218W	79	239	4739	0.752979	1	0.99998	100
Annotation Cluster 6	Enrichment Score: 0.5878115734295245
Category	Term	Count	%	PValue	Genes	List Total	Pop Hits	Pop Total	Fold Enrichment	Bonferroni	Benjamini	FDR
SP_PIR_KEYWORDS	membrane	38	36.8932	0.0572873	YBL099W, YLR220W, YIR006C, YGR284C, YGL006W, YKL148C, YEL017C-A, YLR039C, YDL027C, YBR086C, YHR140W, YPR021C, YDR033W, YJR117W, YBR039W, YBL037W, YBR040W, YLR324W, YDR504C, YBR255C-A, YML055W, YNL271C, YOR161C-C, YLR459W, YFR048W, YGR138C, YJR121W, YPR010C-A, YNL051W, YOR132W, YIL041W, YOR103C, YDL004W, YML081C-A, YNL321W, YMR115W, YJL154C, YGR167W	101	1775	6060	1.28451	0.99977	0.649059	50.232
GOTERM_CC_FAT	GO:0016021~integral to membrane	27	26.2136	0.169426	YLR220W, YGL006W, YGR284C, YEL017C-A, YDL027C, YBR086C, YHR140W, YPR021C, YDR033W, YJR117W, YGR218W, YBR040W, YLR324W, YDR504C, YBR255C-A, YML055W, YOR161C-C, YOR160W, YLR459W, YFR048W, YGR138C, YPR010C-A, YIL041W, YOR103C, YML081C-A, YNL321W, YMR115W	70	1387	4382	1.2186	1	0.795883	90.4873
GOTERM_CC_FAT	GO:0031224~intrinsic to membrane	27	26.2136	0.25391	YLR220W, YGL006W, YGR284C, YEL017C-A, YDL027C, YBR086C, YHR140W, YPR021C, YDR033W, YJR117W, YGR218W, YBR040W, YLR324W, YDR504C, YBR255C-A, YML055W, YOR161C-C, YOR160W, YLR459W, YFR048W, YGR138C, YPR010C-A, YIL041W, YOR103C, YML081C-A, YNL321W, YMR115W	70	1458	4382	1.15926	1	0.841755	97.5571
UP_SEQ_FEATURE	transmembrane region	24	23.301	0.385668	YML055W, YOR161C-C, YLR220W, YLR459W, YGR284C, YGL006W, YFR048W, YEL017C-A, YGR138C, YDL027C, YBR086C, YPR010C-A, YPR021C, YHR140W, YOR103C, YDR033W, YJR117W, YML081C-A, YBR040W, YLR324W, YNL321W, YDR504C, YBR255C-A, YMR115W	101	1297	6060	1.11025	1	1	99.8413
SP_PIR_KEYWORDS	transmembrane	24	23.301	0.39509	YML055W, YOR161C-C, YLR220W, YLR459W, YGR284C, YGL006W, YFR048W, YEL017C-A, YGR138C, YDL027C, YBR086C, YPR010C-A, YPR021C, YHR140W, YOR103C, YDR033W, YJR117W, YML081C-A, YBR040W, YLR324W, YNL321W, YDR504C, YBR255C-A, YMR115W	101	1303	6060	1.10514	1	0.988452	99.7383
SP_PIR_KEYWORDS	transmembrane protein	27	26.2136	0.40983	YNR028W, YLR220W, YGL006W, YGR284C, YGR248W, YEL017C-A, YDL027C, YBR086C, YPR021C, YPL260W, YOR267C, YDR033W, YJR117W, YBL037W, YLR324W, YPL015C, YML055W, YOR160W, YLR459W, YFR048W, YGR138C, YIL017C, YGL197W, YOR103C, YBL066C, YNL321W, YMR115W	101	1491	6060	1.08652	1	0.987782	99.8046
UP_SEQ_FEATURE	topological domain:Cytoplasmic	13	12.6214	0.498985	YML055W, YLR459W, YLR220W, YGL006W, YGR284C, YEL017C-A, YGR138C, YBR086C, YHR140W, YOR103C, YJR117W, YDR033W, YNL321W	101	704	6060	1.10795	1	1	99.9893
Annotation Cluster 7	Enrichment Score: 0.566096377886242
Category	Term	Count	%	PValue	Genes	List Total	Pop Hits	Pop Total	Fold Enrichment	Bonferroni	Benjamini	FDR
SP_PIR_KEYWORDS	cell membrane	7	6.79612	0.104237	YNL271C, YIR006C, YEL017C-A, YDR033W, YGR138C, YBR086C, YBL037W	101	196	6060	2.14286	1	0.728179	72.803
GOTERM_CC_FAT	GO:0044459~plasma membrane part	6	5.82524	0.167582	YOR132W, YNL271C, YIR006C, YBR086C, YBL037W, YGR167W	70	186	4382	2.01935	1	0.805145	90.2162
GOTERM_CC_FAT	GO:0009898~internal side of plasma membrane	4	3.8835	0.366724	YOR132W, YIR006C, YBL037W, YGR167W	70	137	4382	1.82774	1	0.875085	99.6941
GOTERM_CC_FAT	GO:0005886~plasma membrane	9	8.73786	0.382207	YOR132W, YNL271C, YIR006C, YEL017C-A, YDR033W, YGR138C, YBR086C, YBL037W, YGR167W	70	437	4382	1.28924	1	0.87795	99.7764
SP_PIR_KEYWORDS	coiled coil	6	5.82524	0.603435	YOR132W, YPL260W, YNL271C, YIR006C, YMR159C, YGR167W	101	316	6060	1.13924	1	0.992283	99.9982
Annotation Cluster 8	Enrichment Score: 0.5229797139290655
Category	Term	Count	%	PValue	Genes	List Total	Pop Hits	Pop Total	Fold Enrichment	Bonferroni	Benjamini	FDR
KEGG_PATHWAY	sce00020:Citrate cycle (TCA cycle)	3	2.91262	0.125886	YKL148C, YFL018C, YIL125W	28	33	1436	4.66234	0.969747	0.826066	66.8249
UP_SEQ_FEATURE	active site:Proton acceptor	6	5.82524	0.219012	YOR267C, YKL148C, YOR231W, YFL018C, YER142C, YPL015C	101	195	6060	1.84615	1	1	96.2005
GOTERM_MF_FAT	GO:0050662~coenzyme binding	4	3.8835	0.245151	YKL148C, YFL018C, YIL125W, YPL015C	68	104	4062	2.29751	1	0.963148	97.234
GOTERM_MF_FAT	GO:0048037~cofactor binding	5	4.85437	0.259101	YGR155W, YKL148C, YFL018C, YIL125W, YPL015C	68	157	4062	1.9024	1	0.964697	97.8198
UP_SEQ_FEATURE	transit peptide:Mitochondrion	7	6.79612	0.446677	YBL099W, YKL148C, YDL004W, YJR121W, YBR039W, YFL018C, YIL125W	101	324	6060	1.2963	1	1	99.9602
SP_PIR_KEYWORDS	transit peptide	7	6.79612	0.455571	YBL099W, YKL148C, YDL004W, YJR121W, YBR039W, YFL018C, YIL125W	101	327	6060	1.2844	1	0.986659	99.9247
SP_PIR_KEYWORDS	oxidoreductase	5	4.85437	0.612697	YKL148C, YFL018C, YIR037W, YJR159W, YIL125W	101	255	6060	1.17647	1	0.991856	99.9987
Annotation Cluster 9	Enrichment Score: 0.5119475614276952
Category	Term	Count	%	PValue	Genes	List Total	Pop Hits	Pop Total	Fold Enrichment	Bonferroni	Benjamini	FDR
GOTERM_BP_FAT	GO:0007039~vacuolar protein catabolic process	6	5.82524	0.0413217	YIL017C, YGL197W, YGL006W, YGR248W, YIR037W, YMR173W	79	116	4739	3.10279	1	0.660271	46.4859
GOTERM_BP_FAT	GO:0044257~cellular protein catabolic process	8	7.76699	0.35331	YIL017C, YGL197W, YGL006W, YPL046C, YGR248W, YIR037W, YMR173W, YMR115W	79	350	4739	1.37114	1	0.987568	99.8432
GOTERM_BP_FAT	GO:0044265~cellular macromolecule catabolic process	10	9.70874	0.377794	YMR234W, YIL017C, YGL197W, YCR035C, YGL006W, YPL046C, YGR248W, YIR037W, YMR173W, YMR115W	79	474	4739	1.26556	1	0.990895	99.9115
GOTERM_BP_FAT	GO:0030163~protein catabolic process	8	7.76699	0.389234	YIL017C, YGL197W, YGL006W, YPL046C, YGR248W, YIR037W, YMR173W, YMR115W	79	363	4739	1.32204	1	0.990508	99.9328
GOTERM_BP_FAT	GO:0009057~macromolecule catabolic process	10	9.70874	0.429078	YMR234W, YIL017C, YGL197W, YCR035C, YGL006W, YPL046C, YGR248W, YIR037W, YMR173W, YMR115W	79	495	4739	1.21187	1	0.989833	99.9753
GOTERM_BP_FAT	GO:0051603~proteolysis involved in cellular protein catabolic process	3	2.91262	0.920402	YIL017C, YPL046C, YMR115W	79	247	4739	0.728591	1	0.999986	100
Annotation Cluster 10	Enrichment Score: 0.4965265328243728
Category	Term	Count	%	PValue	Genes	List Total	Pop Hits	Pop Total	Fold Enrichment	Bonferroni	Benjamini	FDR
GOTERM_CC_FAT	GO:0000139~Golgi membrane	4	3.8835	0.073196	YIL041W, YLR220W, YLR039C, YGR167W	70	62	4382	4.03871	1	0.594937	61.8367
GOTERM_CC_FAT	GO:0044431~Golgi apparatus part	5	4.85437	0.230021	YNL051W, YIL041W, YLR220W, YLR039C, YGR167W	70	156	4382	2.00641	1	0.825889	96.3577
GOTERM_CC_FAT	GO:0005794~Golgi apparatus	5	4.85437	0.53131	YNL051W, YIL041W, YLR220W, YLR039C, YGR167W	70	241	4382	1.29876	1	0.950371	99.9933
SP_PIR_KEYWORDS	golgi apparatus	4	3.8835	0.586576	YNL051W, YIL041W, YLR220W, YLR039C	101	183	6060	1.31148	1	0.993376	99.9971
GOTERM_CC_FAT	GO:0019898~extrinsic to membrane	4	3.8835	0.627248	YNL051W, YIL041W, YLR039C, YJL154C	70	203	4382	1.2335	1	0.968634	99.9996
Annotation Cluster 11	Enrichment Score: 0.4962609820082665
Category	Term	Count	%	PValue	Genes	List Total	Pop Hits	Pop Total	Fold Enrichment	Bonferroni	Benjamini	FDR
GOTERM_CC_FAT	GO:0016023~cytoplasmic membrane-bounded vesicle	4	3.8835	0.26681	YGR284C, YMR159C, YBL037W, YGR167W	70	114	4382	2.19649	1	0.841953	98.0415
GOTERM_CC_FAT	GO:0031988~membrane-bounded vesicle	4	3.8835	0.26681	YGR284C, YMR159C, YBL037W, YGR167W	70	114	4382	2.19649	1	0.841953	98.0415
GOTERM_CC_FAT	GO:0031410~cytoplasmic vesicle	4	3.8835	0.331891	YGR284C, YMR159C, YBL037W, YGR167W	70	129	4382	1.94109	1	0.865628	99.397
GOTERM_CC_FAT	GO:0031982~vesicle	4	3.8835	0.349325	YGR284C, YMR159C, YBL037W, YGR167W	70	133	4382	1.88271	1	0.864563	99.5687
GOTERM_CC_FAT	GO:0030135~coated vesicle	3	2.91262	0.400004	YGR284C, YBL037W, YGR167W	70	87	4382	2.15862	1	0.887675	99.8456
Annotation Cluster 12	Enrichment Score: 0.42597667715232146
Category	Term	Count	%	PValue	Genes	List Total	Pop Hits	Pop Total	Fold Enrichment	Bonferroni	Benjamini	FDR
GOTERM_BP_FAT	GO:0006403~RNA localization	5	4.85437	0.168363	YNL271C, YOR160W, YKR002W, YGR218W, YDR432W	79	131	4739	2.28959	1	0.945113	93.4875
GOTERM_BP_FAT	GO:0051236~establishment of RNA localization	4	3.8835	0.280099	YOR160W, YKR002W, YGR218W, YDR432W	79	112	4739	2.14241	1	0.98634	99.232
GOTERM_BP_FAT	GO:0050657~nucleic acid transport	4	3.8835	0.280099	YOR160W, YKR002W, YGR218W, YDR432W	79	112	4739	2.14241	1	0.98634	99.232
GOTERM_BP_FAT	GO:0050658~RNA transport	4	3.8835	0.280099	YOR160W, YKR002W, YGR218W, YDR432W	79	112	4739	2.14241	1	0.98634	99.232
GOTERM_BP_FAT	GO:0006406~mRNA export from nucleus	3	2.91262	0.302511	YKR002W, YGR218W, YDR432W	79	67	4739	2.686	1	0.983367	99.5193
GOTERM_BP_FAT	GO:0015931~nucleobase, nucleoside, nucleotide and nucleic acid transport	4	3.8835	0.379944	YOR160W, YKR002W, YGR218W, YDR432W	79	134	4739	1.79067	1	0.990515	99.9159
GOTERM_BP_FAT	GO:0051028~mRNA transport	3	2.91262	0.392702	YKR002W, YGR218W, YDR432W	79	82	4739	2.19466	1	0.99034	99.9382
GOTERM_BP_FAT	GO:0006913~nucleocytoplasmic transport	4	3.8835	0.442333	YOR160W, YKR002W, YGR218W, YDR432W	79	148	4739	1.62128	1	0.991067	99.9825
GOTERM_BP_FAT	GO:0051169~nuclear transport	4	3.8835	0.442333	YOR160W, YKR002W, YGR218W, YDR432W	79	148	4739	1.62128	1	0.991067	99.9825
GOTERM_BP_FAT	GO:0006405~RNA export from nucleus	3	2.91262	0.455559	YKR002W, YGR218W, YDR432W	79	93	4739	1.93508	1	0.991133	99.9878
GOTERM_BP_FAT	GO:0051168~nuclear export	3	2.91262	0.610881	YKR002W, YGR218W, YDR432W	79	124	4739	1.45131	1	0.997298	99.9999
GOTERM_BP_FAT	GO:0034621~cellular macromolecular complex subunit organization	6	5.82524	0.85031	YOR160W, YGR232W, YGR218W, YDR432W, YLR448W, YPR052C	79	431	4739	0.835091	1	0.999864	100
Annotation Cluster 13	Enrichment Score: 0.42050312964967157
Category	Term	Count	%	PValue	Genes	List Total	Pop Hits	Pop Total	Fold Enrichment	Bonferroni	Benjamini	FDR
GOTERM_CC_FAT	GO:0005773~vacuole	7	6.79612	0.165477	YNR028W, YLR220W, YGL006W, YGR138C, YMR159C, YNL321W, YJL154C	70	236	4382	1.85678	1	0.814206	89.898
GOTERM_MF_FAT	GO:0046873~metal ion transmembrane transporter activity	3	2.91262	0.187115	YLR220W, YGL006W, YNL321W	68	48	4062	3.73346	1	0.9232	92.8841
GOTERM_CC_FAT	GO:0005774~vacuolar membrane	4	3.8835	0.305751	YLR220W, YGL006W, YGR138C, YJL154C	70	123	4382	2.03577	1	0.86499	99.0192
GOTERM_CC_FAT	GO:0000324~fungal-type vacuole	5	4.85437	0.318121	YNR028W, YLR220W, YGL006W, YNL321W, YJL154C	70	181	4382	1.72928	1	0.86447	99.2191
GOTERM_CC_FAT	GO:0000322~storage vacuole	5	4.85437	0.318121	YNR028W, YLR220W, YGL006W, YNL321W, YJL154C	70	181	4382	1.72928	1	0.86447	99.2191
GOTERM_CC_FAT	GO:0000323~lytic vacuole	5	4.85437	0.318121	YNR028W, YLR220W, YGL006W, YNL321W, YJL154C	70	181	4382	1.72928	1	0.86447	99.2191
GOTERM_CC_FAT	GO:0044437~vacuolar part	4	3.8835	0.336251	YLR220W, YGL006W, YGR138C, YJL154C	70	130	4382	1.92615	1	0.863764	99.445
GOTERM_BP_FAT	GO:0030001~metal ion transport	3	2.91262	0.415952	YLR220W, YGL006W, YNL321W	79	86	4739	2.09258	1	0.989806	99.9653
GOTERM_BP_FAT	GO:0019725~cellular homeostasis	4	3.8835	0.451072	YLR220W, YGL006W, YOR267C, YFL018C	79	150	4739	1.59966	1	0.991097	99.9862
SP_PIR_KEYWORDS	Vacuole	4	3.8835	0.469601	YLR220W, YGL006W, YMR159C, YNL321W	101	154	6060	1.55844	1	0.98006	99.9447
GOTERM_BP_FAT	GO:0050801~ion homeostasis	4	3.8835	0.498109	YLR220W, YGL006W, YOR267C, YJL154C	79	161	4739	1.49037	1	0.993901	99.9963
GOTERM_BP_FAT	GO:0048878~chemical homeostasis	4	3.8835	0.50229	YLR220W, YGL006W, YOR267C, YJL154C	79	162	4739	1.48117	1	0.993904	99.9968
GOTERM_BP_FAT	GO:0042592~homeostatic process	5	4.85437	0.592858	YLR220W, YGL006W, YOR267C, YFL018C, YJL154C	79	249	4739	1.20457	1	0.996996	99.9998
GOTERM_BP_FAT	GO:0006873~cellular ion homeostasis	3	2.91262	0.606424	YLR220W, YGL006W, YOR267C	79	123	4739	1.46311	1	0.99743	99.9999
GOTERM_BP_FAT	GO:0055082~cellular chemical homeostasis	3	2.91262	0.606424	YLR220W, YGL006W, YOR267C	79	123	4739	1.46311	1	0.99743	99.9999
Annotation Cluster 14	Enrichment Score: 0.36063277935564214
Category	Term	Count	%	PValue	Genes	List Total	Pop Hits	Pop Total	Fold Enrichment	Bonferroni	Benjamini	FDR
GOTERM_BP_FAT	GO:0016310~phosphorylation	9	8.73786	0.0217504	YBL099W, YOR267C, YKL148C, YDL004W, YBL009W, YJR121W, YML081C-A, YOR231W, YBR039W	79	211	4739	2.5587	0.999999	0.474265	27.8056
GOTERM_BP_FAT	GO:0006796~phosphate metabolic process	9	8.73786	0.0933666	YBL099W, YOR267C, YKL148C, YDL004W, YBL009W, YJR121W, YML081C-A, YOR231W, YBR039W	79	284	4739	1.90101	1	0.829679	76.5947
GOTERM_BP_FAT	GO:0006793~phosphorus metabolic process	9	8.73786	0.100776	YBL099W, YOR267C, YKL148C, YDL004W, YBL009W, YJR121W, YML081C-A, YOR231W, YBR039W	79	289	4739	1.86812	1	0.836622	79.274
GOTERM_MF_FAT	GO:0030554~adenyl nucleotide binding	12	11.6505	0.536831	YBL099W, YJR065C, YGL006W, YKR002W, YOR267C, YKL148C, YBL009W, YJR121W, YOR231W, YLR035C, YFL018C, YLL018C	68	660	4062	1.0861	1	0.999426	99.9946
GOTERM_MF_FAT	GO:0001883~purine nucleoside binding	12	11.6505	0.543391	YBL099W, YJR065C, YGL006W, YKR002W, YOR267C, YKL148C, YBL009W, YJR121W, YOR231W, YLR035C, YFL018C, YLL018C	68	663	4062	1.08118	1	0.999314	99.9955
GOTERM_MF_FAT	GO:0001882~nucleoside binding	12	11.6505	0.554262	YBL099W, YJR065C, YGL006W, YKR002W, YOR267C, YKL148C, YBL009W, YJR121W, YOR231W, YLR035C, YFL018C, YLL018C	68	668	4062	1.07309	1	0.999259	99.9967
GOTERM_MF_FAT	GO:0000166~nucleotide binding	14	13.5922	0.691864	YBL099W, YJR065C, YGL006W, YKL148C, YJR121W, YIR001C, YOR231W, YLL018C, YKR002W, YOR267C, YBL009W, YFL018C, YLR035C, YPL015C	68	863	4062	0.969055	1	0.999915	100
GOTERM_MF_FAT	GO:0005524~ATP binding	10	9.70874	0.710238	YBL099W, YJR065C, YGL006W, YKR002W, YOR267C, YBL009W, YJR121W, YOR231W, YLR035C, YLL018C	68	618	4062	0.966591	1	0.9999	100
GOTERM_MF_FAT	GO:0032559~adenyl ribonucleotide binding	10	9.70874	0.714026	YBL099W, YJR065C, YGL006W, YKR002W, YOR267C, YBL009W, YJR121W, YOR231W, YLR035C, YLL018C	68	620	4062	0.963472	1	0.999877	100
GOTERM_MF_FAT	GO:0017076~purine nucleotide binding	12	11.6505	0.723288	YBL099W, YJR065C, YGL006W, YKR002W, YOR267C, YKL148C, YBL009W, YJR121W, YOR231W, YLR035C, YFL018C, YLL018C	68	754	4062	0.950694	1	0.999871	100
SP_PIR_KEYWORDS	atp-binding	9	8.73786	0.791578	YBL099W, YJR065C, YGL006W, YKR002W, YOR267C, YBL009W, YJR121W, YOR231W, YLL018C	101	603	6060	0.895522	1	0.999241	100
GOTERM_MF_FAT	GO:0032553~ribonucleotide binding	10	9.70874	0.857042	YBL099W, YJR065C, YGL006W, YKR002W, YOR267C, YBL009W, YJR121W, YOR231W, YLR035C, YLL018C	68	714	4062	0.836629	1	0.999985	100
GOTERM_MF_FAT	GO:0032555~purine ribonucleotide binding	10	9.70874	0.857042	YBL099W, YJR065C, YGL006W, YKR002W, YOR267C, YBL009W, YJR121W, YOR231W, YLR035C, YLL018C	68	714	4062	0.836629	1	0.999985	100
UP_SEQ_FEATURE	nucleotide phosphate-binding region:ATP	5	4.85437	0.88151	YBL099W, YOR267C, YBL009W, YJR121W, YOR231W	101	380	6060	0.789474	1	1	100
SP_PIR_KEYWORDS	nucleotide-binding	9	8.73786	0.905011	YBL099W, YJR065C, YGL006W, YKR002W, YOR267C, YBL009W, YJR121W, YOR231W, YLL018C	101	700	6060	0.771429	1	0.99965	100
Annotation Cluster 15	Enrichment Score: 0.3116579934461372
Category	Term	Count	%	PValue	Genes	List Total	Pop Hits	Pop Total	Fold Enrichment	Bonferroni	Benjamini	FDR
GOTERM_BP_FAT	GO:0043934~sporulation	6	5.82524	0.288627	YIL017C, YGL197W, YIR006C, YFR048W, YBL066C, YLR337C	79	218	4739	1.65103	1	0.984733	99.3563
GOTERM_BP_FAT	GO:0030435~sporulation resulting in formation of a cellular spore	6	5.82524	0.288627	YIL017C, YGL197W, YIR006C, YFR048W, YBL066C, YLR337C	79	218	4739	1.65103	1	0.984733	99.3563
SP_PIR_KEYWORDS	sporulation	3	2.91262	0.456513	YGL197W, YFR048W, YBL066C	101	93	6060	1.93548	1	0.983805	99.9263
GOTERM_BP_FAT	GO:0007049~cell cycle	9	8.73786	0.824268	YMR199W, YGL197W, YNL271C, YLR459W, YIR006C, YFR048W, YBL009W, YLR035C, YLR337C	79	624	4739	0.865202	1	0.999805	100
GOTERM_BP_FAT	GO:0022402~cell cycle process	7	6.79612	0.882095	YGL197W, YNL271C, YIR006C, YFR048W, YBL009W, YLR035C, YLR337C	79	529	4739	0.793783	1	0.999944	100

## Sheet: transcript_negative
Annotation Cluster 1	Enrichment Score: 1.9153209875048651
Category	Term	Count	%	PValue	Genes	List Total	Pop Hits	Pop Total	Fold Enrichment	Bonferroni	Benjamini	FDR
GOTERM_MF_FAT	GO:0003702~RNA polymerase II transcription factor activity	12	8.21918	0.00121634	YOL148C, YGL162W, YLR228C, YPR056W, YMR021C, YBR081C, YBR289W, YPR168W, YDR443C, YDR073W, YKL015W, YMR236W	104	149	4062	3.14559	0.250574	0.250574	1.55559
SP_PIR_KEYWORDS	transcription regulation	23	15.7534	0.00170104	YOL067C, YOL148C, YOR048C, YNR063W, YMR021C, YBR289W, YOR083W, YLR385C, YDR443C, YKL015W, YHL020C, YMR127C, YJL206C, YGL162W, YLR228C, YPR056W, YBR081C, YBL014C, YDR073W, YPR168W, YGR134W, YNL023C, YMR236W	146	471	6060	2.02687	0.266445	0.266445	2.07899
GOTERM_MF_FAT	GO:0030528~transcription regulator activity	19	13.0137	0.00368235	YOL067C, YOL148C, YNR063W, YMR021C, YBR289W, YOR083W, YDR443C, YKL015W, YHL020C, YJL206C, YGL162W, YLR228C, YPR056W, YBR081C, YBL014C, YDR073W, YPR168W, YNL023C, YMR236W	104	361	4062	2.05567	0.582857	0.354134	4.64112
SP_PIR_KEYWORDS	Transcription	23	15.7534	0.00477672	YOL067C, YOL148C, YOR048C, YNR063W, YMR021C, YBR289W, YOR083W, YLR385C, YDR443C, YKL015W, YHL020C, YMR127C, YJL206C, YGL162W, YLR228C, YPR056W, YBR081C, YBL014C, YDR073W, YPR168W, YGR134W, YNL023C, YMR236W	146	512	6060	1.86457	0.581654	0.353203	5.73752
GOTERM_BP_FAT	GO:0006350~transcription	24	16.4384	0.0100221	YOL067C, YOL148C, YOR048C, YNR063W, YMR021C, YBR289W, YOR083W, YLR385C, YDR443C, YKL015W, YHL020C, YBR135W, YMR127C, YJL206C, YGL162W, YLR228C, YPR056W, YBR081C, YBL014C, YDR073W, YPR168W, YGR134W, YNL023C, YMR236W	120	556	4739	1.70468	0.999306	0.999306	14.1467
GOTERM_BP_FAT	GO:0045449~regulation of transcription	26	17.8082	0.0183521	YOL148C, YOL067C, YPR175W, YBR289W, YLR385C, YDR443C, YHL020C, YBR081C, YBL014C, YPR168W, YDR073W, YGR134W, YNL023C, YOR048C, YNR063W, YMR021C, YOR083W, YKL015W, YMR127C, YJL206C, YGL162W, YKR019C, YLR228C, YPR056W, YMR236W, YKR036C	120	653	4739	1.57241	0.999998	0.998753	24.4586
SP_PIR_KEYWORDS	nucleus	51	34.9315	0.0195788	YLR320W, YHR049W, YBR065C, YGL113W, YDR240C, YDR004W, YDR443C, YHL020C, YDL064W, YER173W, YDR073W, YPR168W, YGR134W, YPR178W, YPR174C, YPR051W, YMR021C, YOR083W, YMR127C, YNL290W, YGL091C, YDR192C, YMR236W, YOL148C, YOL067C, YPR175W, YKR037C, YLR385C, YBR289W, YER038C, YBR081C, YGR188C, YBL014C, YMR100W, YNL023C, YOR048C, YNR063W, YJR136C, YKL015W, YCL029C, YNR011C, YJL206C, YJR002W, YGL162W, YLR…	146	1607	6060	1.31727	0.972641	0.593297	21.6515
GOTERM_BP_FAT	GO:0051252~regulation of RNA metabolic process	19	13.0137	0.0412192	YPR175W, YNR063W, YMR021C, YBR289W, YOR083W, YDR443C, YKL015W, YHL020C, YMR127C, YJL206C, YGL162W, YKR019C, YLR228C, YPR056W, YPR168W, YGL030W, YNL023C, YGR134W, YKR036C	120	466	4739	1.61018	1	0.993687	47.1342
GOTERM_BP_FAT	GO:0006355~regulation of transcription, DNA-dependent	18	12.3288	0.0626894	YPR175W, YNR063W, YMR021C, YBR289W, YOR083W, YDR443C, YKL015W, YHL020C, YMR127C, YJL206C, YGL162W, YKR019C, YLR228C, YPR056W, YPR168W, YNL023C, YGR134W, YKR036C	120	457	4739	1.55547	1	0.979661	62.4828
GOTERM_BP_FAT	GO:0006357~regulation of transcription from RNA polymerase II promoter	10	6.84932	0.207512	YGL162W, YPR056W, YMR021C, YOR083W, YPR168W, YDR443C, YKL015W, YHL020C, YGR134W, YKR036C	120	261	4739	1.51309	1	0.98165	97.0458
Annotation Cluster 2	Enrichment Score: 1.0040553884652261
Category	Term	Count	%	PValue	Genes	List Total	Pop Hits	Pop Total	Fold Enrichment	Bonferroni	Benjamini	FDR
GOTERM_MF_FAT	GO:0030528~transcription regulator activity	19	13.0137	0.00368235	YOL067C, YOL148C, YNR063W, YMR021C, YBR289W, YOR083W, YDR443C, YKL015W, YHL020C, YJL206C, YGL162W, YLR228C, YPR056W, YBR081C, YBL014C, YDR073W, YPR168W, YNL023C, YMR236W	104	361	4062	2.05567	0.582857	0.354134	4.64112
SMART	SM00066:GAL4	5	3.42466	0.0293048	YJL206C, YGL162W, YLR228C, YNR063W, YKL015W	35	53	1501	4.04582	0.577911	0.577911	22.208
INTERPRO	IPR001138:Fungal transcriptional regulatory protein, N-terminal	5	3.42466	0.0429162	YJL206C, YGL162W, YLR228C, YNR063W, YKL015W	116	53	4584	3.72804	0.999965	0.999965	43.1018
GOTERM_MF_FAT	GO:0003700~transcription factor activity	7	4.79452	0.119936	YJL206C, YGL162W, YLR228C, YNR063W, YMR021C, YKL015W, YNL023C	104	133	4062	2.05567	1	0.965416	80.7139
INTERPRO	IPR007219:Fungal specific transcription factor	3	2.05479	0.128938	YJL206C, YNR063W, YKL015W	116	25	4584	4.74207	1	0.999979	83.0454
UP_SEQ_FEATURE	DNA-binding region:Zn(2)-C6 fungal-type	4	2.73973	0.13832	YJL206C, YLR228C, YNR063W, YKL015W	146	54	6060	3.07458	1	1	86.8544
GOTERM_MF_FAT	GO:0003677~DNA binding	17	11.6438	0.281465	YOL067C, YPR175W, YNR063W, YJR046W, YMR021C, YDR004W, YKL015W, YHL020C, YNL290W, YJL206C, YGL162W, YLR228C, YER173W, YBL014C, YMR100W, YNL023C, YMR236W	104	537	4062	1.23646	1	0.992525	98.5849
SP_PIR_KEYWORDS	dna-binding	10	6.84932	0.440878	YOL067C, YNL290W, YPR175W, YJL206C, YLR228C, YNR063W, YMR021C, YMR100W, YKL015W, YHL020C	146	344	6060	1.20659	1	0.987831	99.9234
GOTERM_MF_FAT	GO:0043565~sequence-specific DNA binding	6	4.10959	0.747922	YOL067C, YLR228C, YNR063W, YJR046W, YBL014C, YKL015W	104	243	4062	0.964387	1	0.999715	100
Annotation Cluster 3	Enrichment Score: 0.8903289334530833
Category	Term	Count	%	PValue	Genes	List Total	Pop Hits	Pop Total	Fold Enrichment	Bonferroni	Benjamini	FDR
KEGG_PATHWAY	sce03040:Spliceosome	6	4.10959	0.0261154	YPR178W, YBR065C, YLR438C-A, YLL036C, YNR011C, YER103W	41	62	1436	3.38946	0.624355	0.624355	21.149
GOTERM_MF_FAT	GO:0031202~RNA splicing factor activity, transesterification mechanism	6	4.10959	0.0330367	YPR178W, YBR065C, YLR438C-A, YDR240C, YLL036C, YNR011C	104	71	4062	3.30065	0.999652	0.863371	35.1284
SP_PIR_KEYWORDS	mrna splicing	7	4.79452	0.0378556	YPR178W, YML029W, YBR065C, YLR438C-A, YDR240C, YLL036C, YNR011C	146	104	6060	2.79373	0.999109	0.689815	37.8872
GOTERM_BP_FAT	GO:0000398~nuclear mRNA splicing, via spliceosome	7	4.79452	0.0388905	YPR178W, YML029W, YBR065C, YLR438C-A, YDR240C, YLL036C, YNR011C	120	100	4739	2.76442	1	0.996746	45.1561
SP_PIR_KEYWORDS	mrna processing	9	6.16438	0.039845	YPR178W, YML029W, YBR065C, YLR438C-A, YOR048C, YJL209W, YDR240C, YLL036C, YNR011C	146	162	6060	2.30594	0.999389	0.652564	39.4536
GOTERM_BP_FAT	GO:0000377~RNA splicing, via transesterification reactions with bulged adenosine as nucleophile	7	4.79452	0.0422114	YPR178W, YML029W, YBR065C, YLR438C-A, YDR240C, YLL036C, YNR011C	120	102	4739	2.71021	1	0.988302	47.9566
GOTERM_BP_FAT	GO:0000375~RNA splicing, via transesterification reactions	7	4.79452	0.0552186	YPR178W, YML029W, YBR065C, YLR438C-A, YDR240C, YLL036C, YNR011C	120	109	4739	2.53616	1	0.983445	57.6903
GOTERM_BP_FAT	GO:0006397~mRNA processing	10	6.84932	0.0694312	YOL148C, YPR178W, YML029W, YBR065C, YLR438C-A, YOR048C, YJL209W, YDR240C, YLL036C, YNR011C	120	204	4739	1.93587	1	0.975548	66.3677
GOTERM_BP_FAT	GO:0016071~mRNA metabolic process	12	8.21918	0.074987	YOL148C, YPR178W, YML029W, YBR065C, YLR438C-A, YOR048C, YER049W, YJL209W, YDR240C, YDR443C, YLL036C, YNR011C	120	270	4739	1.75519	1	0.970323	69.2833
GOTERM_BP_FAT	GO:0008380~RNA splicing	7	4.79452	0.145658	YPR178W, YML029W, YBR065C, YLR438C-A, YDR240C, YLL036C, YNR011C	120	142	4739	1.94677	1	0.982739	90.7808
GOTERM_CC_FAT	GO:0046540~U4/U6 x U5 tri-snRNP complex	3	2.05479	0.161783	YPR178W, YLR438C-A, YLL036C	103	31	4382	4.11713	1	0.955343	89.5749
GOTERM_CC_FAT	GO:0030532~small nuclear ribonucleoprotein complex	4	2.73973	0.174363	YPR178W, YLR438C-A, YDR240C, YLL036C	103	62	4382	2.74475	1	0.946341	91.411
GOTERM_BP_FAT	GO:0006396~RNA processing	17	11.6438	0.217169	YOL148C, YML029W, YPR178W, YBR065C, YOR048C, YOL141W, YJL209W, YNL163C, YDR240C, YNR011C, YJR002W, YLR438C-A, YGL091C, YHR070W, YBL014C, YLL036C, YGL030W	120	515	4739	1.30361	1	0.982004	97.5464
GOTERM_CC_FAT	GO:0005681~spliceosome	4	2.73973	0.285209	YBR065C, YDR240C, YLL036C, YNR011C	103	80	4382	2.12718	1	0.959391	98.6454
GOTERM_CC_FAT	GO:0005684~U2-dependent spliceosome	3	2.05479	0.342422	YDR240C, YLL036C, YNR011C	103	52	4382	2.45444	1	0.954798	99.5348
SP_PIR_KEYWORDS	Spliceosome	3	2.05479	0.363391	YBR065C, YDR240C, YLL036C	146	53	6060	2.34944	1	0.97615	99.62
GOTERM_MF_FAT	GO:0003723~RNA binding	9	6.16438	0.809746	YDL189W, YMR121C, YBR065C, YLR438C-A, YMR287C, YJL209W, YDR240C, YLL036C, YGL030W	104	400	4062	0.878798	1	0.999893	100
SP_PIR_KEYWORDS	rna-binding	5	3.42466	0.858097	YDL189W, YBR065C, YLR438C-A, YMR287C, YDR240C	146	251	6060	0.82683	1	0.999292	100
GOTERM_CC_FAT	GO:0030529~ribonucleoprotein complex	11	7.53425	0.897322	YJR002W, YMR121C, YPR178W, YBR065C, YLR438C-A, YOR234C, YDR240C, YLL036C, YOL070C, YGL030W, YNR011C	103	590	4382	0.793187	1	0.99852	100
Annotation Cluster 4	Enrichment Score: 0.8827088450467713
Category	Term	Count	%	PValue	Genes	List Total	Pop Hits	Pop Total	Fold Enrichment	Bonferroni	Benjamini	FDR
GOTERM_MF_FAT	GO:0003712~transcription cofactor activity	4	2.73973	0.0660786	YOL067C, YOL148C, YBR081C, YHL020C	104	37	4062	4.22245	1	0.960852	58.5481
GOTERM_MF_FAT	GO:0008134~transcription factor binding	4	2.73973	0.0892909	YOL067C, YOL148C, YBR081C, YHL020C	104	42	4062	3.71978	1	0.97514	70.0265
GOTERM_BP_FAT	GO:0006984~ER-nuclear signaling pathway	4	2.73973	0.38107	YOL148C, YBR081C, YHL020C, YMR236W	120	88	4739	1.79508	1	0.992905	99.93
Annotation Cluster 5	Enrichment Score: 0.8103057642539884
Category	Term	Count	%	PValue	Genes	List Total	Pop Hits	Pop Total	Fold Enrichment	Bonferroni	Benjamini	FDR
SP_PIR_KEYWORDS	metal-binding	22	15.0685	0.0684514	YPR074C, YNR063W, YNL255C, YMR021C, YDR487C, YGR267C, YKL015W, YGL009C, YMR127C, YJR024C, YJL206C, YJR109C, YDL104C, YLR246W, YMR108W, YGL091C, YLR228C, YPR056W, YER049W, YMR100W, YHR007C, YNL023C	146	626	6060	1.45871	0.999998	0.800738	58.3141
GOTERM_MF_FAT	GO:0046872~metal ion binding	27	18.4932	0.0977638	YDR487C, YMR108W, YMR100W, YNL023C, YLR460C, YPR074C, YNL291C, YNR063W, YNL255C, YMR021C, YGR267C, YKL015W, YGL009C, YJR024C, YMR127C, YJR109C, YJL206C, YDL104C, YGL162W, YKR019C, YLR228C, YGL091C, YLR246W, YER049W, YPR056W, YDL236W, YHR007C	104	800	4062	1.3182	1	0.969291	73.4267
GOTERM_MF_FAT	GO:0046914~transition metal ion binding	22	15.0685	0.115459	YNR063W, YNL255C, YMR021C, YDR487C, YGR267C, YKL015W, YGL009C, YMR127C, YJR024C, YJL206C, YJR109C, YDL104C, YGL162W, YLR246W, YLR228C, YGL091C, YPR056W, YER049W, YMR100W, YHR007C, YNL023C, YLR460C	104	635	4062	1.35318	1	0.973605	79.4111
GOTERM_MF_FAT	GO:0043169~cation binding	27	18.4932	0.120989	YDR487C, YMR108W, YMR100W, YNL023C, YLR460C, YPR074C, YNL291C, YNR063W, YNL255C, YMR021C, YGR267C, YKL015W, YGL009C, YJR024C, YMR127C, YJR109C, YJL206C, YDL104C, YGL162W, YKR019C, YLR228C, YGL091C, YLR246W, YER049W, YPR056W, YDL236W, YHR007C	104	819	4062	1.28762	1	0.952938	81.009
GOTERM_MF_FAT	GO:0043167~ion binding	27	18.4932	0.122302	YDR487C, YMR108W, YMR100W, YNL023C, YLR460C, YPR074C, YNL291C, YNR063W, YNL255C, YMR021C, YGR267C, YKL015W, YGL009C, YJR024C, YMR127C, YJR109C, YJL206C, YDL104C, YGL162W, YKR019C, YLR228C, YGL091C, YLR246W, YER049W, YPR056W, YDL236W, YHR007C	104	820	4062	1.28605	1	0.939835	81.3712
GOTERM_MF_FAT	GO:0008270~zinc ion binding	16	10.9589	0.179084	YNR063W, YNL255C, YMR021C, YGR267C, YKL015W, YJR024C, YMR127C, YJL206C, YDL104C, YGL162W, YLR246W, YLR228C, YPR056W, YMR100W, YNL023C, YLR460C	104	458	4062	1.36446	1	0.964584	92.1293
SP_PIR_KEYWORDS	zinc	14	9.58904	0.24035	YNR063W, YNL255C, YMR021C, YGR267C, YKL015W, YJR024C, YMR127C, YJL206C, YDL104C, YLR228C, YLR246W, YPR056W, YMR100W, YNL023C	146	435	6060	1.33585	1	0.971947	96.6369
SP_PIR_KEYWORDS	zinc-finger	6	4.10959	0.66909	YLR246W, YPR056W, YNL255C, YMR100W, YNL023C, YMR127C	146	235	6060	1.05975	1	0.998145	99.9999
Annotation Cluster 6	Enrichment Score: 0.7958875844552176
Category	Term	Count	%	PValue	Genes	List Total	Pop Hits	Pop Total	Fold Enrichment	Bonferroni	Benjamini	FDR
GOTERM_BP_FAT	GO:0043543~protein amino acid acylation	6	4.10959	0.0303791	YOL148C, YLR246W, YPR051W, YBR081C, YMR127C, YMR236W	120	70	4739	3.385	1	0.996184	37.3223
GOTERM_BP_FAT	GO:0006473~protein amino acid acetylation	5	3.42466	0.0510532	YOL148C, YPR051W, YBR081C, YMR127C, YMR236W	120	56	4739	3.52604	1	0.985062	54.7757
GOTERM_CC_FAT	GO:0046695~SLIK (SAGA-like) complex	3	2.05479	0.064452	YOL148C, YBR081C, YMR236W	103	18	4382	7.09061	1	0.977944	57.4095
GOTERM_BP_FAT	GO:0016573~histone acetylation	4	2.73973	0.0874375	YOL148C, YBR081C, YMR127C, YMR236W	120	42	4739	3.76111	1	0.974526	74.9819
GOTERM_CC_FAT	GO:0000124~SAGA complex	3	2.05479	0.0916998	YOL148C, YBR081C, YMR236W	103	22	4382	5.80141	1	0.974546	70.8354
GOTERM_CC_FAT	GO:0000123~histone acetyltransferase complex	4	2.73973	0.0952197	YOL148C, YBR081C, YMR127C, YMR236W	103	47	4382	3.62074	1	0.942977	72.2507
GOTERM_CC_FAT	GO:0070461~SAGA-type complex	3	2.05479	0.0989604	YOL148C, YBR081C, YMR236W	103	23	4382	5.54918	1	0.908032	73.6851
GOTERM_BP_FAT	GO:0016568~chromatin modification	8	5.47945	0.188833	YOL148C, YBR081C, YLR385C, YBR289W, YDR073W, YJR136C, YMR127C, YMR236W	120	187	4739	1.68948	1	0.983157	95.7961
GOTERM_BP_FAT	GO:0006338~chromatin remodeling	4	2.73973	0.25671	YLR385C, YBR289W, YDR073W, YMR127C	120	70	4739	2.25667	1	0.986211	98.8807
GOTERM_BP_FAT	GO:0051276~chromosome organization	13	8.90411	0.257724	YOL148C, YLR320W, YLR385C, YCL016C, YBR289W, YDR004W, YJR136C, YMR127C, YNL290W, YBR081C, YGR188C, YDR073W, YMR236W	120	385	4739	1.33348	1	0.98529	98.9036
GOTERM_BP_FAT	GO:0006325~chromatin organization	8	5.47945	0.318972	YOL148C, YBR081C, YLR385C, YBR289W, YDR073W, YJR136C, YMR127C, YMR236W	120	221	4739	1.42956	1	0.990173	99.7024
GOTERM_BP_FAT	GO:0006984~ER-nuclear signaling pathway	4	2.73973	0.38107	YOL148C, YBR081C, YHL020C, YMR236W	120	88	4739	1.79508	1	0.992905	99.93
GOTERM_BP_FAT	GO:0016569~covalent chromatin modification	4	2.73973	0.44881	YOL148C, YBR081C, YMR127C, YMR236W	120	98	4739	1.6119	1	0.995056	99.9879
GOTERM_BP_FAT	GO:0016570~histone modification	4	2.73973	0.44881	YOL148C, YBR081C, YMR127C, YMR236W	120	98	4739	1.6119	1	0.995056	99.9879
GOTERM_CC_FAT	GO:0016585~chromatin remodeling complex	4	2.73973	0.49893	YLR385C, YBR289W, YDR073W, YJR136C	103	114	4382	1.49276	1	0.970296	99.9857
Annotation Cluster 7	Enrichment Score: 0.7807172195395101
Category	Term	Count	%	PValue	Genes	List Total	Pop Hits	Pop Total	Fold Enrichment	Bonferroni	Benjamini	FDR
GOTERM_CC_FAT	GO:0005667~transcription factor complex	7	4.79452	0.0102637	YOL148C, YPR056W, YBL014C, YDR443C, YGR134W, YMR236W, YKR036C	103	80	4382	3.72257	0.905819	0.905819	12.3811
GOTERM_CC_FAT	GO:0044451~nucleoplasm part	12	8.21918	0.0532287	YOL148C, YPR056W, YGL113W, YJR046W, YBR081C, YBL014C, YPR168W, YDR443C, YGR134W, YMR127C, YMR236W, YKR036C	103	275	4382	1.85645	0.999996	0.998094	50.3791
GOTERM_CC_FAT	GO:0005654~nucleoplasm	13	8.90411	0.0545684	YOL148C, YGL113W, YJR046W, YHL020C, YDR443C, YMR127C, YPR056W, YBR081C, YBL014C, YPR168W, YGR134W, YKR036C, YMR236W	103	310	4382	1.78409	0.999997	0.986204	51.2712
GOTERM_CC_FAT	GO:0031981~nuclear lumen	15	10.274	0.38934	YOL148C, YGL113W, YJR046W, YHL020C, YDR443C, YMR127C, YJR002W, YLR438C-A, YPR056W, YBR081C, YBL014C, YPR168W, YGR134W, YKR036C, YMR236W	103	545	4382	1.17093	1	0.960325	99.8198
GOTERM_CC_FAT	GO:0031974~membrane-enclosed lumen	19	13.0137	0.665381	YOL148C, YGL113W, YNL315C, YJR046W, YDR487C, YDR443C, YHL020C, YMR127C, YJR002W, YLR438C-A, YHR070W, YPR056W, YMR287C, YBR081C, YBL014C, YPR168W, YGR134W, YKR036C, YMR236W	103	827	4382	0.977425	1	0.985724	99.9999
GOTERM_CC_FAT	GO:0070013~intracellular organelle lumen	18	12.3288	0.666184	YOL148C, YGL113W, YNL315C, YJR046W, YDR443C, YHL020C, YMR127C, YJR002W, YLR438C-A, YHR070W, YPR056W, YMR287C, YBR081C, YBL014C, YPR168W, YGR134W, YKR036C, YMR236W	103	783	4382	0.978016	1	0.983737	99.9999
GOTERM_CC_FAT	GO:0043233~organelle lumen	18	12.3288	0.666184	YOL148C, YGL113W, YNL315C, YJR046W, YDR443C, YHL020C, YMR127C, YJR002W, YLR438C-A, YHR070W, YPR056W, YMR287C, YBR081C, YBL014C, YPR168W, YGR134W, YKR036C, YMR236W	103	783	4382	0.978016	1	0.983737	99.9999
Annotation Cluster 8	Enrichment Score: 0.7533592767135797
Category	Term	Count	%	PValue	Genes	List Total	Pop Hits	Pop Total	Fold Enrichment	Bonferroni	Benjamini	FDR
GOTERM_CC_FAT	GO:0009898~internal side of plasma membrane	7	4.79452	0.0984352	YGL223C, YJL058C, YNL006W, YDR192C, YER107C, YHR161C, YKR036C	103	137	4382	2.17377	1	0.928399	73.488
GOTERM_CC_FAT	GO:0044459~plasma membrane part	8	5.47945	0.140894	YGL223C, YJL058C, YKL046C, YNL006W, YDR192C, YER107C, YHR161C, YKR036C	103	186	4382	1.82984	1	0.944869	85.7097
GOTERM_CC_FAT	GO:0005886~plasma membrane	14	9.58904	0.213047	YML116W, YGL223C, YNL291C, YJL058C, YKL046C, YNL006W, YOR129C, YHR161C, YNL154C, YLR452C, YDR192C, YGL186C, YER107C, YKR036C	103	437	4382	1.36296	1	0.95255	95.3554
SP_PIR_KEYWORDS	cell membrane	7	4.79452	0.328129	YNL154C, YNL291C, YNL283C, YJL058C, YKL046C, YNL006W, YHR161C	146	196	6060	1.48239	1	0.982066	99.261
Annotation Cluster 9	Enrichment Score: 0.70473300560695
Category	Term	Count	%	PValue	Genes	List Total	Pop Hits	Pop Total	Fold Enrichment	Bonferroni	Benjamini	FDR
SP_PIR_KEYWORDS	amino-acid biosynthesis	7	4.79452	0.0281945	YKL001C, YJR109C, YMR108W, YFR025C, YOR184W, YGL009C, YDR158W	146	97	6060	2.99534	0.994512	0.646908	29.737
GOTERM_BP_FAT	GO:0008652~cellular amino acid biosynthetic process	8	5.47945	0.0504552	YKL001C, YJR109C, YMR108W, YFR025C, YOR184W, YGL009C, YDR158W, YJR024C	120	134	4739	2.35771	1	0.990651	54.3422
GOTERM_BP_FAT	GO:0009309~amine biosynthetic process	8	5.47945	0.0650122	YKL001C, YJR109C, YMR108W, YFR025C, YOR184W, YGL009C, YDR158W, YJR024C	120	142	4739	2.22488	1	0.976088	63.8663
GOTERM_BP_FAT	GO:0009070~serine family amino acid biosynthetic process	3	2.05479	0.120716	YKL001C, YOR184W, YDR158W	120	24	4739	4.93646	1	0.982374	85.7457
GOTERM_BP_FAT	GO:0016053~organic acid biosynthetic process	8	5.47945	0.140092	YKL001C, YJR109C, YMR108W, YFR025C, YOR184W, YGL009C, YDR158W, YJR024C	120	172	4739	1.83682	1	0.982331	89.8281
GOTERM_BP_FAT	GO:0046394~carboxylic acid biosynthetic process	8	5.47945	0.140092	YKL001C, YJR109C, YMR108W, YFR025C, YOR184W, YGL009C, YDR158W, YJR024C	120	172	4739	1.83682	1	0.982331	89.8281
GOTERM_BP_FAT	GO:0009086~methionine biosynthetic process	3	2.05479	0.191279	YKL001C, YDR158W, YJR024C	120	32	4739	3.70234	1	0.980362	95.9841
GOTERM_BP_FAT	GO:0000097~sulfur amino acid biosynthetic process	3	2.05479	0.237685	YKL001C, YDR158W, YJR024C	120	37	4739	3.20203	1	0.984534	98.3588
GOTERM_BP_FAT	GO:0009069~serine family amino acid metabolic process	3	2.05479	0.237685	YKL001C, YOR184W, YDR158W	120	37	4739	3.20203	1	0.984534	98.3588
GOTERM_BP_FAT	GO:0006555~methionine metabolic process	3	2.05479	0.265838	YKL001C, YDR158W, YJR024C	120	40	4739	2.96188	1	0.983946	99.0717
GOTERM_BP_FAT	GO:0000096~sulfur amino acid metabolic process	3	2.05479	0.331309	YKL001C, YDR158W, YJR024C	120	47	4739	2.52074	1	0.99078	99.7744
GOTERM_BP_FAT	GO:0009067~aspartate family amino acid biosynthetic process	3	2.05479	0.368066	YKL001C, YDR158W, YJR024C	120	51	4739	2.32304	1	0.992351	99.9042
GOTERM_BP_FAT	GO:0044271~nitrogen compound biosynthetic process	10	6.84932	0.397757	YKL001C, YJR109C, YMR108W, YDR487C, YFR025C, YOR184W, YGR267C, YGL009C, YDR158W, YJR024C	120	316	4739	1.24974	1	0.993811	99.9538
GOTERM_BP_FAT	GO:0009066~aspartate family amino acid metabolic process	3	2.05479	0.464513	YKL001C, YDR158W, YJR024C	120	62	4739	1.91089	1	0.99563	99.9922
GOTERM_BP_FAT	GO:0044272~sulfur compound biosynthetic process	3	2.05479	0.521291	YKL001C, YDR158W, YJR024C	120	69	4739	1.71703	1	0.996717	99.9986
GOTERM_BP_FAT	GO:0006790~sulfur metabolic process	3	2.05479	0.71693	YKL001C, YDR158W, YJR024C	120	99	4739	1.19672	1	0.999429	100
Annotation Cluster 10	Enrichment Score: 0.678490651866996
Category	Term	Count	%	PValue	Genes	List Total	Pop Hits	Pop Total	Fold Enrichment	Bonferroni	Benjamini	FDR
GOTERM_CC_FAT	GO:0009898~internal side of plasma membrane	7	4.79452	0.0984352	YGL223C, YJL058C, YNL006W, YDR192C, YER107C, YHR161C, YKR036C	103	137	4382	2.17377	1	0.928399	73.488
UP_SEQ_FEATURE	repeat:WD 1	6	4.10959	0.109501	YPR178W, YDR488C, YNL006W, YLL036C, YER107C, YKR036C	146	106	6060	2.34944	1	1	79.4167
UP_SEQ_FEATURE	repeat:WD 2	6	4.10959	0.109501	YPR178W, YDR488C, YNL006W, YLL036C, YER107C, YKR036C	146	106	6060	2.34944	1	1	79.4167
SP_PIR_KEYWORDS	wd repeat	6	4.10959	0.109501	YPR178W, YDR488C, YNL006W, YLL036C, YER107C, YKR036C	146	106	6060	2.34944	1	0.853221	76.0962
INTERPRO	IPR019775:WD40 repeat, conserved site	6	4.10959	0.119019	YPR178W, YDR488C, YNL006W, YLL036C, YER107C, YKR036C	116	104	4584	2.27984	1	1	80.3888
INTERPRO	IPR019782:WD40 repeat 2	5	3.42466	0.13118	YPR178W, YDR488C, YNL006W, YER107C, YKR036C	116	78	4584	2.53316	1	0.999732	83.5979
INTERPRO	IPR017986:WD40 repeat, region	5	3.42466	0.163772	YPR178W, YDR488C, YNL006W, YER107C, YKR036C	116	85	4584	2.32454	1	0.999768	89.967
SMART	SM00320:WD40	5	3.42466	0.18644	YPR178W, YDR488C, YNL006W, YER107C, YKR036C	35	100	1501	2.14429	0.997481	0.949806	82.4861
UP_SEQ_FEATURE	repeat:WD 3	5	3.42466	0.217092	YPR178W, YNL006W, YLL036C, YER107C, YKR036C	146	100	6060	2.07534	1	1	96.4412
INTERPRO	IPR001680:WD40 repeat	5	3.42466	0.241686	YPR178W, YDR488C, YNL006W, YER107C, YKR036C	116	100	4584	1.97586	1	0.999979	97.1465
UP_SEQ_FEATURE	repeat:WD 7	3	2.05479	0.248168	YPR178W, YNL006W, YKR036C	146	40	6060	3.11301	1	1	97.9509
INTERPRO	IPR019781:WD40 repeat, subgroup	4	2.73973	0.33211	YPR178W, YNL006W, YER107C, YKR036C	116	81	4584	1.95147	1	0.999999	99.4422
UP_SEQ_FEATURE	repeat:WD 4	4	2.73973	0.391712	YPR178W, YNL006W, YER107C, YKR036C	146	94	6060	1.76625	1	1	99.8859
UP_SEQ_FEATURE	repeat:WD 6	3	2.05479	0.471612	YPR178W, YNL006W, YKR036C	146	66	6060	1.88667	1	1	99.9833
INTERPRO	IPR015943:WD40/YVTN repeat-like	4	2.73973	0.481033	YPR178W, YNL006W, YER107C, YKR036C	116	103	4584	1.53465	1	1	99.9782
UP_SEQ_FEATURE	repeat:WD 5	3	2.05479	0.588621	YPR178W, YNL006W, YKR036C	146	82	6060	1.51854	1	1	99.9994
Annotation Cluster 11	Enrichment Score: 0.6503748325246711
Category	Term	Count	%	PValue	Genes	List Total	Pop Hits	Pop Total	Fold Enrichment	Bonferroni	Benjamini	FDR
GOTERM_MF_FAT	GO:0003702~RNA polymerase II transcription factor activity	12	8.21918	0.00121634	YOL148C, YGL162W, YLR228C, YPR056W, YMR021C, YBR081C, YBR289W, YPR168W, YDR443C, YDR073W, YKL015W, YMR236W	104	149	4062	3.14559	0.250574	0.250574	1.55559
SP_PIR_KEYWORDS	activator	11	7.53425	0.0107558	YER153C, YLR228C, YMR021C, YBR081C, YLR385C, YBR289W, YPR168W, YDR443C, YDR073W, YKL015W, YGR134W	146	180	6060	2.53653	0.860287	0.481106	12.4927
GOTERM_BP_FAT	GO:0010557~positive regulation of macromolecule biosynthetic process	7	4.79452	0.351523	YOL148C, YER153C, YMR021C, YBR289W, YDR073W, YKL015W, YHL020C	120	192	4739	1.4398	1	0.99245	99.8583
GOTERM_BP_FAT	GO:0009891~positive regulation of biosynthetic process	7	4.79452	0.369703	YOL148C, YER153C, YMR021C, YBR289W, YDR073W, YKL015W, YHL020C	120	196	4739	1.41042	1	0.992011	99.9078
GOTERM_BP_FAT	GO:0031328~positive regulation of cellular biosynthetic process	7	4.79452	0.369703	YOL148C, YER153C, YMR021C, YBR289W, YDR073W, YKL015W, YHL020C	120	196	4739	1.41042	1	0.992011	99.9078
GOTERM_BP_FAT	GO:0045941~positive regulation of transcription	6	4.10959	0.42505	YOL148C, YMR021C, YBR289W, YDR073W, YKL015W, YHL020C	120	170	4739	1.39382	1	0.994794	99.9771
GOTERM_BP_FAT	GO:0010628~positive regulation of gene expression	6	4.10959	0.430066	YOL148C, YMR021C, YBR289W, YDR073W, YKL015W, YHL020C	120	171	4739	1.38567	1	0.994866	99.9799
GOTERM_BP_FAT	GO:0010604~positive regulation of macromolecule metabolic process	7	4.79452	0.433449	YOL148C, YER153C, YMR021C, YBR289W, YDR073W, YKL015W, YHL020C	120	210	4739	1.31639	1	0.994801	99.9817
GOTERM_BP_FAT	GO:0051173~positive regulation of nitrogen compound metabolic process	6	4.10959	0.474762	YOL148C, YMR021C, YBR289W, YDR073W, YKL015W, YHL020C	120	180	4739	1.31639	1	0.996052	99.9942
GOTERM_BP_FAT	GO:0045935~positive regulation of nucleobase, nucleoside, nucleotide and nucleic acid metabolic process	6	4.10959	0.474762	YOL148C, YMR021C, YBR289W, YDR073W, YKL015W, YHL020C	120	180	4739	1.31639	1	0.996052	99.9942
GOTERM_BP_FAT	GO:0045893~positive regulation of transcription, DNA-dependent	4	2.73973	0.6556	YMR021C, YBR289W, YKL015W, YHL020C	120	133	4739	1.18772	1	0.998963	100
GOTERM_BP_FAT	GO:0051254~positive regulation of RNA metabolic process	4	2.73973	0.680217	YMR021C, YBR289W, YKL015W, YHL020C	120	138	4739	1.14469	1	0.999066	100
GOTERM_BP_FAT	GO:0045944~positive regulation of transcription from RNA polymerase II promoter	3	2.05479	0.700837	YMR021C, YKL015W, YHL020C	120	96	4739	1.23411	1	0.999297	100
Annotation Cluster 12	Enrichment Score: 0.6378228470667523
Category	Term	Count	%	PValue	Genes	List Total	Pop Hits	Pop Total	Fold Enrichment	Bonferroni	Benjamini	FDR
GOTERM_BP_FAT	GO:0051248~negative regulation of protein metabolic process	5	3.42466	0.0255069	YOR058C, YBL057C, YGR188C, YGL030W, YCL029C	120	45	4739	4.38796	1	0.998007	32.3799
GOTERM_CC_FAT	GO:0015630~microtubule cytoskeleton	7	4.79452	0.0907852	YOR058C, YKR037C, YPR174C, YGR188C, YDR488C, YLR210W, YCL029C	103	134	4382	2.22243	1	0.987208	70.4569
SP_PIR_KEYWORDS	cell cycle	12	8.21918	0.109012	YDL064W, YNL290W, YPR175W, YKR037C, YGL113W, YER173W, YGR188C, YNL327W, YLR210W, YOR083W, YBR135W, YCL029C	146	303	6060	1.64384	1	0.877632	75.9337
GOTERM_BP_FAT	GO:0000022~mitotic spindle elongation	3	2.05479	0.112429	YDL064W, YOR058C, YCL029C	120	23	4739	5.15109	1	0.986506	83.57
GOTERM_BP_FAT	GO:0051231~spindle elongation	3	2.05479	0.112429	YDL064W, YOR058C, YCL029C	120	23	4739	5.15109	1	0.986506	83.57
GOTERM_BP_FAT	GO:0030705~cytoskeleton-dependent intracellular transport	3	2.05479	0.112429	YOR058C, YDR488C, YCL029C	120	23	4739	5.15109	1	0.986506	83.57
GOTERM_BP_FAT	GO:0048285~organelle fission	9	6.16438	0.11315	YDL064W, YOR058C, YKR037C, YGR188C, YNL327W, YCL016C, YLR210W, YCL029C, YKR036C	120	194	4739	1.83209	1	0.983892	83.771
GOTERM_BP_FAT	GO:0007052~mitotic spindle organization	4	2.73973	0.11853	YDL064W, YOR058C, YKR037C, YCL029C	120	48	4739	3.29097	1	0.984085	85.1995
GOTERM_BP_FAT	GO:0040023~establishment of nucleus localization	3	2.05479	0.120716	YOR058C, YDR488C, YCL029C	120	24	4739	4.93646	1	0.982374	85.7457
GOTERM_BP_FAT	GO:0051647~nucleus localization	3	2.05479	0.120716	YOR058C, YDR488C, YCL029C	120	24	4739	4.93646	1	0.982374	85.7457
GOTERM_BP_FAT	GO:0007051~spindle organization	4	2.73973	0.135418	YDL064W, YOR058C, YKR037C, YCL029C	120	51	4739	3.09739	1	0.985039	88.9579
GOTERM_BP_FAT	GO:0032886~regulation of microtubule-based process	3	2.05479	0.137714	YOR058C, YKR037C, YLR210W	120	26	4739	4.55673	1	0.983666	89.3937
GOTERM_BP_FAT	GO:0070507~regulation of microtubule cytoskeleton organization	3	2.05479	0.137714	YOR058C, YKR037C, YLR210W	120	26	4739	4.55673	1	0.983666	89.3937
SP_PIR_KEYWORDS	microtubule	4	2.73973	0.13832	YOR058C, YKR037C, YDR488C, YCL029C	146	54	6060	3.07458	1	0.895428	84.0722
GOTERM_BP_FAT	GO:0007067~mitosis	8	5.47945	0.152428	YDL064W, YOR058C, YKR037C, YGR188C, YNL327W, YCL016C, YLR210W, YCL029C	120	176	4739	1.79508	1	0.981317	91.8271
GOTERM_BP_FAT	GO:0000087~M phase of mitotic cell cycle	8	5.47945	0.158783	YDL064W, YOR058C, YKR037C, YGR188C, YNL327W, YCL016C, YLR210W, YCL029C	120	178	4739	1.77491	1	0.982173	92.7074
GOTERM_CC_FAT	GO:0005874~microtubule	4	2.73973	0.168599	YOR058C, YKR037C, YDR488C, YCL029C	103	61	4382	2.78975	1	0.95121	90.6103
GOTERM_BP_FAT	GO:0007017~microtubule-based process	6	4.10959	0.169917	YDL064W, YOR058C, YKR037C, YGR188C, YDR488C, YCL029C	120	117	4739	2.02521	1	0.980834	94.0399
GOTERM_CC_FAT	GO:0044430~cytoskeletal part	9	6.16438	0.179276	YOR058C, YKR037C, YPR174C, YGR188C, YDR488C, YLR210W, YLR206W, YCL029C, YHR161C	103	235	4382	1.62933	1	0.940851	92.0432
GOTERM_BP_FAT	GO:0000280~nuclear division	8	5.47945	0.185382	YDL064W, YOR058C, YKR037C, YGR188C, YNL327W, YCL016C, YLR210W, YCL029C	120	186	4739	1.69857	1	0.983627	95.517
GOTERM_BP_FAT	GO:0007010~cytoskeleton organization	9	6.16438	0.189847	YDL064W, YOR058C, YKR037C, YNL283C, YJL058C, YGR188C, YNL006W, YLR206W, YCL029C	120	221	4739	1.60826	1	0.981686	95.875
GOTERM_BP_FAT	GO:0033043~regulation of organelle organization	5	3.42466	0.199463	YOR058C, YKR037C, YER153C, YGR188C, YLR210W	120	92	4739	2.14629	1	0.981968	96.5573
GOTERM_BP_FAT	GO:0000279~M phase	12	8.21918	0.215403	YDL064W, YOR058C, YLR320W, YEL072W, YKR037C, YER173W, YGR188C, YNL327W, YCL016C, YLR210W, YDR004W, YCL029C	120	334	4739	1.41886	1	0.982977	97.4612
GOTERM_CC_FAT	GO:0005856~cytoskeleton	9	6.16438	0.224826	YOR058C, YKR037C, YPR174C, YGR188C, YDR488C, YLR210W, YLR206W, YCL029C, YHR161C	103	250	4382	1.53157	1	0.953551	96.1714
GOTERM_BP_FAT	GO:0051301~cell division	12	8.21918	0.246925	YDL064W, YNL154C, YOR058C, YKR037C, YKL046C, YNL327W, YHR149C, YLR210W, YBR135W, YOR129C, YCL029C, YHR161C	120	345	4739	1.37362	1	0.985958	98.6356
GOTERM_BP_FAT	GO:0051493~regulation of cytoskeleton organization	3	2.05479	0.247057	YOR058C, YKR037C, YLR210W	120	38	4739	3.11776	1	0.98472	98.6392
GOTERM_CC_FAT	GO:0005819~spindle	5	3.42466	0.252985	YOR058C, YKR037C, YPR174C, YLR210W, YCL029C	103	110	4382	1.9338	1	0.964549	97.6168
GOTERM_BP_FAT	GO:0000226~microtubule cytoskeleton organization	5	3.42466	0.25881	YDL064W, YOR058C, YKR037C, YGR188C, YCL029C	120	103	4739	1.91707	1	0.983092	98.9277
GOTERM_CC_FAT	GO:0005816~spindle pole body	4	2.73973	0.278821	YKR037C, YPR174C, YLR210W, YCL029C	103	79	4382	2.15411	1	0.966707	98.4818
GOTERM_CC_FAT	GO:0005815~microtubule organizing center	4	2.73973	0.278821	YKR037C, YPR174C, YLR210W, YCL029C	103	79	4382	2.15411	1	0.966707	98.4818
GOTERM_CC_FAT	GO:0000793~condensed chromosome	5	3.42466	0.278916	YDL064W, YER038C, YKR037C, YGR188C, YCL029C	103	115	4382	1.84973	1	0.961449	98.4844
GOTERM_CC_FAT	GO:0000778~condensed nuclear chromosome kinetochore	3	2.05479	0.290627	YKR037C, YGR188C, YCL029C	103	46	4382	2.77459	1	0.956946	98.7712
SP_PIR_KEYWORDS	mitosis	5	3.42466	0.339653	YDL064W, YKR037C, YNL327W, YLR210W, YCL029C	146	123	6060	1.68727	1	0.977095	99.403
GOTERM_CC_FAT	GO:0000780~condensed nuclear chromosome, centromeric region	3	2.05479	0.342422	YKR037C, YGR188C, YCL029C	103	52	4382	2.45444	1	0.954798	99.5348
GOTERM_BP_FAT	GO:0051656~establishment of organelle localization	4	2.73973	0.360368	YOR058C, YGR188C, YDR488C, YCL029C	120	85	4739	1.85843	1	0.992467	99.8849
GOTERM_CC_FAT	GO:0000922~spindle pole	4	2.73973	0.362333	YKR037C, YPR174C, YLR210W, YCL029C	103	92	4382	1.84973	1	0.96004	99.6863
GOTERM_BP_FAT	GO:0022403~cell cycle phase	13	8.90411	0.366414	YLR320W, YOR058C, YEL072W, YKR037C, YLR210W, YCL016C, YOR083W, YDR004W, YCL029C, YDL064W, YER173W, YGR188C, YNL327W	120	421	4739	1.21946	1	0.992685	99.9003
GOTERM_CC_FAT	GO:0000794~condensed nuclear chromosome	4	2.73973	0.375143	YDL064W, YKR037C, YGR188C, YCL029C	103	94	4382	1.81037	1	0.957877	99.7581
GOTERM_BP_FAT	GO:0007049~cell cycle	18	12.3288	0.398055	YPR175W, YOR058C, YLR320W, YKR037C, YEL072W, YGL113W, YLR210W, YCL016C, YOR083W, YDR004W, YBR135W, YOR129C, YCL029C, YDL064W, YNL290W, YER173W, YGR188C, YNL327W	120	624	4739	1.13918	1	0.993397	99.9541
GOTERM_CC_FAT	GO:0000777~condensed chromosome kinetochore	3	2.05479	0.401291	YKR037C, YGR188C, YCL029C	103	59	4382	2.16324	1	0.961731	99.8601
GOTERM_BP_FAT	GO:0051129~negative regulation of cellular component organization	3	2.05479	0.40403	YOR058C, YGR188C, YCL029C	120	55	4739	2.15409	1	0.993589	99.9605
GOTERM_CC_FAT	GO:0000779~condensed chromosome, centromeric region	3	2.05479	0.441834	YKR037C, YGR188C, YCL029C	103	64	4382	1.99424	1	0.964501	99.943
GOTERM_CC_FAT	GO:0000776~kinetochore	3	2.05479	0.449766	YKR037C, YGR188C, YCL029C	103	65	4382	1.96355	1	0.964448	99.9526
GOTERM_BP_FAT	GO:0022402~cell cycle process	15	10.274	0.460124	YOR058C, YLR320W, YEL072W, YKR037C, YLR210W, YCL016C, YOR083W, YDR004W, YOR129C, YCL029C, YDL064W, YNL290W, YER173W, YGR188C, YNL327W	120	529	4739	1.1198	1	0.995606	99.9912
SP_PIR_KEYWORDS	cell division	6	4.10959	0.465483	YDL064W, YKR037C, YNL327W, YLR210W, YBR135W, YCL029C	146	187	6060	1.33177	1	0.989539	99.956
GOTERM_BP_FAT	GO:0000278~mitotic cell cycle	9	6.16438	0.517945	YDL064W, YOR058C, YKR037C, YGR188C, YNL327W, YCL016C, YLR210W, YOR083W, YCL029C	120	309	4739	1.15024	1	0.99694	99.9984
GOTERM_CC_FAT	GO:0000775~chromosome, centromeric region	3	2.05479	0.539726	YKR037C, YGR188C, YCL029C	103	77	4382	1.65755	1	0.973386	99.9952
GOTERM_BP_FAT	GO:0051640~organelle localization	4	2.73973	0.556313	YOR058C, YGR188C, YDR488C, YCL029C	120	115	4739	1.37362	1	0.996453	99.9995
GOTERM_BP_FAT	GO:0010564~regulation of cell cycle process	3	2.05479	0.71693	YOR058C, YGR188C, YLR210W	120	99	4739	1.19672	1	0.999429	100
SP_PIR_KEYWORDS	cytoskeleton	3	2.05479	0.758628	YKR037C, YPR174C, YCL029C	146	113	6060	1.10195	1	0.998181	100
Annotation Cluster 13	Enrichment Score: 0.6244580733024334
Category	Term	Count	%	PValue	Genes	List Total	Pop Hits	Pop Total	Fold Enrichment	Bonferroni	Benjamini	FDR
GOTERM_BP_FAT	GO:0006260~DNA replication	7	4.79452	0.163249	YNL290W, YPR175W, YLR320W, YGL113W, YER173W, YJR046W, YCL016C	120	147	4739	1.88056	1	0.98207	93.2723
GOTERM_BP_FAT	GO:0006261~DNA-dependent DNA replication	5	3.42466	0.179032	YNL290W, YPR175W, YLR320W, YGL113W, YJR046W	120	88	4739	2.24384	1	0.982913	94.9577
SP_PIR_KEYWORDS	dna replication	4	2.73973	0.260342	YNL290W, YPR175W, YGL113W, YCL016C	146	74	6060	2.24361	1	0.967624	97.58
GOTERM_CC_FAT	GO:0032993~protein-DNA complex	3	2.05479	0.417678	YPR175W, YGL113W, YJR046W	103	61	4382	2.09231	1	0.958209	99.902
Annotation Cluster 14	Enrichment Score: 0.6092636363727089
Category	Term	Count	%	PValue	Genes	List Total	Pop Hits	Pop Total	Fold Enrichment	Bonferroni	Benjamini	FDR
GOTERM_BP_FAT	GO:0016071~mRNA metabolic process	12	8.21918	0.074987	YOL148C, YPR178W, YML029W, YBR065C, YLR438C-A, YOR048C, YER049W, YJL209W, YDR240C, YDR443C, YLL036C, YNR011C	120	270	4739	1.75519	1	0.970323	69.2833
GOTERM_BP_FAT	GO:0006401~RNA catabolic process	6	4.10959	0.105576	YLR438C-A, YOR048C, YER049W, YMR287C, YJL209W, YDR443C	120	100	4739	2.3695	1	0.985591	81.5407
GOTERM_BP_FAT	GO:0006402~mRNA catabolic process	5	3.42466	0.169101	YLR438C-A, YOR048C, YER049W, YJL209W, YDR443C	120	86	4739	2.29603	1	0.98263	93.9506
GOTERM_BP_FAT	GO:0000956~nuclear-transcribed mRNA catabolic process	4	2.73973	0.353445	YLR438C-A, YOR048C, YER049W, YDR443C	120	84	4739	1.88056	1	0.992125	99.8645
GOTERM_BP_FAT	GO:0044265~cellular macromolecule catabolic process	12	8.21918	0.655803	YDL064W, YML029W, YLR438C-A, YCL008C, YOR048C, YER049W, YIR011C, YMR287C, YJL209W, YDR443C, YLL036C, YER103W	120	474	4739	0.999789	1	0.998902	100
GOTERM_BP_FAT	GO:0009057~macromolecule catabolic process	12	8.21918	0.712235	YDL064W, YML029W, YLR438C-A, YCL008C, YOR048C, YER049W, YIR011C, YMR287C, YJL209W, YDR443C, YLL036C, YER103W	120	495	4739	0.957374	1	0.999408	100
Annotation Cluster 15	Enrichment Score: 0.5967407020906814
Category	Term	Count	%	PValue	Genes	List Total	Pop Hits	Pop Total	Fold Enrichment	Bonferroni	Benjamini	FDR
GOTERM_CC_FAT	GO:0005694~chromosome	14	9.58904	0.0946567	YPR175W, YKR037C, YGL113W, YLR385C, YCL016C, YBR289W, YJR136C, YCL029C, YMR127C, YDL064W, YER038C, YNL290W, YER173W, YGR188C	103	376	4382	1.58407	1	0.961348	72.0287
GOTERM_CC_FAT	GO:0044427~chromosomal part	12	8.21918	0.14075	YER038C, YNL290W, YPR175W, YKR037C, YGL113W, YER173W, YGR188C, YCL016C, YLR385C, YJR136C, YCL029C, YMR127C	103	329	4382	1.55175	1	0.957491	85.6791
GOTERM_CC_FAT	GO:0000228~nuclear chromosome	10	6.84932	0.196705	YDL064W, YPR175W, YKR037C, YGL113W, YGR188C, YLR385C, YBR289W, YJR136C, YCL029C, YMR127C	103	278	4382	1.53035	1	0.947687	93.9563
GOTERM_CC_FAT	GO:0044454~nuclear chromosome part	8	5.47945	0.34012	YPR175W, YKR037C, YGL113W, YGR188C, YLR385C, YJR136C, YCL029C, YMR127C	103	244	4382	1.39488	1	0.958129	99.5135
GOTERM_CC_FAT	GO:0043228~non-membrane-bounded organelle	27	18.4932	0.542942	YPR175W, YOR058C, YKR037C, YGL113W, YOR234C, YBR289W, YLR210W, YLR385C, YCL016C, YOL070C, YDL064W, YER038C, YER173W, YGR188C, YBL014C, YGL030W, YMR121C, YPR174C, YDR488C, YJR136C, YCL029C, YMR127C, YHR161C, YNL290W, YJR002W, YLR438C-A, YLR206W	103	1119	4382	1.02652	1	0.972288	99.9956
GOTERM_CC_FAT	GO:0043232~intracellular non-membrane-bounded organelle	27	18.4932	0.542942	YPR175W, YOR058C, YKR037C, YGL113W, YOR234C, YBR289W, YLR210W, YLR385C, YCL016C, YOL070C, YDL064W, YER038C, YER173W, YGR188C, YBL014C, YGL030W, YMR121C, YPR174C, YDR488C, YJR136C, YCL029C, YMR127C, YHR161C, YNL290W, YJR002W, YLR438C-A, YLR206W	103	1119	4382	1.02652	1	0.972288	99.9956

## Sheet: peptide_fragment_positive
Annotation Cluster 1	Enrichment Score: 8.53313767197344
Category	Term	Count	%	PValue	Genes	List Total	Pop Hits	Pop Total	Fold Enrichment	Bonferroni	Benjamini	FDR
GOTERM_BP_FAT	GO:0006091~generation of precursor metabolites and energy	34	34.6939	4.3804e-19	YBL099W, YML120C, YLR044C, Q0045, Q0250, YER062C, YDR175C, YJL166W, YGL055W, YOR065W, YPR191W, YPR160W, YBL030C, YML054C, YHR051W, Q0085, YPR004C, YGL187C, YNL052W, YCR012W, YPR184W, YPL078C, YAL038W, YGR240C, YDR099W, YMR256C, YLR258W, YIL125W, YGL191W, YBL045C, YKL085W, YDL004W, YER133W, YBR221C	94	264	4739	6.49283	3.07942e-16	3.07942e-16	6.60969e-16
GOTERM_CC_FAT	GO:0005739~mitochondrion	56	57.1429	4.92515e-14	YPL118W, Q0045, YKR001C, YBL015W, YJL166W, YJR144W, YDL181W, YOR065W, YNL168C, YHR051W, Q0085, YPR004C, YNL306W, YGL187C, YNL052W, YCR012W, YPR184W, YPL061W, YGR049W, YMR256C, YJR077C, YBL045C, YML128C, YPL004C, YPR149W, YGR132C, YBR221C, YLL040C, YBL099W, YGR086C, YPR166C, YML120C, Q0250, YDR041W, YDR175C, YPR191W, YGL129C, YER080W, YBL030C, YML054C, YLR270W, YLR342W, YMR031C, YKL150W, YFL018C, …	89	1090	4382	2.52955	9.46443e-12	9.46443e-12	6.13731e-11
GOTERM_CC_FAT	GO:0044429~mitochondrial part	39	39.7959	6.90176e-14	YBL099W, YGR086C, YPR166C, YML120C, YPL118W, Q0250, Q0045, YKR001C, YDR041W, YDR175C, YJL166W, YJR144W, YDL181W, YOR065W, YPR191W, YGL129C, YBL030C, YML054C, YHR051W, Q0085, YPR004C, YKL150W, YNL306W, YGL187C, YNL052W, YFL018C, YPL078C, YGR049W, YMR256C, YJR077C, YIL125W, YGL191W, YBL045C, YML086C, YKL085W, YPL004C, YDL004W, YGR132C, YBR221C	89	519	4382	3.69981	1.32587e-11	6.62936e-12	8.59757e-11
SP_PIR_KEYWORDS	respiratory chain	12	12.2449	1.04603e-13	YHR051W, YML054C, Q0045, Q0250, YJL166W, YOR065W, YGL187C, YMR256C, YPR191W, YNL052W, YGL191W, YBL045C	98	27	6060	27.483	1.8302e-11	1.8302e-11	1.28209e-10
SP_PIR_KEYWORDS	oxidative phosphorylation	12	12.2449	1.70029e-13	YBL099W, YHR051W, Q0085, YPL078C, Q0045, Q0250, YOR065W, YGL187C, YMR256C, YPR191W, YNL052W, YGL191W	98	28	6060	26.5015	2.97457e-11	1.48728e-11	2.08378e-10
GOTERM_BP_FAT	GO:0055114~oxidation reduction	32	32.6531	1.78245e-13	YBL099W, YML120C, Q0045, Q0250, YDL022W, YJL166W, YBL015W, YDL181W, YGL055W, YOR065W, YPR191W, YBL030C, YML054C, YHR051W, YPR004C, YKL150W, YGL187C, YNL052W, YFL018C, YPL061W, YPL078C, YPL231W, YMR256C, YJR077C, YGL191W, YBL045C, YIL125W, YML086C, YKL085W, YDL004W, YGR132C, YBR221C	94	352	4739	4.58317	1.25268e-10	6.2634e-11	2.68874e-10
SP_PIR_KEYWORDS	membrane-associated complex	12	12.2449	9.69456e-13	YBL099W, YHR051W, Q0085, YPL078C, Q0045, Q0250, YDL004W, YGL187C, YMR256C, YPR191W, YNL052W, YGL191W	98	32	6060	23.1888	1.69653e-10	5.65511e-11	1.18849e-09
GOTERM_BP_FAT	GO:0015980~energy derivation by oxidation of organic compounds	23	23.4694	1.45997e-12	YML120C, YLR044C, YPR184W, Q0045, Q0250, YER062C, YDR175C, YJL166W, YOR065W, YMR256C, YDR099W, YPR191W, YLR258W, YBL045C, YGL191W, YIL125W, YPR160W, YBL030C, YHR051W, YKL085W, YER133W, YGL187C, YNL052W	94	178	4739	6.51428	1.02634e-09	3.42113e-10	2.20295e-09
SP_PIR_KEYWORDS	mitochondrion	39	39.7959	2.07084e-12	YBL099W, YPR166C, YML120C, YPL118W, Q0250, Q0045, YDR041W, YDR175C, YJL166W, YJR144W, YDL181W, YOR065W, YPR191W, YGL129C, YBL030C, YNL168C, YML054C, YHR051W, Q0085, YPR004C, YLR342W, YKL150W, YNL306W, YGL187C, YNL052W, YFL018C, YPR184W, YPL078C, YMR256C, YJR077C, YIL125W, YGL191W, YBL045C, YML086C, YKL085W, YDL004W, YGR132C, YMR306W, YBR221C	98	706	6060	3.41591	3.62388e-10	9.0597e-11	2.53869e-09
GOTERM_CC_FAT	GO:0070469~respiratory chain	12	12.2449	1.03633e-11	YHR051W, YML054C, Q0045, Q0250, YJL166W, YOR065W, YGL187C, YMR256C, YPR191W, YNL052W, YGL191W, YBL045C	89	32	4382	18.4635	1.98977e-09	6.63256e-10	1.29026e-08
GOTERM_CC_FAT	GO:0005746~mitochondrial respiratory chain	11	11.2245	4.04939e-11	YHR051W, Q0045, Q0250, YJL166W, YOR065W, YGL187C, YMR256C, YPR191W, YNL052W, YGL191W, YBL045C	89	27	4382	20.0591	7.77482e-09	1.9437e-09	5.04154e-08
GOTERM_BP_FAT	GO:0006119~oxidative phosphorylation	14	14.2857	5.26744e-11	YBL099W, YML120C, YPL078C, Q0250, Q0045, YJL166W, YMR256C, YOR065W, YPR191W, YHR051W, Q0085, YDL004W, YGL187C, YNL052W	94	59	4739	11.9629	3.70301e-08	9.25753e-09	7.94817e-08
GOTERM_MF_FAT	GO:0015078~hydrogen ion transmembrane transporter activity	15	15.3061	6.36532e-11	YBL099W, YPL078C, Q0250, Q0045, YJL166W, YMR256C, YGR240C, YPR191W, YBL045C, YGL191W, YHR051W, Q0085, YDL004W, YGL187C, YNL052W	90	66	4062	10.2576	1.47675e-08	1.47675e-08	8.17188e-08
GOTERM_MF_FAT	GO:0015077~monovalent inorganic cation transmembrane transporter activity	15	15.3061	1.81272e-10	YBL099W, YPL078C, Q0250, Q0045, YJL166W, YMR256C, YGR240C, YPR191W, YBL045C, YGL191W, YHR051W, Q0085, YDL004W, YGL187C, YNL052W	90	71	4062	9.53521	4.2055e-08	2.10275e-08	2.32719e-07
SP_PIR_KEYWORDS	mitochondrion inner membrane	19	19.3878	2.74817e-10	YBL099W, YML120C, YPL078C, Q0045, Q0250, YJL166W, YMR256C, YOR065W, YPR191W, YJR077C, YBL045C, YGL191W, YBL030C, YHR051W, Q0085, YDL004W, YGR132C, YGL187C, YNL052W	98	179	6060	6.56368	4.8093e-08	9.6186e-09	3.36913e-07
GOTERM_CC_FAT	GO:0044455~mitochondrial membrane part	18	18.3673	3.01542e-10	YBL099W, YPL078C, Q0045, Q0250, YJL166W, YDL181W, YMR256C, YOR065W, YPR191W, YBL045C, YGL191W, YML086C, YHR051W, Q0085, YKL150W, YDL004W, YGL187C, YNL052W	89	128	4382	6.92381	5.78962e-08	1.15792e-08	3.75425e-07
SP_PIR_KEYWORDS	oxidoreductase	22	22.449	3.19796e-10	YPL061W, YML120C, Q0045, Q0250, YDL022W, YGL055W, YPL231W, YMR256C, YOR065W, YPR191W, YBL045C, YGL191W, YIL125W, YML086C, YHR051W, YML054C, YKL085W, YKL150W, YGL187C, YNL052W, YFL018C, YBR221C	98	255	6060	5.33493	5.59643e-08	9.32739e-09	3.92055e-07
GOTERM_BP_FAT	GO:0022900~electron transport chain	14	14.2857	3.53712e-10	YML120C, Q0250, Q0045, YJL166W, YMR256C, YOR065W, YGL055W, YPR191W, YBL045C, YHR051W, YML054C, YPR004C, YGL187C, YNL052W	94	68	4739	10.3795	2.4866e-07	4.97319e-08	5.33725e-07
UP_SEQ_FEATURE	transit peptide:Mitochondrion	24	24.4898	7.7717e-10	YBL099W, YML120C, YPR166C, YPL078C, YDR041W, YDR175C, YJR144W, YDL181W, YOR065W, YPR191W, YGL129C, YBL045C, YGL191W, YIL125W, YHR051W, YML054C, YKL085W, YPR004C, YDL004W, YNL306W, YGL187C, YNL052W, YFL018C, YBR221C	98	324	6060	4.5805	1.90407e-07	1.90407e-07	1.00641e-06
GOTERM_CC_FAT	GO:0031966~mitochondrial membrane	26	26.5306	9.0384e-10	YBL099W, YGR086C, YML120C, Q0045, Q0250, YKR001C, YJL166W, YOR065W, YDL181W, YPR191W, YBL030C, YHR051W, Q0085, YKL150W, YGL187C, YNL052W, YPL078C, YGR049W, YMR256C, YJR077C, YGL191W, YBL045C, YML086C, YPL004C, YDL004W, YGR132C	89	314	4382	4.07686	1.73537e-07	2.89229e-08	1.12529e-06
SP_PIR_KEYWORDS	transit peptide	24	24.4898	9.32812e-10	YBL099W, YML120C, YPR166C, YPL078C, YDR041W, YDR175C, YJR144W, YDL181W, YOR065W, YPR191W, YGL129C, YBL045C, YGL191W, YIL125W, YHR051W, YML054C, YKL085W, YPR004C, YDL004W, YNL306W, YGL187C, YNL052W, YFL018C, YBR221C	98	327	6060	4.53848	1.63242e-07	2.33203e-08	1.14358e-06
GOTERM_CC_FAT	GO:0005740~mitochondrial envelope	27	27.551	1.18601e-09	YBL099W, YGR086C, YML120C, Q0045, Q0250, YKR001C, YJL166W, YDL181W, YOR065W, YPR191W, YBL030C, YML054C, YHR051W, Q0085, YKL150W, YGL187C, YNL052W, YPL078C, YGR049W, YMR256C, YJR077C, YGL191W, YBL045C, YML086C, YPL004C, YDL004W, YGR132C	89	344	4382	3.86445	2.27713e-07	3.25304e-08	1.47659e-06
GOTERM_BP_FAT	GO:0042775~mitochondrial ATP synthesis coupled electron transport	10	10.2041	1.4835e-09	YHR051W, YML120C, Q0045, Q0250, YJL166W, YOR065W, YGL187C, YMR256C, YPR191W, YNL052W	94	28	4739	18.0053	1.0429e-06	1.73816e-07	2.23848e-06
GOTERM_BP_FAT	GO:0042773~ATP synthesis coupled electron transport	10	10.2041	1.4835e-09	YHR051W, YML120C, Q0045, Q0250, YJL166W, YOR065W, YGL187C, YMR256C, YPR191W, YNL052W	94	28	4739	18.0053	1.0429e-06	1.73816e-07	2.23848e-06
SP_PIR_KEYWORDS	mitochondrial inner membrane	10	10.2041	2.37259e-09	YBL030C, YHR051W, Q0085, Q0045, Q0250, YDL004W, YGL187C, YNL052W, YJR077C, YGL191W	98	35	6060	17.6676	4.15203e-07	5.19004e-08	2.90868e-06
GOTERM_BP_FAT	GO:0022904~respiratory electron transport chain	10	10.2041	5.64826e-09	YHR051W, YML120C, Q0045, Q0250, YJL166W, YOR065W, YGL187C, YMR256C, YPR191W, YNL052W	94	32	4739	15.7547	3.97072e-06	5.67246e-07	8.5228e-06
GOTERM_BP_FAT	GO:0045333~cellular respiration	16	16.3265	6.95168e-09	YML120C, Q0250, Q0045, YDR175C, YJL166W, YMR256C, YOR065W, YPR191W, YBL045C, YGL191W, YIL125W, YBL030C, YHR051W, YKL085W, YGL187C, YNL052W	94	120	4739	6.72199	4.88702e-06	6.10879e-07	1.04896e-05
KEGG_PATHWAY	sce00190:Oxidative phosphorylation	16	16.3265	2.27092e-08	YBL099W, YML120C, YPL078C, Q0045, Q0250, YJL166W, YMR256C, YOR065W, YPR191W, YBL045C, YGL191W, YHR051W, Q0085, YDL004W, YGL187C, YNL052W	54	76	1436	5.59844	8.40241e-07	8.40241e-07	2.0391e-05
GOTERM_BP_FAT	GO:0008219~cell death	11	11.2245	2.79487e-08	YBL030C, YBL099W, YHR051W, YJL166W, YOR065W, YDL181W, YGL187C, YPR191W, YNL052W, YJR077C, YBL045C	94	50	4739	11.0913	1.96477e-05	2.1831e-06	4.21725e-05
GOTERM_BP_FAT	GO:0016265~death	11	11.2245	2.79487e-08	YBL030C, YBL099W, YHR051W, YJL166W, YOR065W, YDL181W, YGL187C, YPR191W, YNL052W, YJR077C, YBL045C	94	50	4739	11.0913	1.96477e-05	2.1831e-06	4.21725e-05
GOTERM_CC_FAT	GO:0005743~mitochondrial inner membrane	20	20.4082	3.09448e-08	YBL099W, YML120C, YPL078C, Q0045, Q0250, YJL166W, YDL181W, YMR256C, YOR065W, YPR191W, YJR077C, YBL045C, YGL191W, YBL030C, YHR051W, Q0085, YDL004W, YGR132C, YGL187C, YNL052W	89	217	4382	4.53788	5.94138e-06	7.42674e-07	3.85267e-05
GOTERM_CC_FAT	GO:0045277~respiratory chain complex IV	7	7.14286	4.63686e-08	YHR051W, Q0045, Q0250, YGL187C, YMR256C, YNL052W, YGL191W	89	12	4382	28.721	8.90274e-06	9.89197e-07	5.77296e-05
GOTERM_CC_FAT	GO:0005751~mitochondrial respiratory chain complex IV	7	7.14286	4.63686e-08	YHR051W, Q0045, Q0250, YGL187C, YMR256C, YNL052W, YGL191W	89	12	4382	28.721	8.90274e-06	9.89197e-07	5.77296e-05
GOTERM_CC_FAT	GO:0019866~organelle inner membrane	20	20.4082	6.45926e-08	YBL099W, YML120C, YPL078C, Q0045, Q0250, YJL166W, YDL181W, YMR256C, YOR065W, YPR191W, YJR077C, YBL045C, YGL191W, YBL030C, YHR051W, Q0085, YDL004W, YGR132C, YGL187C, YNL052W	89	227	4382	4.33797	1.24017e-05	1.24018e-06	8.04187e-05
GOTERM_BP_FAT	GO:0006793~phosphorus metabolic process	22	22.449	1.01354e-07	YBL099W, YML120C, YPL078C, Q0045, Q0250, YDL022W, YLR248W, YJL166W, YDL181W, YMR256C, YOR065W, YPR191W, YBL045C, YGL191W, YHR051W, Q0085, YKL085W, YDL004W, YER133W, YPL141C, YGL187C, YNL052W	94	289	4739	3.83781	7.12493e-05	7.12516e-06	0.000152936
GOTERM_MF_FAT	GO:0022890~inorganic cation transmembrane transporter activity	15	15.3061	1.71408e-07	YBL099W, YPL078C, Q0250, Q0045, YJL166W, YMR256C, YGR240C, YPR191W, YBL045C, YGL191W, YHR051W, Q0085, YDL004W, YGL187C, YNL052W	90	118	4062	5.73729	3.97658e-05	1.32554e-05	0.000220055
GOTERM_CC_FAT	GO:0031975~envelope	28	28.5714	2.04925e-07	YBL099W, YGR086C, YML120C, Q0045, Q0250, YKR001C, YJL166W, YDL181W, YOR065W, YPR191W, YBL030C, YML054C, YHR051W, Q0085, YKL150W, YGL187C, YNL052W, YPL078C, YGR049W, YMR256C, YJR077C, YGL191W, YBL045C, YML086C, YPL004C, YDL004W, YGR132C, YLR208W	89	470	4382	2.93321	3.93449e-05	3.57687e-06	0.000255135
GOTERM_CC_FAT	GO:0031967~organelle envelope	28	28.5714	2.04925e-07	YBL099W, YGR086C, YML120C, Q0045, Q0250, YKR001C, YJL166W, YDL181W, YOR065W, YPR191W, YBL030C, YML054C, YHR051W, Q0085, YKL150W, YGL187C, YNL052W, YPL078C, YGR049W, YMR256C, YJR077C, YGL191W, YBL045C, YML086C, YPL004C, YDL004W, YGR132C, YLR208W	89	470	4382	2.93321	3.93449e-05	3.57687e-06	0.000255135
GOTERM_MF_FAT	GO:0004129~cytochrome-c oxidase activity	7	7.14286	3.99058e-07	YHR051W, Q0045, Q0250, YGL187C, YMR256C, YNL052W, YGL191W	90	15	4062	21.0622	9.25771e-05	2.31451e-05	0.000512315
GOTERM_MF_FAT	GO:0016675~oxidoreductase activity, acting on heme group of donors	7	7.14286	3.99058e-07	YHR051W, Q0045, Q0250, YGL187C, YMR256C, YNL052W, YGL191W	90	15	4062	21.0622	9.25771e-05	2.31451e-05	0.000512315
GOTERM_MF_FAT	GO:0016676~oxidoreductase activity, acting on heme group of donors, oxygen as acceptor	7	7.14286	3.99058e-07	YHR051W, Q0045, Q0250, YGL187C, YMR256C, YNL052W, YGL191W	90	15	4062	21.0622	9.25771e-05	2.31451e-05	0.000512315
GOTERM_MF_FAT	GO:0015002~heme-copper terminal oxidase activity	7	7.14286	3.99058e-07	YHR051W, Q0045, Q0250, YGL187C, YMR256C, YNL052W, YGL191W	90	15	4062	21.0622	9.25771e-05	2.31451e-05	0.000512315
GOTERM_BP_FAT	GO:0006811~ion transport	18	18.3673	4.16062e-07	YBL099W, YPL078C, YJL166W, YDL181W, YMR256C, YGR240C, YOR065W, YPR191W, YJR077C, YBL045C, YGL191W, YBL030C, YHR051W, Q0085, YKL085W, YDL004W, YGL187C, YNL052W	94	209	4739	4.34195	0.000292449	2.65898e-05	0.000627805
GOTERM_BP_FAT	GO:0006123~mitochondrial electron transport, cytochrome c to oxygen	6	6.12245	1.85665e-06	YHR051W, Q0045, Q0250, YGL187C, YMR256C, YNL052W	94	12	4739	25.2074	0.00130438	0.000108763	0.00280151
GOTERM_CC_FAT	GO:0031090~organelle membrane	32	32.6531	6.28455e-06	YBL099W, YGR086C, YML120C, YJL080C, Q0045, Q0250, YKR001C, YJL166W, YDL181W, YOR065W, YGL055W, YPR191W, YGL156W, YBL030C, YHR051W, Q0085, YKL150W, YGL187C, YNL052W, YNR016C, YPL078C, YGR049W, YMR256C, YJR077C, YGL191W, YBL045C, YLR178C, YML086C, YPL004C, YDL004W, YGR132C, YLR208W	89	699	4382	2.25401	0.00120591	0.000100548	0.00782408
GOTERM_BP_FAT	GO:0016310~phosphorylation	16	16.3265	1.16191e-05	YBL099W, YML120C, YPL078C, Q0250, Q0045, YLR248W, YJL166W, YMR256C, YOR065W, YPR191W, YHR051W, Q0085, YDL004W, YPL141C, YGL187C, YNL052W	94	211	4739	3.82293	0.008135	0.000480371	0.0175309
GOTERM_BP_FAT	GO:0009060~aerobic respiration	11	11.2245	2.50488e-05	YBL030C, YKL085W, Q0045, Q0250, YJL166W, YDR175C, YGL187C, YPR191W, YIL125W, YGL191W, YBL045C	94	102	4739	5.4369	0.0174554	0.00088009	0.0377902
GOTERM_BP_FAT	GO:0006796~phosphate metabolic process	18	18.3673	2.79107e-05	YBL099W, YML120C, YPL078C, Q0045, Q0250, YDL022W, YLR248W, YJL166W, YMR256C, YOR065W, YPR191W, YHR051W, Q0085, YDL004W, YER133W, YPL141C, YGL187C, YNL052W	94	284	4739	3.19531	0.0194302	0.00093392	0.0421068
GOTERM_BP_FAT	GO:0051186~cofactor metabolic process	12	12.2449	0.00188904	YBL030C, YKL085W, YPL061W, YML120C, YDL022W, YJL166W, YBL015W, YDL181W, YGL187C, YPR191W, YIL125W, YBL045C	94	203	4739	2.98019	0.735324	0.0419727	2.8128
SP_PIR_KEYWORDS	membrane	31	31.6327	0.397918	YBL099W, YMR079W, YML120C, YJL080C, Q0045, Q0250, YJL166W, YOR065W, YGL055W, YPR191W, YBL030C, YHR051W, Q0085, YLR342W, YKL150W, YGL187C, YNL052W, YPL078C, YMR256C, YJR077C, YGL191W, YBL045C, YML086C, YDL004W, YPR149W, YGR132C, YCL057C-A, YMR306W, YDR483W, YLR208W, YLR206W	98	1775	6060	1.07997	1	0.836674	99.8011
Annotation Cluster 2	Enrichment Score: 3.402192510193681
Category	Term	Count	%	PValue	Genes	List Total	Pop Hits	Pop Total	Fold Enrichment	Bonferroni	Benjamini	FDR
GOTERM_BP_FAT	GO:0006006~glucose metabolic process	12	12.2449	2.51573e-06	YPR160W, YKL085W, YPR184W, YLR044C, YAL038W, YER133W, YGR240C, YDR099W, YBR221C, YLR258W, YCR012W, YIL125W	94	98	4739	6.17325	0.001767	0.000136034	0.00379599
GOTERM_BP_FAT	GO:0019318~hexose metabolic process	13	13.2653	2.94623e-06	YLR044C, YPR184W, YAL038W, YDR099W, YGR240C, YGL156W, YLR258W, YIL125W, YPR160W, YKL085W, YER133W, YBR221C, YCR012W	94	120	4739	5.46161	0.00206906	0.000147932	0.00444555
GOTERM_BP_FAT	GO:0016052~carbohydrate catabolic process	11	11.2245	4.3414e-06	YPR160W, YKL085W, YPR184W, YLR044C, YAL038W, YDL022W, YGR240C, YGL156W, YBR221C, YCR012W, YIL125W	94	84	4739	6.60195	0.00304735	0.000203446	0.00655064
GOTERM_BP_FAT	GO:0005996~monosaccharide metabolic process	13	13.2653	9.39774e-06	YLR044C, YPR184W, YAL038W, YDR099W, YGR240C, YGL156W, YLR258W, YIL125W, YPR160W, YKL085W, YER133W, YBR221C, YCR012W	94	134	4739	4.891	0.00658487	0.00041283	0.0141795
GOTERM_BP_FAT	GO:0044275~cellular carbohydrate catabolic process	10	10.2041	1.41128e-05	YPR160W, YKL085W, YPR184W, YLR044C, YAL038W, YDL022W, YGR240C, YBR221C, YCR012W, YIL125W	94	76	4739	6.63354	0.00987234	0.000522043	0.0212931
GOTERM_BP_FAT	GO:0046164~alcohol catabolic process	8	8.16327	0.000246045	YKL085W, YLR044C, YAL038W, YDL022W, YGR240C, YBR221C, YCR012W, YIL125W	94	65	4739	6.20491	0.158855	0.00749314	0.370621
GOTERM_BP_FAT	GO:0006096~glycolysis	6	6.12245	0.000252543	YKL085W, YAL038W, YGR240C, YBR221C, YCR012W, YIL125W	94	30	4739	10.083	0.162689	0.00737104	0.380392
GOTERM_BP_FAT	GO:0006007~glucose catabolic process	7	7.14286	0.000384994	YKL085W, YLR044C, YAL038W, YGR240C, YBR221C, YCR012W, YIL125W	94	50	4739	7.05809	0.237157	0.0107697	0.579355
GOTERM_BP_FAT	GO:0019320~hexose catabolic process	7	7.14286	0.000715712	YKL085W, YLR044C, YAL038W, YGR240C, YBR221C, YCR012W, YIL125W	94	56	4739	6.30186	0.395483	0.018469	1.07453
GOTERM_BP_FAT	GO:0046365~monosaccharide catabolic process	7	7.14286	0.00103627	YKL085W, YLR044C, YAL038W, YGR240C, YBR221C, YCR012W, YIL125W	94	60	4739	5.88174	0.51755	0.0248205	1.5523
GOTERM_BP_FAT	GO:0006090~pyruvate metabolic process	5	5.10204	0.00198399	YLR044C, YAL038W, YFL018C, YBR221C, YCR012W	94	28	4739	9.00266	0.752446	0.0426909	2.9522
UP_SEQ_FEATURE	binding site:Substrate	8	8.16327	0.00209932	YML054C, YKL085W, YLR270W, YLR044C, YAL038W, YDL022W, YGR240C, YCR012W	98	113	6060	4.37782	0.402423	0.226969	2.6847
SP_PIR_KEYWORDS	allosteric enzyme	4	4.08163	0.00272485	YLR044C, YAL038W, YGR240C, YLR258W	98	18	6060	13.7415	0.379667	0.0248184	3.28976
KEGG_PATHWAY	sce00010:Glycolysis / Gluconeogenesis	7	7.14286	0.00634667	YPL061W, YLR044C, YAL038W, YGR240C, YFL018C, YBR221C, YCR012W	54	47	1436	3.9606	0.209884	0.0755211	5.55659
SP_PIR_KEYWORDS	glycolysis	4	4.08163	0.00791517	YAL038W, YGR240C, YBR221C, YCR012W	98	26	6060	9.51334	0.75109	0.0612556	9.28271
SP_PIR_KEYWORDS	thiamine pyrophosphate	3	3.06122	0.0150772	YLR044C, YBR221C, YIL125W	98	12	6060	15.4592	0.929954	0.0971996	16.9931
SP_PIR_KEYWORDS	phosphotransferase	4	4.08163	0.223474	YAL038W, YLR248W, YGR240C, YCR012W	98	102	6060	2.42497	1	0.660254	95.4984
Annotation Cluster 3	Enrichment Score: 3.3852194010583565
Category	Term	Count	%	PValue	Genes	List Total	Pop Hits	Pop Total	Fold Enrichment	Bonferroni	Benjamini	FDR
GOTERM_CC_FAT	GO:0005746~mitochondrial respiratory chain	11	11.2245	4.04939e-11	YHR051W, Q0045, Q0250, YJL166W, YOR065W, YGL187C, YMR256C, YPR191W, YNL052W, YGL191W, YBL045C	89	27	4382	20.0591	7.77482e-09	1.9437e-09	5.04154e-08
GOTERM_CC_FAT	GO:0045275~respiratory chain complex III	4	4.08163	0.00084818	YJL166W, YOR065W, YPR191W, YBL045C	89	10	4382	19.6944	0.150341	0.0101308	1.05088
GOTERM_CC_FAT	GO:0005750~mitochondrial respiratory chain complex III	4	4.08163	0.00084818	YJL166W, YOR065W, YPR191W, YBL045C	89	10	4382	19.6944	0.150341	0.0101308	1.05088
GOTERM_MF_FAT	GO:0016679~oxidoreductase activity, acting on diphenols and related substances as donors	3	3.06122	0.0154624	YJL166W, YPR191W, YBL045C	90	9	4062	15.0444	0.973091	0.280115	18.1317
GOTERM_MF_FAT	GO:0008121~ubiquinol-cytochrome-c reductase activity	3	3.06122	0.0154624	YJL166W, YPR191W, YBL045C	90	9	4062	15.0444	0.973091	0.280115	18.1317
GOTERM_MF_FAT	GO:0016681~oxidoreductase activity, acting on diphenols and related substances as donors, cytochrome as acceptor	3	3.06122	0.0154624	YJL166W, YPR191W, YBL045C	90	9	4062	15.0444	0.973091	0.280115	18.1317
GOTERM_BP_FAT	GO:0006122~mitochondrial electron transport, ubiquinol to cytochrome c	3	3.06122	0.0186754	YJL166W, YOR065W, YPR191W	94	11	4739	13.7495	0.999998	0.250319	24.7581
Annotation Cluster 4	Enrichment Score: 2.6303660923122574
Category	Term	Count	%	PValue	Genes	List Total	Pop Hits	Pop Total	Fold Enrichment	Bonferroni	Benjamini	FDR
SP_PIR_KEYWORDS	electron transport	9	9.18367	1.57852e-06	YML054C, YPR004C, Q0045, Q0250, YJL166W, YOR065W, YGL055W, YPR191W, YBL045C	98	53	6060	10.5006	0.000276203	3.0693e-05	0.00193517
SP_PIR_KEYWORDS	electron transfer	5	5.10204	0.000245518	YML054C, YML120C, Q0045, Q0250, YOR065W	98	20	6060	15.4592	0.0420608	0.00357451	0.300578
SP_PIR_KEYWORDS	metalloprotein	6	6.12245	0.000940945	YML054C, YAL038W, Q0045, YER133W, YOR065W, YGL055W	98	48	6060	7.72959	0.151888	0.0109228	1.14746
SP_PIR_KEYWORDS	heme	5	5.10204	0.00107781	YHR051W, YML054C, Q0045, YOR065W, YGL055W	98	29	6060	10.6615	0.17198	0.0117256	1.31336
GOTERM_MF_FAT	GO:0009055~electron carrier activity	8	8.16327	0.00165843	YML086C, YML054C, YPR004C, Q0045, Q0250, YKL150W, YOR065W, YFL018C	90	80	4062	4.51333	0.3196	0.074124	2.10834
GOTERM_MF_FAT	GO:0046906~tetrapyrrole binding	5	5.10204	0.00484608	YML054C, Q0045, Q0250, YOR065W, YGL055W	90	32	4062	7.05208	0.676004	0.131405	6.0461
GOTERM_MF_FAT	GO:0020037~heme binding	5	5.10204	0.00484608	YML054C, Q0045, Q0250, YOR065W, YGL055W	90	32	4062	7.05208	0.676004	0.131405	6.0461
SP_PIR_KEYWORDS	chromoprotein	3	3.06122	0.0150772	YML054C, Q0045, YOR065W	98	12	6060	15.4592	0.929954	0.0971996	16.9931
SP_PIR_KEYWORDS	iron	6	6.12245	0.0279568	YHR051W, YML054C, Q0045, YER133W, YOR065W, YGL055W	98	107	6060	3.46748	0.993002	0.152449	29.3632
UP_SEQ_FEATURE	metal ion-binding site:Iron (heme axial ligand)	3	3.06122	0.0328474	YML054C, YOR065W, YGL055W	98	18	6060	10.3061	0.999721	0.744311	35.1119
GOTERM_MF_FAT	GO:0005506~iron ion binding	7	7.14286	0.0549218	YHR051W, YML054C, Q0045, Q0250, YER133W, YOR065W, YGL055W	90	125	4062	2.52747	0.999998	0.517156	51.577
Annotation Cluster 5	Enrichment Score: 2.6123611614128137
Category	Term	Count	%	PValue	Genes	List Total	Pop Hits	Pop Total	Fold Enrichment	Bonferroni	Benjamini	FDR
GOTERM_BP_FAT	GO:0044042~glucan metabolic process	7	7.14286	0.000187994	YPR160W, YPR184W, YLR342W, YER133W, YMR306W, YDR099W, YLR258W	94	44	4739	8.02055	0.12381	0.00598982	0.283294
GOTERM_BP_FAT	GO:0006073~cellular glucan metabolic process	7	7.14286	0.000187994	YPR160W, YPR184W, YLR342W, YER133W, YMR306W, YDR099W, YLR258W	94	44	4739	8.02055	0.12381	0.00598982	0.283294
GOTERM_BP_FAT	GO:0034637~cellular carbohydrate biosynthetic process	8	8.16327	0.000648452	YML100W, YPR184W, YLR342W, YER062C, YMR306W, YDR099W, YLR258W, YCR012W	94	76	4739	5.30683	0.366192	0.0173859	0.974009
GOTERM_BP_FAT	GO:0044264~cellular polysaccharide metabolic process	7	7.14286	0.000787424	YPR160W, YPR184W, YLR342W, YER133W, YMR306W, YDR099W, YLR258W	94	57	4739	6.1913	0.425225	0.0195835	1.1816
SP_PIR_KEYWORDS	glycosyltransferase	7	7.14286	0.00177676	YPR160W, YML100W, YPR184W, YLR342W, YMR306W, YDR483W, YLR258W	98	81	6060	5.34392	0.267439	0.0181399	2.15656
GOTERM_BP_FAT	GO:0016051~carbohydrate biosynthetic process	8	8.16327	0.00201488	YML100W, YPR184W, YLR342W, YER062C, YMR306W, YDR099W, YLR258W, YCR012W	94	92	4739	4.3839	0.757776	0.0420564	2.99753
GOTERM_BP_FAT	GO:0005976~polysaccharide metabolic process	7	7.14286	0.00215424	YPR160W, YPR184W, YLR342W, YER133W, YMR306W, YDR099W, YLR258W	94	69	4739	5.11455	0.780426	0.0436106	3.20172
GOTERM_BP_FAT	GO:0005977~glycogen metabolic process	5	5.10204	0.00257718	YPR160W, YPR184W, YER133W, YDR099W, YLR258W	94	30	4739	8.40248	0.837014	0.0505109	3.81895
GOTERM_MF_FAT	GO:0035251~UDP-glucosyltransferase activity	4	4.08163	0.00310754	YML100W, YLR342W, YMR306W, YLR258W	90	14	4062	12.8952	0.514255	0.0980111	3.91694
GOTERM_BP_FAT	GO:0033692~cellular polysaccharide biosynthetic process	5	5.10204	0.00456956	YPR184W, YLR342W, YMR306W, YDR099W, YLR258W	94	35	4739	7.20213	0.960035	0.0855549	6.67753
GOTERM_MF_FAT	GO:0046527~glucosyltransferase activity	4	4.08163	0.00553584	YML100W, YLR342W, YMR306W, YLR258W	90	17	4062	10.6196	0.724146	0.133331	6.8787
GOTERM_BP_FAT	GO:0000271~polysaccharide biosynthetic process	5	5.10204	0.00740328	YPR184W, YLR342W, YMR306W, YDR099W, YLR258W	94	40	4739	6.30186	0.994614	0.12844	10.6068
SP_PIR_KEYWORDS	hexosyltransferase	4	4.08163	0.00791517	YPR160W, YML100W, YLR342W, YLR258W	98	26	6060	9.51334	0.75109	0.0612556	9.28271
GOTERM_BP_FAT	GO:0006112~energy reserve metabolic process	5	5.10204	0.00880152	YPR160W, YPR184W, YER133W, YDR099W, YLR258W	94	42	4739	6.00177	0.998	0.147307	12.4882
GOTERM_BP_FAT	GO:0009250~glucan biosynthetic process	4	4.08163	0.0097507	YPR184W, YLR342W, YMR306W, YLR258W	94	23	4739	8.76781	0.99898	0.158197	13.7442
KEGG_PATHWAY	sce00500:Starch and sucrose metabolism	6	6.12245	0.0112351	YPR160W, YML100W, YPR184W, YLR342W, YMR306W, YLR258W	54	38	1436	4.19883	0.341672	0.0992369	9.64762
Annotation Cluster 6	Enrichment Score: 2.4013328732179335
Category	Term	Count	%	PValue	Genes	List Total	Pop Hits	Pop Total	Fold Enrichment	Bonferroni	Benjamini	FDR
GOTERM_BP_FAT	GO:0022900~electron transport chain	14	14.2857	3.53712e-10	YML120C, Q0250, Q0045, YJL166W, YMR256C, YOR065W, YGL055W, YPR191W, YBL045C, YHR051W, YML054C, YPR004C, YGL187C, YNL052W	94	68	4739	10.3795	2.4866e-07	4.97319e-08	5.33725e-07
SP_PIR_KEYWORDS	electron transport	9	9.18367	1.57852e-06	YML054C, YPR004C, Q0045, Q0250, YJL166W, YOR065W, YGL055W, YPR191W, YBL045C	98	53	6060	10.5006	0.000276203	3.0693e-05	0.00193517
SP_PIR_KEYWORDS	iron	6	6.12245	0.0279568	YHR051W, YML054C, Q0045, YER133W, YOR065W, YGL055W	98	107	6060	3.46748	0.993002	0.152449	29.3632
GOTERM_MF_FAT	GO:0005506~iron ion binding	7	7.14286	0.0549218	YHR051W, YML054C, Q0045, Q0250, YER133W, YOR065W, YGL055W	90	125	4062	2.52747	0.999998	0.517156	51.577
SP_PIR_KEYWORDS	metal-binding	16	16.3265	0.0715879	YLR044C, YAL038W, Q0045, Q0250, YGR240C, YOR065W, YGL055W, YGL156W, YLR180W, YNL168C, YHR051W, YML054C, YAL021C, YER133W, YGL187C, YNR016C	98	626	6060	1.58049	0.999998	0.317724	59.773
GOTERM_MF_FAT	GO:0043169~cation binding	23	23.4694	0.170294	YPL061W, YLR044C, YPR184W, YAL038W, Q0045, Q0250, YGL055W, YPL231W, YGR240C, YOR065W, YPR191W, YGL156W, YBL045C, YLR180W, YNL168C, YHR051W, YML054C, YOR155C, YAL021C, YER133W, YDR483W, YGL187C, YNR016C	90	819	4062	1.26748	1	0.798929	90.898
GOTERM_MF_FAT	GO:0043167~ion binding	23	23.4694	0.171822	YPL061W, YLR044C, YPR184W, YAL038W, Q0045, Q0250, YGL055W, YPL231W, YGR240C, YOR065W, YPR191W, YGL156W, YBL045C, YLR180W, YNL168C, YHR051W, YML054C, YOR155C, YAL021C, YER133W, YDR483W, YGL187C, YNR016C	90	820	4062	1.26593	1	0.790302	91.1109
GOTERM_MF_FAT	GO:0046872~metal ion binding	22	22.449	0.208853	YPL061W, YLR044C, YAL038W, Q0045, Q0250, YGL055W, YPL231W, YGR240C, YOR065W, YPR191W, YGL156W, YBL045C, YLR180W, YNL168C, YHR051W, YML054C, YOR155C, YAL021C, YER133W, YDR483W, YGL187C, YNR016C	90	800	4062	1.24117	1	0.836623	95.059
GOTERM_MF_FAT	GO:0046914~transition metal ion binding	14	14.2857	0.651499	Q0250, Q0045, YOR065W, YGL055W, YPR191W, YGL156W, YBL045C, YLR180W, YHR051W, YML054C, YER133W, YGL187C, YDR483W, YNR016C	90	635	4062	0.995066	1	0.993872	99.9999
Annotation Cluster 7	Enrichment Score: 2.369576014433138
Category	Term	Count	%	PValue	Genes	List Total	Pop Hits	Pop Total	Fold Enrichment	Bonferroni	Benjamini	FDR
GOTERM_CC_FAT	GO:0042645~mitochondrial nucleoid	5	5.10204	0.00100444	YBL099W, YJR144W, YFL018C, YBR221C, YIL125W	89	23	4382	10.7035	0.175476	0.0112858	1.24338
GOTERM_CC_FAT	GO:0009295~nucleoid	5	5.10204	0.00100444	YBL099W, YJR144W, YFL018C, YBR221C, YIL125W	89	23	4382	10.7035	0.175476	0.0112858	1.24338
GOTERM_MF_FAT	GO:0016624~oxidoreductase activity, acting on the aldehyde or oxo group of donors, disulfide as acceptor	3	3.06122	0.00276798	YFL018C, YBR221C, YIL125W	90	4	4062	33.85	0.47432	0.101633	3.49593
KEGG_PATHWAY	sce00020:Citrate cycle (TCA cycle)	4	4.08163	0.119038	YKL085W, YFL018C, YBR221C, YIL125W	54	33	1436	3.22334	0.990808	0.608543	67.9548
Annotation Cluster 8	Enrichment Score: 2.178494012971965
Category	Term	Count	%	PValue	Genes	List Total	Pop Hits	Pop Total	Fold Enrichment	Bonferroni	Benjamini	FDR
GOTERM_CC_FAT	GO:0005759~mitochondrial matrix	14	14.2857	0.000162214	YBL099W, YPR166C, YML120C, YPL118W, YDR041W, YJR144W, YDR175C, YGL129C, YIL125W, YKL085W, YPR004C, YNL306W, YFL018C, YBR221C	89	202	4382	3.41239	0.0306674	0.0023931	0.201771
GOTERM_CC_FAT	GO:0031980~mitochondrial lumen	14	14.2857	0.000162214	YBL099W, YPR166C, YML120C, YPL118W, YDR041W, YJR144W, YDR175C, YGL129C, YIL125W, YKL085W, YPR004C, YNL306W, YFL018C, YBR221C	89	202	4382	3.41239	0.0306674	0.0023931	0.201771
GOTERM_CC_FAT	GO:0031974~membrane-enclosed lumen	24	24.4898	0.0565103	YBL099W, YML120C, YPR166C, YGR090W, YPL118W, YDR041W, YCR093W, YDR175C, YJR144W, YGL129C, YLR178C, YIL125W, YML054C, YKL085W, YPR004C, YKL150W, YAL021C, YER133W, YNL306W, YFL018C, YDL208W, YEL060C, YBR221C, YCR012W	89	827	4382	1.42885	0.999986	0.310844	51.5299
GOTERM_CC_FAT	GO:0043233~organelle lumen	22	22.449	0.0928141	YBL099W, YML120C, YPR166C, YGR090W, YPL118W, YDR041W, YCR093W, YDR175C, YJR144W, YGL129C, YLR178C, YIL125W, YKL085W, YPR004C, YAL021C, YER133W, YNL306W, YFL018C, YDL208W, YEL060C, YBR221C, YCR012W	89	783	4382	1.38339	1	0.432626	70.2619
GOTERM_CC_FAT	GO:0070013~intracellular organelle lumen	22	22.449	0.0928141	YBL099W, YML120C, YPR166C, YGR090W, YPL118W, YDR041W, YCR093W, YDR175C, YJR144W, YGL129C, YLR178C, YIL125W, YKL085W, YPR004C, YAL021C, YER133W, YNL306W, YFL018C, YDL208W, YEL060C, YBR221C, YCR012W	89	783	4382	1.38339	1	0.432626	70.2619
Annotation Cluster 9	Enrichment Score: 2.1574181995695607
Category	Term	Count	%	PValue	Genes	List Total	Pop Hits	Pop Total	Fold Enrichment	Bonferroni	Benjamini	FDR
GOTERM_CC_FAT	GO:0001950~plasma membrane enriched fraction	8	8.16327	0.00187976	YGR086C, YPL004C, YML128C, YAL038W, YMR120C, YPR149W, YDR099W, YCR012W	89	89	4382	4.4257	0.303198	0.0188337	2.31531
GOTERM_CC_FAT	GO:0005624~membrane fraction	11	11.2245	0.00771031	YGR086C, YPL004C, YML128C, YAL038W, YLR342W, YKR001C, YMR120C, YPR149W, YER136W, YDR099W, YCR012W	89	206	4382	2.6291	0.773751	0.0683215	9.18689
GOTERM_CC_FAT	GO:0005626~insoluble fraction	11	11.2245	0.00771031	YGR086C, YPL004C, YML128C, YAL038W, YLR342W, YKR001C, YMR120C, YPR149W, YER136W, YDR099W, YCR012W	89	206	4382	2.6291	0.773751	0.0683215	9.18689
GOTERM_CC_FAT	GO:0000267~cell fraction	11	11.2245	0.0209933	YGR086C, YPL004C, YML128C, YAL038W, YLR342W, YKR001C, YMR120C, YPR149W, YER136W, YDR099W, YCR012W	89	240	4382	2.25665	0.982984	0.150362	23.2143
Annotation Cluster 10	Enrichment Score: 1.9722333459901469
Category	Term	Count	%	PValue	Genes	List Total	Pop Hits	Pop Total	Fold Enrichment	Bonferroni	Benjamini	FDR
GOTERM_CC_FAT	GO:0005759~mitochondrial matrix	14	14.2857	0.000162214	YBL099W, YPR166C, YML120C, YPL118W, YDR041W, YJR144W, YDR175C, YGL129C, YIL125W, YKL085W, YPR004C, YNL306W, YFL018C, YBR221C	89	202	4382	3.41239	0.0306674	0.0023931	0.201771
GOTERM_CC_FAT	GO:0031980~mitochondrial lumen	14	14.2857	0.000162214	YBL099W, YPR166C, YML120C, YPL118W, YDR041W, YJR144W, YDR175C, YGL129C, YIL125W, YKL085W, YPR004C, YNL306W, YFL018C, YBR221C	89	202	4382	3.41239	0.0306674	0.0023931	0.201771
GOTERM_CC_FAT	GO:0000314~organellar small ribosomal subunit	6	6.12245	0.000382598	YPR166C, YPL118W, YDR041W, YDR175C, YNL306W, YGL129C	89	32	4382	9.23174	0.0708387	0.00523432	0.475298
GOTERM_CC_FAT	GO:0005763~mitochondrial small ribosomal subunit	6	6.12245	0.000382598	YPR166C, YPL118W, YDR041W, YDR175C, YNL306W, YGL129C	89	32	4382	9.23174	0.0708387	0.00523432	0.475298
SP_PIR_KEYWORDS	ribonucleoprotein	14	14.2857	0.000469528	YPR166C, YGR090W, YPL118W, YML063W, YDR041W, YDR175C, YGL129C, YLR406C, YOL040C, YPL243W, YPR088C, YNL306W, YDL208W, YLR448W	98	280	6060	3.09184	0.0789001	0.00630212	0.5741
GOTERM_CC_FAT	GO:0015935~small ribosomal subunit	8	8.16327	0.00153889	YOL040C, YPR166C, YPL118W, YML063W, YDR041W, YDR175C, YNL306W, YGL129C	89	86	4382	4.58009	0.255985	0.0162932	1.89915
SP_PIR_KEYWORDS	ribosomal protein	10	10.2041	0.00380901	YLR406C, YOL040C, YPR166C, YPL118W, YML063W, YDR041W, YDR175C, YNL306W, YGL129C, YLR448W	98	195	6060	3.17111	0.48719	0.0328411	4.57082
GOTERM_CC_FAT	GO:0030529~ribonucleoprotein complex	21	21.4286	0.011374	YOR173W, YER036C, YPR166C, YJL080C, YGR090W, YPL118W, YML063W, YDR041W, YDR175C, YGL129C, YOR361C, YLR406C, YOL040C, YLR270W, YPL243W, YLR249W, YAL021C, YPR088C, YNL306W, YDL208W, YLR448W	89	590	4382	1.75247	0.888789	0.0950114	13.2743
GOTERM_CC_FAT	GO:0000313~organellar ribosome	6	6.12245	0.0195003	YPR166C, YPL118W, YDR041W, YDR175C, YNL306W, YGL129C	89	78	4382	3.78738	0.977201	0.151591	21.7436
GOTERM_CC_FAT	GO:0005761~mitochondrial ribosome	6	6.12245	0.0195003	YPR166C, YPL118W, YDR041W, YDR175C, YNL306W, YGL129C	89	78	4382	3.78738	0.977201	0.151591	21.7436
GOTERM_CC_FAT	GO:0033279~ribosomal subunit	10	10.2041	0.0208247	YLR406C, YOL040C, YPR166C, YPL118W, YML063W, YDR041W, YDR175C, YNL306W, YGL129C, YLR448W	89	205	4382	2.40175	0.982413	0.154948	23.0496
GOTERM_MF_FAT	GO:0003735~structural constituent of ribosome	10	10.2041	0.0288615	YLR406C, YOL040C, YPR166C, YPL118W, YML063W, YDR041W, YDR175C, YNL306W, YGL129C, YLR448W	90	199	4062	2.26801	0.99888	0.384496	31.3384
GOTERM_BP_FAT	GO:0032543~mitochondrial translation	6	6.12245	0.0336954	YPR166C, YPL118W, YDR041W, YDR175C, YNL306W, YGL129C	94	92	4739	3.28793	1	0.370852	40.3814
GOTERM_CC_FAT	GO:0005840~ribosome	12	12.2449	0.049894	YLR406C, YER036C, YOL040C, YPR166C, YPL118W, YLR249W, YML063W, YDR041W, YDR175C, YNL306W, YGL129C, YLR448W	89	316	4382	1.86972	0.999946	0.287417	47.124
GOTERM_BP_FAT	GO:0007005~mitochondrion organization	10	10.2041	0.0886857	YPR166C, YPL118W, YKR001C, YDR041W, YGR132C, YDR175C, YJR144W, YGL055W, YNL306W, YGL129C	94	275	4739	1.83327	1	0.591117	75.3723
GOTERM_BP_FAT	GO:0006412~translation	17	17.3469	0.168791	YPL061W, YPR166C, YPL118W, YER062C, YML063W, YDR041W, YDR175C, YGL055W, YJR077C, YGL129C, YOR361C, YLR406C, YOL040C, YLR249W, YNL306W, YNL052W, YLR448W	94	632	4739	1.3561	1	0.779363	93.8555
GOTERM_MF_FAT	GO:0005198~structural molecule activity	11	11.2245	0.202791	YLR406C, YOL040C, YPR166C, YPL118W, YML063W, YDR041W, YDR175C, YLR208W, YNL306W, YGL129C, YLR448W	90	338	4062	1.46884	1	0.836853	94.5503
GOTERM_CC_FAT	GO:0043228~non-membrane-bounded organelle	24	24.4898	0.489476	YBL099W, YER036C, YPR166C, YGR090W, YPL118W, YKR001C, YML063W, YDR041W, YDR175C, YJR144W, YGL129C, YIL125W, YLR406C, YOL040C, YLR249W, YLR342W, YER133W, YNL306W, YFL018C, YDL208W, YLR206W, YLR448W, YPL128C, YBR221C	89	1119	4382	1.056	1	0.963479	99.9768
GOTERM_CC_FAT	GO:0043232~intracellular non-membrane-bounded organelle	24	24.4898	0.489476	YBL099W, YER036C, YPR166C, YGR090W, YPL118W, YKR001C, YML063W, YDR041W, YDR175C, YJR144W, YGL129C, YIL125W, YLR406C, YOL040C, YLR249W, YLR342W, YER133W, YNL306W, YFL018C, YDL208W, YLR206W, YLR448W, YPL128C, YBR221C	89	1119	4382	1.056	1	0.963479	99.9768
Annotation Cluster 11	Enrichment Score: 1.9382508396219942
Category	Term	Count	%	PValue	Genes	List Total	Pop Hits	Pop Total	Fold Enrichment	Bonferroni	Benjamini	FDR
GOTERM_BP_FAT	GO:0007039~vacuolar protein catabolic process	12	12.2449	1.32022e-05	YOR173W, YPR160W, YML100W, YGR086C, YPR184W, YLR270W, YDR099W, YEL060C, YGL156W, YLR258W, YLR178C, YLL040C	94	116	4739	5.21533	0.00923827	0.00051549	0.0199193
GOTERM_BP_FAT	GO:0044257~cellular protein catabolic process	13	13.2653	0.0395577	YOR173W, YGR086C, YPR184W, YDR099W, YGL156W, YLR258W, YLR178C, YML100W, YPR160W, YLR270W, YLR208W, YEL060C, YLL040C	94	350	4739	1.87255	1	0.408708	45.6118
GOTERM_BP_FAT	GO:0030163~protein catabolic process	13	13.2653	0.050013	YOR173W, YGR086C, YPR184W, YDR099W, YGL156W, YLR258W, YLR178C, YML100W, YPR160W, YLR270W, YLR208W, YEL060C, YLL040C	94	363	4739	1.80549	1	0.46889	53.892
GOTERM_BP_FAT	GO:0044265~cellular macromolecule catabolic process	15	15.3061	0.0769518	YOR173W, YGR086C, YPR184W, YCR093W, YDR099W, YGL156W, YLR258W, YLR178C, YML100W, YPR160W, YLR270W, YAL021C, YLR208W, YEL060C, YLL040C	94	474	4739	1.59541	1	0.573826	70.1282
GOTERM_BP_FAT	GO:0009057~macromolecule catabolic process	15	15.3061	0.10129	YOR173W, YGR086C, YPR184W, YCR093W, YDR099W, YGL156W, YLR258W, YLR178C, YML100W, YPR160W, YLR270W, YAL021C, YLR208W, YEL060C, YLL040C	94	495	4739	1.52772	1	0.637434	80.0402
Annotation Cluster 12	Enrichment Score: 1.7167102544838664
Category	Term	Count	%	PValue	Genes	List Total	Pop Hits	Pop Total	Fold Enrichment	Bonferroni	Benjamini	FDR
SP_PIR_KEYWORDS	Flavoprotein	7	7.14286	0.00060299	YML086C, YML054C, YML120C, YPR004C, YKL150W, YFL018C, YBR221C	98	66	6060	6.55844	0.100175	0.0075113	0.736732
UP_SEQ_FEATURE	nucleotide phosphate-binding region:FAD	4	4.08163	0.0140928	YML120C, YPR004C, YKL150W, YFL018C	98	32	6060	7.72959	0.969109	0.580765	16.7894
SP_PIR_KEYWORDS	FAD	5	5.10204	0.0169539	YML086C, YML120C, YPR004C, YKL150W, YFL018C	98	62	6060	4.98683	0.949832	0.104908	18.9115
GOTERM_MF_FAT	GO:0050662~coenzyme binding	7	7.14286	0.0254989	YML086C, YML120C, YLR044C, YPR004C, YDL022W, YFL018C, YIL125W	90	104	4062	3.03782	0.997503	0.369322	28.2229
GOTERM_MF_FAT	GO:0050660~FAD binding	4	4.08163	0.0462441	YML086C, YML120C, YPR004C, YFL018C	90	37	4062	4.87928	0.999983	0.496685	45.5481
GOTERM_MF_FAT	GO:0048037~cofactor binding	8	8.16327	0.0549937	YML086C, YPR160W, YML120C, YLR044C, YPR004C, YDL022W, YFL018C, YIL125W	90	157	4062	2.29979	0.999998	0.498761	51.6243
GOTERM_MF_FAT	GO:0016651~oxidoreductase activity, acting on NADH or NADPH	3	3.06122	0.102934	YML120C, YKL150W, YFL018C	90	25	4062	5.416	1	0.665697	75.2058
Annotation Cluster 13	Enrichment Score: 1.5788107678842316
Category	Term	Count	%	PValue	Genes	List Total	Pop Hits	Pop Total	Fold Enrichment	Bonferroni	Benjamini	FDR
SP_PIR_KEYWORDS	magnesium	8	8.16327	0.0117443	YPL061W, YLR044C, YAL038W, YOR155C, Q0045, YAL021C, YGR240C, YLR180W	98	155	6060	3.19157	0.873488	0.0793697	13.4832
UP_SEQ_FEATURE	metal ion-binding site:Magnesium	4	4.08163	0.0328091	YLR044C, YAL038W, YAL021C, YLR180W	98	44	6060	5.62152	0.999718	0.804972	35.0786
GOTERM_MF_FAT	GO:0000287~magnesium ion binding	8	8.16327	0.0476153	YPL061W, YLR044C, YAL038W, YOR155C, YAL021C, YPL231W, YGR240C, YLR180W	90	152	4062	2.37544	0.999988	0.486132	46.5447
Annotation Cluster 14	Enrichment Score: 1.565913383293912
Category	Term	Count	%	PValue	Genes	List Total	Pop Hits	Pop Total	Fold Enrichment	Bonferroni	Benjamini	FDR
SP_PIR_KEYWORDS	ATP biosynthesis	5	5.10204	3.9491e-05	YBL099W, Q0085, YPL078C, YAL038W, YDL004W	98	13	6060	23.7834	0.00688724	0.000628081	0.0484033
GOTERM_CC_FAT	GO:0045259~proton-transporting ATP synthase complex	5	5.10204	0.000575462	YBL099W, Q0085, YPL078C, YDL004W, YDL181W	89	20	4382	12.309	0.104632	0.00734095	0.714102
GOTERM_CC_FAT	GO:0005753~mitochondrial proton-transporting ATP synthase complex	5	5.10204	0.000575462	YBL099W, Q0085, YPL078C, YDL004W, YDL181W	89	20	4382	12.309	0.104632	0.00734095	0.714102
GOTERM_CC_FAT	GO:0016469~proton-transporting two-sector ATPase complex	5	5.10204	0.00547825	YBL099W, Q0085, YPL078C, YDL004W, YDL181W	89	36	4382	6.83833	0.651709	0.0513694	6.61062
GOTERM_BP_FAT	GO:0015992~proton transport	5	5.10204	0.00616026	YBL099W, Q0085, YPL078C, YDL004W, YGR240C	94	38	4739	6.63354	0.987016	0.110777	8.90262
GOTERM_BP_FAT	GO:0006818~hydrogen transport	5	5.10204	0.00616026	YBL099W, Q0085, YPL078C, YDL004W, YGR240C	94	38	4739	6.63354	0.987016	0.110777	8.90262
GOTERM_MF_FAT	GO:0046933~hydrogen ion transporting ATP synthase activity, rotational mechanism	4	4.08163	0.00653879	YBL099W, Q0085, YPL078C, YDL004W	90	18	4062	10.0296	0.781721	0.141182	8.07724
GOTERM_BP_FAT	GO:0009152~purine ribonucleotide biosynthetic process	6	6.12245	0.0109255	YBL099W, Q0085, YPL078C, YDL004W, YMR120C, YMR217W	94	69	4739	4.3839	0.999557	0.171686	15.2755
GOTERM_BP_FAT	GO:0009150~purine ribonucleotide metabolic process	6	6.12245	0.0122764	YBL099W, Q0085, YPL078C, YDL004W, YMR120C, YMR217W	94	71	4739	4.26041	0.999831	0.186781	17.0049
GOTERM_BP_FAT	GO:0006164~purine nucleotide biosynthetic process	6	6.12245	0.0153102	YBL099W, Q0085, YPL078C, YDL004W, YMR120C, YMR217W	94	75	4739	4.03319	0.999981	0.222942	20.7693
GOTERM_BP_FAT	GO:0006163~purine nucleotide metabolic process	6	6.12245	0.0178902	YBL099W, Q0085, YPL078C, YDL004W, YMR120C, YMR217W	94	78	4739	3.87807	0.999997	0.245738	23.8446
SP_PIR_KEYWORDS	Hydrogen ion transport	4	4.08163	0.0179675	YBL099W, Q0085, YPL078C, YDL004W	98	35	6060	7.06706	0.958119	0.107134	19.9306
GOTERM_BP_FAT	GO:0009260~ribonucleotide biosynthetic process	6	6.12245	0.0188104	YBL099W, Q0085, YPL078C, YDL004W, YMR120C, YMR217W	94	79	4739	3.82898	0.999998	0.247261	24.9142
GOTERM_BP_FAT	GO:0015985~energy coupled proton transport, down electrochemical gradient	4	4.08163	0.0202559	YBL099W, Q0085, YPL078C, YDL004W	94	30	4739	6.72199	0.999999	0.258967	26.566
GOTERM_BP_FAT	GO:0015986~ATP synthesis coupled proton transport	4	4.08163	0.0202559	YBL099W, Q0085, YPL078C, YDL004W	94	30	4739	6.72199	0.999999	0.258967	26.566
GOTERM_BP_FAT	GO:0009259~ribonucleotide metabolic process	6	6.12245	0.0207436	YBL099W, Q0085, YPL078C, YDL004W, YMR120C, YMR217W	94	81	4739	3.73444	1	0.259728	27.1158
GOTERM_BP_FAT	GO:0015672~monovalent inorganic cation transport	5	5.10204	0.0208198	YBL099W, Q0085, YPL078C, YDL004W, YGR240C	94	54	4739	4.66805	1	0.256076	27.2012
SP_PIR_KEYWORDS	atp synthesis	3	3.06122	0.0232518	YBL099W, Q0085, YDL004W	98	15	6060	12.3673	0.983709	0.132352	25.0555
GOTERM_BP_FAT	GO:0034654~nucleobase, nucleoside, nucleotide and nucleic acid biosynthetic process	7	7.14286	0.042809	YBL099W, Q0085, YPL078C, YOR155C, YDL004W, YMR120C, YMR217W	94	131	4739	2.69393	1	0.428354	48.3247
GOTERM_BP_FAT	GO:0034404~nucleobase, nucleoside and nucleotide biosynthetic process	7	7.14286	0.042809	YBL099W, Q0085, YPL078C, YOR155C, YDL004W, YMR120C, YMR217W	94	131	4739	2.69393	1	0.428354	48.3247
GOTERM_BP_FAT	GO:0034220~ion transmembrane transport	4	4.08163	0.0574445	YBL099W, Q0085, YPL078C, YDL004W	94	45	4739	4.48132	1	0.505848	59.0446
GOTERM_BP_FAT	GO:0006754~ATP biosynthetic process	4	4.08163	0.0606086	YBL099W, Q0085, YPL078C, YDL004W	94	46	4739	4.3839	1	0.519324	61.0708
GOTERM_BP_FAT	GO:0046034~ATP metabolic process	4	4.08163	0.0638531	YBL099W, Q0085, YPL078C, YDL004W	94	47	4739	4.29063	1	0.526764	63.051
GOTERM_BP_FAT	GO:0009145~purine nucleoside triphosphate biosynthetic process	4	4.08163	0.0705784	YBL099W, Q0085, YPL078C, YDL004W	94	49	4739	4.1155	1	0.552455	66.8599
GOTERM_BP_FAT	GO:0009206~purine ribonucleoside triphosphate biosynthetic process	4	4.08163	0.0705784	YBL099W, Q0085, YPL078C, YDL004W	94	49	4739	4.1155	1	0.552455	66.8599
GOTERM_BP_FAT	GO:0009144~purine nucleoside triphosphate metabolic process	4	4.08163	0.0740568	YBL099W, Q0085, YPL078C, YDL004W	94	50	4739	4.03319	1	0.564892	68.6828
GOTERM_BP_FAT	GO:0009205~purine ribonucleoside triphosphate metabolic process	4	4.08163	0.0740568	YBL099W, Q0085, YPL078C, YDL004W	94	50	4739	4.03319	1	0.564892	68.6828
GOTERM_BP_FAT	GO:0009201~ribonucleoside triphosphate biosynthetic process	4	4.08163	0.0776105	YBL099W, Q0085, YPL078C, YDL004W	94	51	4739	3.95411	1	0.571587	70.4482
GOTERM_BP_FAT	GO:0009199~ribonucleoside triphosphate metabolic process	4	4.08163	0.0812383	YBL099W, Q0085, YPL078C, YDL004W	94	52	4739	3.87807	1	0.57821	72.1543
GOTERM_BP_FAT	GO:0009142~nucleoside triphosphate biosynthetic process	4	4.08163	0.0849388	YBL099W, Q0085, YPL078C, YDL004W	94	53	4739	3.8049	1	0.589938	73.7994
GOTERM_BP_FAT	GO:0009165~nucleotide biosynthetic process	6	6.12245	0.0880981	YBL099W, Q0085, YPL078C, YDL004W, YMR120C, YMR217W	94	121	4739	2.49991	1	0.593615	75.1316
GOTERM_BP_FAT	GO:0009141~nucleoside triphosphate metabolic process	4	4.08163	0.108587	YBL099W, Q0085, YPL078C, YDL004W	94	59	4739	3.41796	1	0.659534	82.3506
GOTERM_BP_FAT	GO:0044271~nitrogen compound biosynthetic process	10	10.2041	0.165233	YBL030C, YBL099W, Q0085, YPL078C, YOR155C, YDL004W, YMR120C, YMR217W, YFL018C, YLR180W	94	316	4739	1.59541	1	0.779414	93.4464
SP_PIR_KEYWORDS	ion transport	4	4.08163	0.223474	YBL099W, Q0085, YPL078C, YDL004W	98	102	6060	2.42497	1	0.660254	95.4984
GOTERM_BP_FAT	GO:0006812~cation transport	5	5.10204	0.286011	YBL099W, Q0085, YPL078C, YDL004W, YGR240C	94	138	4739	1.82663	1	0.90414	99.3801
GOTERM_MF_FAT	GO:0016887~ATPase activity	8	8.16327	0.383034	YBL099W, YER036C, Q0085, YPL078C, YLR249W, YDL004W, YGR240C, YBR080C	90	271	4062	1.33235	1	0.947581	99.7971
GOTERM_BP_FAT	GO:0055085~transmembrane transport	6	6.12245	0.54883	YBL030C, YBL099W, Q0085, YPL078C, YDL004W, YLR208W	94	250	4739	1.20996	1	0.990922	99.9994
Annotation Cluster 15	Enrichment Score: 1.3641255261173884
Category	Term	Count	%	PValue	Genes	List Total	Pop Hits	Pop Total	Fold Enrichment	Bonferroni	Benjamini	FDR
GOTERM_CC_FAT	GO:0005741~mitochondrial outer membrane	6	6.12245	0.0395775	YML086C, YGR086C, YPL004C, YKL150W, YKR001C, YGR049W	89	94	4382	3.14272	0.999571	0.257851	39.5142
GOTERM_CC_FAT	GO:0031968~organelle outer membrane	6	6.12245	0.044367	YML086C, YGR086C, YPL004C, YKL150W, YKR001C, YGR049W	89	97	4382	3.04552	0.999836	0.275817	43.1642
GOTERM_CC_FAT	GO:0019867~outer membrane	6	6.12245	0.0460378	YML086C, YGR086C, YPL004C, YKL150W, YKR001C, YGR049W	89	98	4382	3.01445	0.999883	0.276161	44.3891

## Sheet: peptide_fragment_negative
Annotation Cluster 1	Enrichment Score: 6.553499230292243
Category	Term	Count	%	PValue	Genes	List Total	Pop Hits	Pop Total	Fold Enrichment	Bonferroni	Benjamini	FDR
SP_PIR_KEYWORDS	amino-acid biosynthesis	15	11.1111	1.98072e-08	YOL058W, YIL094C, YDL131W, YGL009C, YGL026C, YIL116W, YJR137C, YJR109C, YER055C, YNL104C, YBR115C, YPR145W, YER081W, YHR018C, YCL030C	135	97	6060	6.94158	4.51604e-06	2.25802e-06	2.53583e-05
GOTERM_BP_FAT	GO:0016053~organic acid biosynthetic process	21	15.5556	2.40779e-08	YOL058W, YPL061W, YIL094C, YGL055W, YER061C, YDL131W, YGL009C, YIL116W, YGL026C, YLR304C, YJR137C, YER055C, YJR109C, YMR272C, YNL104C, YBR115C, YPR145W, YER081W, YHR018C, YCL030C, YNR016C	130	172	4739	4.45076	1.79619e-05	1.79619e-05	3.66202e-05
GOTERM_BP_FAT	GO:0046394~carboxylic acid biosynthetic process	21	15.5556	2.40779e-08	YOL058W, YPL061W, YIL094C, YGL055W, YER061C, YDL131W, YGL009C, YIL116W, YGL026C, YLR304C, YJR137C, YER055C, YJR109C, YMR272C, YNL104C, YBR115C, YPR145W, YER081W, YHR018C, YCL030C, YNR016C	130	172	4739	4.45076	1.79619e-05	1.79619e-05	3.66202e-05
GOTERM_BP_FAT	GO:0008652~cellular amino acid biosynthetic process	16	11.8519	2.58767e-06	YOL058W, YIL094C, YDL131W, YGL009C, YIL116W, YGL026C, YLR304C, YJR137C, YJR109C, YER055C, YNL104C, YBR115C, YPR145W, YER081W, YHR018C, YCL030C	130	134	4739	4.3527	0.00192854	0.000964735	0.00393553
GOTERM_BP_FAT	GO:0044271~nitrogen compound biosynthetic process	25	18.5185	2.98632e-06	YOL058W, YIL094C, YLR447C, YDL131W, YMR217W, YIL116W, YLR304C, YGL026C, YJR137C, YKL181W, YBR115C, YDL185W, YER081W, YPR145W, YGL234W, YHR018C, YLR359W, YMR178W, YGL009C, YER055C, YJR109C, YNL104C, YEL031W, YPR036W, YCL030C	130	316	4739	2.88401	0.00222532	0.000742323	0.00454181
GOTERM_BP_FAT	GO:0009309~amine biosynthetic process	16	11.8519	5.38146e-06	YOL058W, YIL094C, YDL131W, YGL009C, YIL116W, YGL026C, YLR304C, YJR137C, YJR109C, YER055C, YNL104C, YBR115C, YPR145W, YER081W, YHR018C, YCL030C	130	142	4739	4.10748	0.00400653	0.00100314	0.00818439
Annotation Cluster 2	Enrichment Score: 5.128483848875637
Category	Term	Count	%	PValue	Genes	List Total	Pop Hits	Pop Total	Fold Enrichment	Bonferroni	Benjamini	FDR
GOTERM_MF_FAT	GO:0000166~nucleotide binding	55	40.7407	4.10453e-09	YOL058W, YHR183W, YIL094C, YMR217W, YJL052W, YNL154C, YKL181W, YGR264C, YDL185W, YOR089C, YBR025C, YER081W, YJR045C, YLR229C, YLR153C, YML075C, YDL126C, YOL059W, YFL028C, YNL090W, YLR259C, YMR205C, YKR014C, YLL018C, YGR185C, YDR135C, YCL040W, YEL031W, YHR020W, YMR246W, YOR165W, YJR009C, YDR032C, YPR033C, YPL106C, YMR186W, YBL076C, YJR137C, YGL234W, YPR145W, YDR375C, YLR060W, YNR016C, YKL029C, YHR…	122	863	4062	2.12193	1.23546e-06	1.23546e-06	5.48768e-06
SP_PIR_KEYWORDS	nucleotide-binding	41	30.3704	6.08241e-09	YOL058W, YOR165W, YPR033C, YPL106C, YMR186W, YBL076C, YMR217W, YNL154C, YKL181W, YGR264C, YDL185W, YOR089C, YBR025C, YGL234W, YPR145W, YJR045C, YDR375C, YLR060W, YLR229C, YLR153C, YDL126C, YNR016C, YFL028C, YNL090W, YLR259C, YMR205C, YKR014C, YGR240C, YLL018C, YGR185C, YJR109C, YER055C, YDR135C, YEL031W, YCL040W, YHR019C, YJL034W, YHR020W, YPL226W, YCL030C, YMR246W	135	700	6060	2.62921	1.38679e-06	1.38679e-06	7.78703e-06
SP_PIR_KEYWORDS	atp-binding	35	25.9259	1.67275e-07	YOL058W, YPR033C, YPL106C, YMR186W, YBL076C, YMR217W, YNL154C, YKL181W, YGR264C, YDL185W, YGL234W, YPR145W, YJR045C, YDR375C, YLR060W, YLR153C, YDL126C, YNR016C, YFL028C, YLR259C, YMR205C, YGR240C, YLL018C, YGR185C, YJR109C, YER055C, YDR135C, YEL031W, YCL040W, YHR019C, YJL034W, YHR020W, YPL226W, YCL030C, YMR246W	135	603	6060	2.60549	3.81381e-05	7.62773e-06	0.000214155
GOTERM_MF_FAT	GO:0032555~purine ribonucleotide binding	42	31.1111	8.48037e-06	YOL058W, YOR165W, YPR033C, YPL106C, YMR186W, YBL076C, YMR217W, YNL154C, YKL181W, YGR264C, YDL185W, YOR089C, YBR025C, YGL234W, YPR145W, YJR045C, YDR375C, YLR060W, YLR229C, YLR153C, YDL126C, YNR016C, YFL028C, YNL090W, YLR259C, YMR205C, YKR014C, YGR240C, YLL018C, YGR185C, YJR109C, YER055C, YDR135C, YEL031W, YCL040W, YOR020C, YHR019C, YJL034W, YHR020W, YPL226W, YCL030C, YMR246W	122	714	4062	1.95853	0.00254935	0.000637947	0.0113375
GOTERM_MF_FAT	GO:0032553~ribonucleotide binding	42	31.1111	8.48037e-06	YOL058W, YOR165W, YPR033C, YPL106C, YMR186W, YBL076C, YMR217W, YNL154C, YKL181W, YGR264C, YDL185W, YOR089C, YBR025C, YGL234W, YPR145W, YJR045C, YDR375C, YLR060W, YLR229C, YLR153C, YDL126C, YNR016C, YFL028C, YNL090W, YLR259C, YMR205C, YKR014C, YGR240C, YLL018C, YGR185C, YJR109C, YER055C, YDR135C, YEL031W, YCL040W, YOR020C, YHR019C, YJL034W, YHR020W, YPL226W, YCL030C, YMR246W	122	714	4062	1.95853	0.00254935	0.000637947	0.0113375
SP_PIR_KEYWORDS	ATP	18	13.3333	2.04599e-05	YFL028C, YMR205C, YPR033C, YPL106C, YGR240C, YLR447C, YBL076C, YLL018C, YGR185C, YGR264C, YCL040W, YEL031W, YDR135C, YBR025C, YJR045C, YLR060W, YPL226W, YDL126C	135	242	6060	3.33884	0.00465404	0.000518189	0.0261907
GOTERM_MF_FAT	GO:0017076~purine nucleotide binding	42	31.1111	3.33574e-05	YOL058W, YOR165W, YPR033C, YPL106C, YMR186W, YBL076C, YMR217W, YNL154C, YKL181W, YGR264C, YDL185W, YOR089C, YBR025C, YGL234W, YPR145W, YJR045C, YDR375C, YLR060W, YLR229C, YLR153C, YDL126C, YNR016C, YFL028C, YNL090W, YLR259C, YMR205C, YKR014C, YGR240C, YLL018C, YGR185C, YJR109C, YER055C, YDR135C, YEL031W, YCL040W, YOR020C, YHR019C, YJL034W, YHR020W, YPL226W, YCL030C, YMR246W	122	754	4062	1.85463	0.00999049	0.00167206	0.0445889
GOTERM_MF_FAT	GO:0005524~ATP binding	36	26.6667	6.9511e-05	YOL058W, YPR033C, YPL106C, YMR186W, YBL076C, YMR217W, YNL154C, YKL181W, YGR264C, YDL185W, YGL234W, YPR145W, YJR045C, YDR375C, YLR060W, YLR153C, YDL126C, YNR016C, YFL028C, YLR259C, YMR205C, YGR240C, YLL018C, YGR185C, YJR109C, YER055C, YDR135C, YEL031W, YCL040W, YOR020C, YHR019C, YJL034W, YHR020W, YPL226W, YCL030C, YMR246W	122	618	4062	1.93952	0.0207062	0.00298461	0.0928949
GOTERM_MF_FAT	GO:0032559~adenyl ribonucleotide binding	36	26.6667	7.44288e-05	YOL058W, YPR033C, YPL106C, YMR186W, YBL076C, YMR217W, YNL154C, YKL181W, YGR264C, YDL185W, YGL234W, YPR145W, YJR045C, YDR375C, YLR060W, YLR153C, YDL126C, YNR016C, YFL028C, YLR259C, YMR205C, YGR240C, YLL018C, YGR185C, YJR109C, YER055C, YDR135C, YEL031W, YCL040W, YOR020C, YHR019C, YJL034W, YHR020W, YPL226W, YCL030C, YMR246W	122	620	4062	1.93326	0.0221548	0.00279657	0.0994641
GOTERM_MF_FAT	GO:0030554~adenyl nucleotide binding	36	26.6667	0.000269066	YOL058W, YPR033C, YPL106C, YMR186W, YBL076C, YMR217W, YNL154C, YKL181W, YGR264C, YDL185W, YGL234W, YPR145W, YJR045C, YDR375C, YLR060W, YLR153C, YDL126C, YNR016C, YFL028C, YLR259C, YMR205C, YGR240C, YLL018C, YGR185C, YJR109C, YER055C, YDR135C, YEL031W, YCL040W, YOR020C, YHR019C, YJL034W, YHR020W, YPL226W, YCL030C, YMR246W	122	660	4062	1.8161	0.0778061	0.00733657	0.359138
GOTERM_MF_FAT	GO:0001883~purine nucleoside binding	36	26.6667	0.000294512	YOL058W, YPR033C, YPL106C, YMR186W, YBL076C, YMR217W, YNL154C, YKL181W, YGR264C, YDL185W, YGL234W, YPR145W, YJR045C, YDR375C, YLR060W, YLR153C, YDL126C, YNR016C, YFL028C, YLR259C, YMR205C, YGR240C, YLL018C, YGR185C, YJR109C, YER055C, YDR135C, YEL031W, YCL040W, YOR020C, YHR019C, YJL034W, YHR020W, YPL226W, YCL030C, YMR246W	122	663	4062	1.80788	0.0848445	0.00736122	0.393041
GOTERM_MF_FAT	GO:0001882~nucleoside binding	36	26.6667	0.000341774	YOL058W, YPR033C, YPL106C, YMR186W, YBL076C, YMR217W, YNL154C, YKL181W, YGR264C, YDL185W, YGL234W, YPR145W, YJR045C, YDR375C, YLR060W, YLR153C, YDL126C, YNR016C, YFL028C, YLR259C, YMR205C, YGR240C, YLL018C, YGR185C, YJR109C, YER055C, YDR135C, YEL031W, YCL040W, YOR020C, YHR019C, YJL034W, YHR020W, YPL226W, YCL030C, YMR246W	122	668	4062	1.79435	0.0977753	0.00788351	0.455981
Annotation Cluster 3	Enrichment Score: 5.032454318263773
Category	Term	Count	%	PValue	Genes	List Total	Pop Hits	Pop Total	Fold Enrichment	Bonferroni	Benjamini	FDR
SP_PIR_KEYWORDS	oxidoreductase	21	15.5556	6.2406e-07	YOL059W, YKL029C, YHR042W, YPL061W, YGR192C, YJR009C, YML028W, YLL041C, YHR183W, YIL094C, YGL055W, YJL052W, YJR137C, YMR272C, YBR115C, YOL086C, YER081W, YCL030C, YML075C, YEL024W, YLR109W	135	255	6060	3.69673	0.000142276	2.3714e-05	0.000798953
GOTERM_MF_FAT	GO:0048037~cofactor binding	18	13.3333	2.75679e-06	YOL059W, YKL029C, YHR042W, YLR044C, YGR192C, YJR009C, YDR032C, YHR183W, YIL094C, YJL052W, YIL116W, YGL026C, YJR137C, YBR115C, YER081W, YCL017C, YCL030C, YML075C	122	157	4062	3.81727	0.000829452	0.000414812	0.00368572
GOTERM_MF_FAT	GO:0051287~NAD or NADH binding	8	5.92593	5.38639e-06	YOL059W, YKL029C, YGR192C, YJR009C, YER081W, YIL094C, YCL030C, YJL052W	122	25	4062	10.6544	0.00161999	0.00054029	0.00720126
GOTERM_MF_FAT	GO:0050662~coenzyme binding	14	10.3704	9.40455e-06	YKL029C, YOL059W, YHR042W, YLR044C, YGR192C, YJR009C, YDR032C, YHR183W, YIL094C, YJL052W, YJR137C, YER081W, YCL030C, YML075C	122	104	4062	4.48203	0.00282678	0.000565996	0.012573
GOTERM_BP_FAT	GO:0055114~oxidation reduction	24	17.7778	5.82682e-05	YOL059W, YGR231C, YKL029C, YHR042W, YPL061W, YGR192C, YJR009C, YML028W, YLL041C, YHR183W, YIL094C, YGL055W, YJL052W, YJR137C, YMR272C, YBR115C, YNL239W, YOL086C, YER081W, YGR132C, YCL030C, YML075C, YEL024W, YLR109W	130	352	4739	2.48549	0.0425381	0.0043375	0.0885838
SP_PIR_KEYWORDS	nad	10	7.40741	0.00012577	YOL059W, YKL029C, YPL061W, YGR192C, YJR009C, YOL086C, YER081W, YIL094C, YCL030C, YJL052W	135	88	6060	5.10101	0.02827	0.00260363	0.160898
Annotation Cluster 4	Enrichment Score: 3.8875210024222615
Category	Term	Count	%	PValue	Genes	List Total	Pop Hits	Pop Total	Fold Enrichment	Bonferroni	Benjamini	FDR
GOTERM_CC_FAT	GO:0001950~plasma membrane enriched fraction	13	9.62963	1.45865e-06	YGR192C, YJR009C, YDR032C, YMR186W, YJL052W, YNL154C, YCL040W, YPL004C, YDL222C, YOL086C, YLR229C, YMR307W, YLR109W	110	89	4382	5.81879	0.000304812	0.000304812	0.00184143
GOTERM_CC_FAT	GO:0005626~insoluble fraction	15	11.1111	0.000502956	YHR042W, YGR192C, YJR009C, YDR032C, YMR186W, YJL052W, YNL154C, YCL040W, YPL004C, YDL222C, YOL086C, YLR229C, YMR307W, YLR109W, YDL126C	110	206	4382	2.90071	0.0998054	0.034441	0.633093
GOTERM_CC_FAT	GO:0005624~membrane fraction	15	11.1111	0.000502956	YHR042W, YGR192C, YJR009C, YDR032C, YMR186W, YJL052W, YNL154C, YCL040W, YPL004C, YDL222C, YOL086C, YLR229C, YMR307W, YLR109W, YDL126C	110	206	4382	2.90071	0.0998054	0.034441	0.633093
GOTERM_CC_FAT	GO:0000267~cell fraction	16	11.8519	0.000763666	YHR042W, YGR192C, YJR009C, YDR032C, YMR186W, YJL052W, YGL009C, YNL154C, YCL040W, YPL004C, YOL086C, YDL222C, YLR229C, YMR307W, YLR109W, YDL126C	110	240	4382	2.65576	0.147573	0.0391306	0.959805
Annotation Cluster 5	Enrichment Score: 3.7442451942427204
Category	Term	Count	%	PValue	Genes	List Total	Pop Hits	Pop Total	Fold Enrichment	Bonferroni	Benjamini	FDR
GOTERM_BP_FAT	GO:0032268~regulation of cellular protein metabolic process	17	12.5926	9.22224e-05	YGR231C, YPL131W, YLR044C, YMR205C, YML028W, YGR240C, YBL076C, YLL018C, YKL060C, YGR264C, YGL123W, YBR025C, YGR132C, YPL226W, YLR060W, YCL030C, YER110C	130	201	4739	3.08316	0.0664877	0.00527841	0.14017
GOTERM_BP_FAT	GO:0010608~posttranscriptional regulation of gene expression	16	11.8519	0.000191298	YPL131W, YLR259C, YLR044C, YMR205C, YML028W, YGR240C, YBL076C, YLL018C, YKL060C, YGR264C, YGL123W, YBR025C, YLR060W, YPL226W, YCL030C, YER110C	130	192	4739	3.03782	0.133005	0.00789765	0.290551
GOTERM_BP_FAT	GO:0006417~regulation of translation	15	11.1111	0.000331678	YPL131W, YLR044C, YMR205C, YML028W, YGR240C, YBL076C, YLL018C, YKL060C, YGR264C, YGL123W, YBR025C, YLR060W, YPL226W, YCL030C, YER110C	130	180	4739	3.03782	0.219229	0.0129404	0.503265
Annotation Cluster 6	Enrichment Score: 2.9332088481015206
Category	Term	Count	%	PValue	Genes	List Total	Pop Hits	Pop Total	Fold Enrichment	Bonferroni	Benjamini	FDR
SP_PIR_KEYWORDS	ligase	16	11.8519	5.54585e-08	YOL058W, YPR033C, YLL018C, YMR217W, YBL076C, YGR185C, YGR264C, YJR109C, YHR019C, YHR020W, YPR145W, YGL234W, YLR060W, YLR153C, YMR246W, YNR016C	135	122	6060	5.88707	1.26445e-05	3.16113e-06	7.10009e-05
SP_PIR_KEYWORDS	Aminoacyl-tRNA synthetase	8	5.92593	1.30781e-05	YGR185C, YGR264C, YHR019C, YHR020W, YPR033C, YLR060W, YBL076C, YLL018C	135	37	6060	9.70571	0.00297738	0.000425883	0.0167419
GOTERM_BP_FAT	GO:0006418~tRNA aminoacylation for protein translation	8	5.92593	5.8765e-05	YGR185C, YGR264C, YHR019C, YHR020W, YPR033C, YLR060W, YBL076C, YLL018C	130	38	4739	7.67449	0.0428929	0.00397752	0.0893387
GOTERM_MF_FAT	GO:0004812~aminoacyl-tRNA ligase activity	8	5.92593	0.000102467	YGR185C, YGR264C, YHR019C, YHR020W, YPR033C, YLR060W, YBL076C, YLL018C	122	38	4062	7.00949	0.0303732	0.00342125	0.136909
GOTERM_BP_FAT	GO:0043038~amino acid activation	8	5.92593	0.000114736	YGR185C, YGR264C, YHR019C, YHR020W, YPR033C, YLR060W, YBL076C, YLL018C	130	42	4739	6.94359	0.0820366	0.00609547	0.17436
GOTERM_BP_FAT	GO:0043039~tRNA aminoacylation	8	5.92593	0.000114736	YGR185C, YGR264C, YHR019C, YHR020W, YPR033C, YLR060W, YBL076C, YLL018C	130	42	4739	6.94359	0.0820366	0.00609547	0.17436
GOTERM_MF_FAT	GO:0016876~ligase activity, forming aminoacyl-tRNA and related compounds	8	5.92593	0.00012183	YGR185C, YGR264C, YHR019C, YHR020W, YPR033C, YLR060W, YBL076C, YLL018C	122	39	4062	6.82976	0.0360086	0.00366058	0.162761
GOTERM_MF_FAT	GO:0016875~ligase activity, forming carbon-oxygen bonds	8	5.92593	0.00012183	YGR185C, YGR264C, YHR019C, YHR020W, YPR033C, YLR060W, YBL076C, YLL018C	122	39	4062	6.82976	0.0360086	0.00366058	0.162761
KEGG_PATHWAY	sce00970:Aminoacyl-tRNA biosynthesis	8	5.92593	0.00195605	YGR185C, YGR264C, YHR019C, YHR020W, YPR033C, YLR060W, YBL076C, YLL018C	70	39	1436	4.20806	0.0932587	0.0477703	1.86812
INTERPRO	IPR014729:Rossmann-like alpha/beta/alpha sandwich fold	6	4.44444	0.00269047	YGR185C, YOL058W, YGR264C, YPR145W, YMR217W, YBL076C	130	35	4584	6.04484	0.640757	0.400632	3.66099
INTERPRO	IPR006195:Aminoacyl-tRNA synthetase, class II, conserved region	4	2.96296	0.0110911	YHR019C, YHR020W, YPR033C, YLL018C	130	17	4584	8.29683	0.985566	0.756521	14.3073
GOTERM_BP_FAT	GO:0006399~tRNA metabolic process	10	7.40741	0.0410645	YGR185C, YGR264C, YHR019C, YHR020W, YCL017C, YDL047W, YPR033C, YLR060W, YBL076C, YLL018C	130	170	4739	2.14434	1	0.445786	47.1513
UP_SEQ_FEATURE	short sequence motif:"KMSKS" region	3	2.22222	0.042221	YGR185C, YGR264C, YBL076C	135	15	6060	8.97778	1	0.680661	44.4827
UP_SEQ_FEATURE	short sequence motif:"HIGH" region	3	2.22222	0.0531462	YGR185C, YGR264C, YBL076C	135	17	6060	7.92157	1	0.714182	52.5255
SP_PIR_KEYWORDS	protein biosynthesis	11	8.14815	0.0575746	YGR185C, YPL131W, YGR264C, YGL123W, YPL237W, YHR019C, YHR020W, YPR033C, YLR060W, YBL076C, YLL018C	135	257	6060	1.92131	0.999999	0.280902	53.1946
INTERPRO	IPR001412:Aminoacyl-tRNA synthetase, class I, conserved site	3	2.22222	0.0811639	YGR185C, YGR264C, YBL076C	130	17	4584	6.22262	1	0.959909	69.0207
GOTERM_BP_FAT	GO:0034660~ncRNA metabolic process	11	8.14815	0.63693	YGR185C, YGR264C, YGL123W, YHR019C, YHR020W, YCL017C, YDL047W, YPR033C, YLR060W, YBL076C, YLL018C	130	393	4739	1.02034	1	0.988879	100
Annotation Cluster 7	Enrichment Score: 2.8118434548833733
Category	Term	Count	%	PValue	Genes	List Total	Pop Hits	Pop Total	Fold Enrichment	Bonferroni	Benjamini	FDR
GOTERM_MF_FAT	GO:0051287~NAD or NADH binding	8	5.92593	5.38639e-06	YOL059W, YKL029C, YGR192C, YJR009C, YER081W, YIL094C, YCL030C, YJL052W	122	25	4062	10.6544	0.00161999	0.00054029	0.00720126
GOTERM_BP_FAT	GO:0006007~glucose catabolic process	10	7.40741	6.0473e-06	YKL060C, YCL040W, YLR044C, YGR192C, YJR009C, YMR205C, YOL086C, YHR183W, YGR240C, YJL052W	130	50	4739	7.29077	0.00450114	0.000901854	0.00919699
GOTERM_BP_FAT	GO:0046164~alcohol catabolic process	11	8.14815	7.90959e-06	YOL059W, YKL060C, YCL040W, YLR044C, YGR192C, YJR009C, YMR205C, YOL086C, YHR183W, YGR240C, YJL052W	130	65	4739	6.16911	0.0058832	0.000982946	0.0120291
UP_SEQ_FEATURE	binding site:NAD	7	5.18519	1.30985e-05	YOL059W, YKL029C, YGR192C, YJR009C, YOL086C, YER081W, YJL052W	135	25	6060	12.5689	0.00449579	0.00449579	0.0178671
GOTERM_BP_FAT	GO:0019320~hexose catabolic process	10	7.40741	1.5926e-05	YKL060C, YCL040W, YLR044C, YGR192C, YJR009C, YMR205C, YOL086C, YHR183W, YGR240C, YJL052W	130	56	4739	6.50962	0.0118106	0.00169583	0.0242193
SP_PIR_KEYWORDS	glycolysis	7	5.18519	1.6721e-05	YKL060C, YCL040W, YGR192C, YJR009C, YMR205C, YGR240C, YJL052W	135	26	6060	12.0855	0.00380516	0.000476439	0.021405
GOTERM_BP_FAT	GO:0046365~monosaccharide catabolic process	10	7.40741	2.83432e-05	YKL060C, YCL040W, YLR044C, YGR192C, YJR009C, YMR205C, YOL086C, YHR183W, YGR240C, YJL052W	130	60	4739	6.07564	0.0209223	0.00263955	0.0430987
GOTERM_BP_FAT	GO:0044275~cellular carbohydrate catabolic process	11	8.14815	3.271e-05	YOL059W, YKL060C, YCL040W, YLR044C, YGR192C, YJR009C, YMR205C, YOL086C, YHR183W, YGR240C, YJL052W	130	76	4739	5.27621	0.0241067	0.00270767	0.0497373
UP_SEQ_FEATURE	binding site:Glyceraldehyde 3-phosphate	4	2.96296	4.16184e-05	YKL060C, YGR192C, YJR009C, YJL052W	135	4	6060	44.8889	0.014215	0.00713295	0.0567593
KEGG_PATHWAY	sce00010:Glycolysis / Gluconeogenesis	11	8.14815	4.24847e-05	YKL060C, YCL040W, YPL061W, YLR044C, YGR192C, YJR009C, YMR205C, YOL086C, YLR153C, YGR240C, YJL052W	70	47	1436	4.80122	0.00212203	0.00212203	0.0409113
GOTERM_BP_FAT	GO:0016052~carbohydrate catabolic process	11	8.14815	7.86568e-05	YOL059W, YKL060C, YCL040W, YLR044C, YGR192C, YJR009C, YMR205C, YOL086C, YHR183W, YGR240C, YJL052W	130	84	4739	4.77372	0.0569918	0.00487809	0.119563
GOTERM_BP_FAT	GO:0006096~glycolysis	7	5.18519	0.000125668	YKL060C, YCL040W, YGR192C, YJR009C, YMR205C, YGR240C, YJL052W	130	30	4739	8.5059	0.0894933	0.00584249	0.190958
SP_PIR_KEYWORDS	homotetramer	5	3.7037	0.000258209	YOL058W, YGR192C, YJR009C, YHR018C, YJL052W	135	15	6060	14.963	0.0571795	0.00451894	0.33007
UP_SEQ_FEATURE	nucleotide phosphate-binding region:NAD	7	5.18519	0.000669212	YOL059W, YPL061W, YGR192C, YJR009C, YOL086C, YER081W, YJL052W	135	49	6060	6.4127	0.205694	0.0738897	0.909062
GOTERM_BP_FAT	GO:0006091~generation of precursor metabolites and energy	18	13.3333	0.000709064	YLR044C, YGR192C, YJR009C, YMR205C, YLL041C, YGR240C, YLR447C, YGL055W, YJL052W, YLR304C, YKL060C, YMR272C, YCL040W, YDL185W, YOL086C, YPR036W, YDR375C, YEL024W	130	264	4739	2.48549	0.410894	0.0261105	1.073
GOTERM_BP_FAT	GO:0006090~pyruvate metabolic process	6	4.44444	0.000821417	YKL029C, YKL060C, YLR044C, YGR192C, YJR009C, YJL052W	130	28	4739	7.81154	0.458292	0.0287699	1.24203
GOTERM_MF_FAT	GO:0016620~oxidoreductase activity, acting on the aldehyde or oxo group of donors, NAD or NADP as acceptor	5	3.7037	0.00103294	YPL061W, YBR115C, YGR192C, YJR009C, YJL052W	122	16	4062	10.4047	0.267342	0.0219746	1.37223
GOTERM_BP_FAT	GO:0006006~glucose metabolic process	10	7.40741	0.00126082	YKL060C, YCL040W, YLR044C, YGR192C, YJR009C, YMR205C, YOL086C, YHR183W, YGR240C, YJL052W	130	98	4739	3.71978	0.609827	0.0400943	1.90051
UP_SEQ_FEATURE	region of interest:Glyceraldehyde 3-phosphate binding	3	2.22222	0.00143499	YGR192C, YJR009C, YJL052W	135	3	6060	44.8889	0.389814	0.116176	1.9399
UP_SEQ_FEATURE	site:Activates thiol group during catalysis	3	2.22222	0.00143499	YGR192C, YJR009C, YJL052W	135	3	6060	44.8889	0.389814	0.116176	1.9399
GOTERM_BP_FAT	GO:0046165~alcohol biosynthetic process	7	5.18519	0.00215419	YKL060C, YKL181W, YLR044C, YGR192C, YJR009C, YOL086C, YJL052W	130	50	4739	5.10354	0.799864	0.0648344	3.22665
INTERPRO	IPR006424:Glyceraldehyde-3-phosphate dehydrogenase, type I	3	2.22222	0.00231434	YGR192C, YJR009C, YJL052W	130	3	4584	35.2615	0.585411	0.585411	3.15676
INTERPRO	IPR000173:Glyceraldehyde 3-phosphate dehydrogenase	3	2.22222	0.00231434	YGR192C, YJR009C, YJL052W	130	3	4584	35.2615	0.585411	0.585411	3.15676
GOTERM_MF_FAT	GO:0004365~glyceraldehyde-3-phosphate dehydrogenase (phosphorylating) activity	3	2.22222	0.00258908	YGR192C, YJR009C, YJL052W	122	3	4062	33.2951	0.541742	0.0476	3.40665
GOTERM_MF_FAT	GO:0008943~glyceraldehyde-3-phosphate dehydrogenase activity	3	2.22222	0.00258908	YGR192C, YJR009C, YJL052W	122	3	4062	33.2951	0.541742	0.0476	3.40665
UP_SEQ_FEATURE	binding site:NAD; via carbonyl oxygen	3	2.22222	0.00282836	YGR192C, YJR009C, YJL052W	135	4	6060	33.6667	0.622557	0.177056	3.79012
GOTERM_BP_FAT	GO:0005996~monosaccharide metabolic process	11	8.14815	0.00328381	YKL060C, YKL181W, YCL040W, YLR044C, YGR192C, YJR009C, YMR205C, YOL086C, YHR183W, YGR240C, YJL052W	130	134	4739	2.99248	0.91403	0.0900586	4.87951
PIR_SUPERFAMILY	PIRSF000149:GAP_DH	3	2.22222	0.00333659	YGR192C, YJR009C, YJL052W	106	3	3099	29.2358	0.341487	0.341487	3.79119
GOTERM_BP_FAT	GO:0019318~hexose metabolic process	10	7.40741	0.0050667	YKL060C, YCL040W, YLR044C, YGR192C, YJR009C, YMR205C, YOL086C, YHR183W, YGR240C, YJL052W	130	120	4739	3.03782	0.97739	0.130943	7.43469
GOTERM_BP_FAT	GO:0046364~monosaccharide biosynthetic process	5	3.7037	0.0064637	YKL060C, YKL181W, YGR192C, YJR009C, YJL052W	130	28	4739	6.50962	0.992074	0.144484	9.39184
GOTERM_BP_FAT	GO:0006094~gluconeogenesis	4	2.96296	0.0101335	YKL060C, YGR192C, YJR009C, YJL052W	130	17	4739	8.57738	0.999499	0.205663	14.3506
UP_SEQ_FEATURE	active site:Nucleophile	7	5.18519	0.0150144	YBR093C, YPL061W, YOR099W, YGR192C, YJR009C, YMR307W, YJL052W	135	91	6060	3.45299	0.994506	0.439113	18.6471
GOTERM_BP_FAT	GO:0019319~hexose biosynthetic process	4	2.96296	0.0160099	YKL060C, YGR192C, YJR009C, YJL052W	130	20	4739	7.29077	0.999994	0.271555	21.7661
SP_PIR_KEYWORDS	gluconeogenesis	3	2.22222	0.0322764	YGR192C, YJR009C, YJL052W	135	13	6060	10.359	0.999436	0.202823	34.2977
KEGG_PATHWAY	sce00030:Pentose phosphate pathway	5	3.7037	0.0417755	YKL060C, YKL181W, YMR205C, YHR183W, YGR240C	70	28	1436	3.66327	0.881597	0.299254	33.7015
GOTERM_BP_FAT	GO:0006800~oxygen and reactive oxygen species metabolic process	3	2.22222	0.0612648	YGR192C, YJR009C, YJL052W	130	15	4739	7.29077	1	0.510612	61.7698
GOTERM_CC_FAT	GO:0005811~lipid particle	4	2.96296	0.0673751	YGR192C, YJR009C, YMR246W, YJL052W	110	38	4382	4.1933	1	0.535723	58.5454
GOTERM_BP_FAT	GO:0016051~carbohydrate biosynthetic process	6	4.44444	0.104623	YKL060C, YKL181W, YGR192C, YJR009C, YJL052W, YNL048W	130	92	4739	2.37742	1	0.625229	81.3768
KEGG_PATHWAY	sce00051:Fructose and mannose metabolism	4	2.96296	0.125488	YKL060C, YCL040W, YMR205C, YGR240C	70	26	1436	3.15604	0.998775	0.567451	72.5134
GOTERM_BP_FAT	GO:0034637~cellular carbohydrate biosynthetic process	5	3.7037	0.151617	YKL060C, YKL181W, YGR192C, YJR009C, YJL052W	130	76	4739	2.39828	1	0.699572	91.7974
GOTERM_CC_FAT	GO:0009277~fungal-type cell wall	5	3.7037	0.220923	YBR093C, YGR192C, YJR009C, YMR307W, YJL052W	110	97	4382	2.05342	1	0.834564	95.7216
GOTERM_CC_FAT	GO:0005618~cell wall	5	3.7037	0.25884	YBR093C, YGR192C, YJR009C, YMR307W, YJL052W	110	104	4382	1.91521	1	0.858628	97.721
GOTERM_CC_FAT	GO:0030312~external encapsulating structure	5	3.7037	0.25884	YBR093C, YGR192C, YJR009C, YMR307W, YJL052W	110	104	4382	1.91521	1	0.858628	97.721
Annotation Cluster 8	Enrichment Score: 2.5380233966795918
Category	Term	Count	%	PValue	Genes	List Total	Pop Hits	Pop Total	Fold Enrichment	Bonferroni	Benjamini	FDR
SP_PIR_KEYWORDS	stress response	9	6.66667	0.000492077	YDR214W, YLR259C, YOR165W, YJL034W, YDL222C, YJR045C, YPL106C, YMR186W, YNL099C	135	84	6060	4.80952	0.106153	0.00798376	0.628157
GOTERM_BP_FAT	GO:0042026~protein refolding	5	3.7037	0.000947072	YLR259C, YOR020C, YJR045C, YPL106C, YMR186W	130	17	4739	10.7217	0.506805	0.0316189	1.43076
GOTERM_BP_FAT	GO:0006457~protein folding	10	7.40741	0.00233795	YGR231C, YDR214W, YLR259C, YOR020C, YJL034W, YJR045C, YGR132C, YPL106C, YMR186W, YJL117W	130	107	4739	3.4069	0.825556	0.0674627	3.49735
SP_PIR_KEYWORDS	Chaperone	8	5.92593	0.00359179	YDR214W, YLR259C, YOR020C, YLR199C, YJR045C, YPL106C, YMR186W, YOR254C	135	90	6060	3.99012	0.559746	0.0422601	4.50218
GOTERM_MF_FAT	GO:0051082~unfolded protein binding	8	5.92593	0.0111543	YLR259C, YOR020C, YJL034W, YML028W, YJR045C, YPL106C, YMR186W, YJL117W	122	83	4062	3.20916	0.965827	0.131233	13.9266
SP_PIR_KEYWORDS	molecular chaperone	4	2.96296	0.0135473	YLR259C, YOR020C, YJR045C, YPL106C	135	23	6060	7.80676	0.955395	0.112735	16.0229
Annotation Cluster 9	Enrichment Score: 1.7942437749515165
Category	Term	Count	%	PValue	Genes	List Total	Pop Hits	Pop Total	Fold Enrichment	Bonferroni	Benjamini	FDR
SP_PIR_KEYWORDS	mitochondrion	29	21.4815	0.00134643	YGR231C, YLL041C, YPR097W, YOR090C, YPR033C, YBR251W, YMR186W, YIL094C, YDL131W, YMR203W, YLR304C, YDL226C, YOR089C, YJR045C, YDR375C, YEL024W, YOL059W, YKL029C, YGR082W, YLR259C, YBR291C, YER061C, YOR020C, YNL104C, YDL198C, YNL239W, YNL131W, YCL017C, YGR132C	135	706	6060	1.84388	0.264491	0.0190164	1.71014
UP_SEQ_FEATURE	transit peptide:Mitochondrion	13	9.62963	0.0539158	YKL029C, YOL059W, YLR259C, YLL041C, YPR033C, YBR251W, YIL094C, YDL131W, YLR304C, YNL239W, YCL017C, YJR045C, YEL024W	135	324	6060	1.8011	1	0.696268	53.0492
SP_PIR_KEYWORDS	transit peptide	13	9.62963	0.0570649	YKL029C, YOL059W, YLR259C, YLL041C, YPR033C, YBR251W, YIL094C, YDL131W, YLR304C, YNL239W, YCL017C, YJR045C, YEL024W	135	327	6060	1.78457	0.999998	0.290722	52.8695
Annotation Cluster 10	Enrichment Score: 1.7522925850562774
Category	Term	Count	%	PValue	Genes	List Total	Pop Hits	Pop Total	Fold Enrichment	Bonferroni	Benjamini	FDR
SP_PIR_KEYWORDS	manganese	7	5.18519	0.000669212	YJR109C, YOR099W, YGL234W, YDL047W, YOR090C, YIL094C, YNR016C	135	49	6060	6.4127	0.141554	0.0101238	0.853386
GOTERM_MF_FAT	GO:0030145~manganese ion binding	7	5.18519	0.00271987	YJR109C, YOR099W, YGL234W, YDL047W, YOR090C, YIL094C, YNR016C	122	48	4062	4.85553	0.559479	0.0470791	3.57587
INTERPRO	IPR011761:ATP-grasp fold	3	2.22222	0.0248535	YJR109C, YGL234W, YNR016C	130	9	4584	11.7538	0.99993	0.852324	29.4195
INTERPRO	IPR013817:Pre-ATP-grasp fold	3	2.22222	0.0248535	YJR109C, YGL234W, YNR016C	130	9	4584	11.7538	0.99993	0.852324	29.4195
UP_SEQ_FEATURE	metal ion-binding site:Manganese 1	3	2.22222	0.0322764	YJR109C, YOR090C, YNR016C	135	13	6060	10.359	0.999987	0.641569	36.0817
UP_SEQ_FEATURE	metal ion-binding site:Manganese 2	3	2.22222	0.0322764	YJR109C, YOR090C, YNR016C	135	13	6060	10.359	0.999987	0.641569	36.0817
INTERPRO	IPR013816:ATP-grasp fold, subdomain 2	3	2.22222	0.0431286	YJR109C, YGL234W, YNR016C	130	12	4584	8.81538	1	0.876819	45.6826
GOTERM_MF_FAT	GO:0016879~ligase activity, forming carbon-nitrogen bonds	7	5.18519	0.189774	YPR093C, YOL058W, YJR109C, YPR145W, YGL234W, YMR217W, YNR016C	122	130	4062	1.79281	1	0.747672	94.001
Annotation Cluster 11	Enrichment Score: 1.7222370247781664
Category	Term	Count	%	PValue	Genes	List Total	Pop Hits	Pop Total	Fold Enrichment	Bonferroni	Benjamini	FDR
UP_SEQ_FEATURE	domain:Flavodoxin-like	3	2.22222	0.00947628	YJR137C, YHR042W, YDR032C	135	7	6060	19.2381	0.962198	0.335967	12.1806
INTERPRO	IPR008254:Flavodoxin/nitric oxide synthase	3	2.22222	0.015042	YJR137C, YHR042W, YDR032C	130	7	4584	15.1121	0.996847	0.763035	18.9271
GOTERM_MF_FAT	GO:0010181~FMN binding	3	2.22222	0.047791	YJR137C, YHR042W, YDR032C	122	12	4062	8.32377	1	0.343707	48.0417
Annotation Cluster 12	Enrichment Score: 1.6974172902011815
Category	Term	Count	%	PValue	Genes	List Total	Pop Hits	Pop Total	Fold Enrichment	Bonferroni	Benjamini	FDR
SP_PIR_KEYWORDS	glycolysis	7	5.18519	1.6721e-05	YKL060C, YCL040W, YGR192C, YJR009C, YMR205C, YGR240C, YJL052W	135	26	6060	12.0855	0.00380516	0.000476439	0.021405
GOTERM_BP_FAT	GO:0006096~glycolysis	7	5.18519	0.000125668	YKL060C, YCL040W, YGR192C, YJR009C, YMR205C, YGR240C, YJL052W	130	30	4739	8.5059	0.0894933	0.00584249	0.190958
GOTERM_MF_FAT	GO:0019200~carbohydrate kinase activity	3	2.22222	0.0717723	YCL040W, YMR205C, YGR240C	122	15	4062	6.65902	1	0.437193	63.0557
KEGG_PATHWAY	sce00051:Fructose and mannose metabolism	4	2.96296	0.125488	YKL060C, YCL040W, YMR205C, YGR240C	70	26	1436	3.15604	0.998775	0.567451	72.5134
KEGG_PATHWAY	sce00052:Galactose metabolism	3	2.22222	0.267466	YCL040W, YMR205C, YGR240C	70	21	1436	2.93061	1	0.72661	95.01
SP_PIR_KEYWORDS	phosphotransferase	4	2.96296	0.3934	YCL040W, YMR205C, YGR240C, YGL019W	135	102	6060	1.76035	1	0.799164	99.8338
SP_PIR_KEYWORDS	kinase	5	3.7037	0.659068	YNL154C, YKL181W, YCL040W, YMR205C, YGR240C	135	202	6060	1.11111	1	0.956952	99.9999
Annotation Cluster 13	Enrichment Score: 1.6366689416321372
Category	Term	Count	%	PValue	Genes	List Total	Pop Hits	Pop Total	Fold Enrichment	Bonferroni	Benjamini	FDR
GOTERM_BP_FAT	GO:0055085~transmembrane transport	19	14.0741	0.00012129	YGR082W, YPL094C, YLR259C, YJL039C, YBR291C, YLR447C, YMR203W, YGR065C, YEL031W, YDR135C, YDL185W, YDL198C, YJL034W, YNL131W, YPR036W, YJR045C, YOR254C, YER110C, YKR082W	130	250	4739	2.77049	0.0865148	0.00601438	0.184312
GOTERM_BP_FAT	GO:0065002~intracellular protein transmembrane transport	11	8.14815	0.000155778	YGR082W, YPL094C, YLR259C, YJL039C, YJL034W, YNL131W, YJR045C, YER110C, YMR203W, YOR254C, YKR082W	130	91	4739	4.40651	0.10972	0.00681311	0.236661
GOTERM_BP_FAT	GO:0033365~protein localization in organelle	11	8.14815	0.00798954	YGR082W, YPL094C, YLR259C, YJL034W, YNL131W, YJR045C, YER110C, YMR203W, YOR254C, YNR016C, YKR082W	130	152	4739	2.63811	0.997482	0.17056	11.4853
GOTERM_BP_FAT	GO:0006605~protein targeting	13	9.62963	0.0284095	YPL094C, YGR082W, YLR259C, YKR014C, YMR203W, YOR089C, YJL034W, YNL131W, YJR045C, YOR254C, YER110C, YKR082W, YNR016C	130	239	4739	1.98285	1	0.386543	35.4893
GOTERM_BP_FAT	GO:0046907~intracellular transport	25	18.5185	0.0365173	YJL039C, YLR447C, YFL004W, YMR203W, YDL226C, YMR266W, YOR089C, YJR045C, YNL263C, YJL117W, YNL044W, YNR016C, YPL094C, YGR082W, YLR259C, YKR014C, YBR291C, YGL123W, YJL034W, YNL131W, YPL226W, YOR254C, YER110C, YKR082W, YPL145C	130	608	4739	1.49892	1	0.432414	43.2088
GOTERM_MF_FAT	GO:0008565~protein transporter activity	6	4.44444	0.0384012	YGR082W, YPL094C, YNL131W, YER110C, YMR203W, YOR254C	122	63	4062	3.17096	0.999992	0.324894	40.7577
GOTERM_BP_FAT	GO:0045184~establishment of protein localization	22	16.2963	0.0566463	YGR082W, YPL094C, YLR259C, YJL039C, YNL149C, YKR014C, YMR203W, YDL226C, YOR089C, YJL034W, YNL131W, YJL212C, YJR045C, YNL263C, YML075C, YMR307W, YNL044W, YOR254C, YER110C, YNR016C, YDL126C, YKR082W	130	540	4739	1.48516	1	0.498681	58.807
GOTERM_BP_FAT	GO:0006886~intracellular protein transport	15	11.1111	0.0569654	YGR082W, YPL094C, YLR259C, YJL039C, YKR014C, YMR203W, YDL226C, YOR089C, YJL034W, YNL131W, YJR045C, YOR254C, YER110C, YKR082W, YNR016C	130	325	4739	1.68249	1	0.495237	59.0184
SP_PIR_KEYWORDS	protein transport	14	10.3704	0.0570775	YGR082W, YPL094C, YJL039C, YKR014C, YMR203W, YDL226C, YOR089C, YNL131W, YJL212C, YNL263C, YOR254C, YER110C, YDL126C, YKR082W	135	363	6060	1.73125	0.999998	0.284659	52.8775
GOTERM_BP_FAT	GO:0017038~protein import	8	5.92593	0.0629405	YGR082W, YLR259C, YNL131W, YJR045C, YER110C, YMR203W, YNR016C, YKR082W	130	130	4739	2.24331	1	0.515106	62.7947
GOTERM_BP_FAT	GO:0008104~protein localization	23	17.037	0.0828192	YGR082W, YPL094C, YLR259C, YJL039C, YNL149C, YKR014C, YFL004W, YMR203W, YDL226C, YOR089C, YJL034W, YNL131W, YJL212C, YJR045C, YNL263C, YML075C, YMR307W, YNL044W, YOR254C, YER110C, YNR016C, YDL126C, YKR082W	130	597	4739	1.40442	1	0.576794	73.1481
GOTERM_BP_FAT	GO:0034613~cellular protein localization	15	11.1111	0.113299	YGR082W, YPL094C, YLR259C, YJL039C, YKR014C, YMR203W, YDL226C, YOR089C, YJL034W, YNL131W, YJR045C, YOR254C, YER110C, YKR082W, YNR016C	130	362	4739	1.51052	1	0.647632	83.9403
GOTERM_BP_FAT	GO:0015031~protein transport	19	14.0741	0.134179	YGR082W, YPL094C, YLR259C, YJL039C, YNL149C, YKR014C, YMR203W, YDL226C, YOR089C, YJL034W, YNL131W, YJL212C, YJR045C, YNL263C, YOR254C, YER110C, YNR016C, YDL126C, YKR082W	130	502	4739	1.37973	1	0.689097	88.8226
GOTERM_BP_FAT	GO:0070727~cellular macromolecule localization	15	11.1111	0.139076	YGR082W, YPL094C, YLR259C, YJL039C, YKR014C, YMR203W, YDL226C, YOR089C, YJL034W, YNL131W, YJR045C, YOR254C, YER110C, YKR082W, YNR016C	130	375	4739	1.45815	1	0.695303	89.7465
Annotation Cluster 14	Enrichment Score: 1.6263425700874201
Category	Term	Count	%	PValue	Genes	List Total	Pop Hits	Pop Total	Fold Enrichment	Bonferroni	Benjamini	FDR
GOTERM_CC_FAT	GO:0005783~endoplasmic reticulum	20	14.8148	0.0114146	YPL094C, YHR042W, YEL002C, YOR165W, YNL149C, YGL055W, YKR014C, YJR088C, YFL004W, YMR272C, YEL031W, YJL034W, YNL263C, YML075C, YJL117W, YNL044W, YOR254C, YNL048W, YNR016C, YDL126C	110	441	4382	1.80664	0.909226	0.259124	13.4917
GOTERM_CC_FAT	GO:0012505~endomembrane system	17	12.5926	0.0125907	YPL094C, YJL039C, YEL002C, YOR165W, YNL149C, YPR174C, YGL055W, YEL031W, YDL185W, YNL263C, YML075C, YOR254C, YER110C, YNR016C, YPL145C, YDL126C, YKR082W	110	352	4382	1.92392	0.929219	0.254903	14.782
GOTERM_CC_FAT	GO:0044432~endoplasmic reticulum part	11	8.14815	0.0170725	YPL094C, YEL031W, YOR165W, YEL002C, YJL034W, YNL263C, YML075C, YGL055W, YOR254C, YNR016C, YDL126C	110	187	4382	2.34332	0.972648	0.279045	19.5383
SP_PIR_KEYWORDS	endoplasmic reticulum	15	11.1111	0.0179403	YPL094C, YHR042W, YEL002C, YOR165W, YNL149C, YKR014C, YGL055W, YJR088C, YMR272C, YJL034W, YNL263C, YML075C, YOR254C, YNL048W, YDL126C	135	341	6060	1.97458	0.983877	0.137061	20.6869
GOTERM_CC_FAT	GO:0005789~endoplasmic reticulum membrane	10	7.40741	0.0192935	YPL094C, YEL031W, YOR165W, YEL002C, YNL263C, YML075C, YGL055W, YOR254C, YNR016C, YDL126C	110	163	4382	2.44395	0.982953	0.287741	21.8036
GOTERM_CC_FAT	GO:0042175~nuclear envelope-endoplasmic reticulum network	10	7.40741	0.0254739	YPL094C, YEL031W, YOR165W, YEL002C, YNL263C, YML075C, YGL055W, YOR254C, YNR016C, YDL126C	110	171	4382	2.32961	0.995452	0.319697	27.8019
UP_SEQ_FEATURE	topological domain:Lumenal	9	6.66667	0.190746	YPL094C, YMR272C, YOR099W, YOR165W, YEL002C, YNL263C, YGL055W, YOR254C, YNL048W	135	251	6060	1.60956	1	0.963459	94.4265
Annotation Cluster 15	Enrichment Score: 1.6196448421220295
Category	Term	Count	%	PValue	Genes	List Total	Pop Hits	Pop Total	Fold Enrichment	Bonferroni	Benjamini	FDR
GOTERM_BP_FAT	GO:0009064~glutamine family amino acid metabolic process	7	5.18519	0.00543903	YOL058W, YJR109C, YPR145W, YKR039W, YHR018C, YMR217W, YLR304C	130	60	4739	4.25295	0.982899	0.130899	7.96013
SP_PIR_KEYWORDS	arginine biosynthesis	3	2.22222	0.015781	YOL058W, YJR109C, YHR018C	135	9	6060	14.963	0.973398	0.125693	18.425
GOTERM_BP_FAT	GO:0006526~arginine biosynthetic process	3	2.22222	0.0286776	YOL058W, YJR109C, YHR018C	130	10	4739	10.9362	1	0.382676	35.7595
KEGG_PATHWAY	sce00250:Alanine, aspartate and glutamate metabolism	5	3.7037	0.0287547	YOL058W, YJR109C, YPR145W, YHR018C, YLR359W	70	25	1436	4.10286	0.767488	0.305597	24.4978
GOTERM_BP_FAT	GO:0009084~glutamine family amino acid biosynthetic process	4	2.96296	0.0393215	YOL058W, YJR109C, YHR018C, YLR304C	130	28	4739	5.20769	1	0.437578	45.6714
GOTERM_BP_FAT	GO:0006525~arginine metabolic process	3	2.22222	0.0688009	YOL058W, YJR109C, YHR018C	130	16	4739	6.8351	1	0.532176	66.1806

## Sheet: peptide_mean_positive
Annotation Cluster 1	Enrichment Score: 5.792209951763834
Category	Term	Count	%	PValue	Genes	List Total	Pop Hits	Pop Total	Fold Enrichment	Bonferroni	Benjamini	FDR
SP_PIR_KEYWORDS	membrane-associated complex	10	26.3158	1.04965e-13	Q0085, Q0045, Q0250, YLR038C, YDL004W, YGL187C, YBR039W, YMR256C, YPR191W, YGL191W	38	32	6060	49.8355	9.65228e-12	9.65228e-12	1.14619e-10
GOTERM_CC_FAT	GO:0044429~mitochondrial part	22	57.8947	8.8225e-13	YMR056C, YPR166C, Q0045, YLR038C, Q0250, YDR041W, YGR049W, YJR144W, YDL181W, YMR256C, YPR191W, YGL129C, YGL191W, YBL030C, YML054C, Q0085, YKL085W, YDL004W, YBR039W, YGL187C, YFL018C, YBR221C	33	519	4382	5.62877	1.12051e-10	1.12051e-10	1.0232e-09
GOTERM_BP_FAT	GO:0006091~generation of precursor metabolites and energy	18	47.3684	9.56584e-13	YMR056C, YEL011W, Q0045, Q0250, YER062C, YDR099W, YMR256C, YPR191W, YLR258W, YGL191W, YBL030C, YML054C, Q0085, YKL085W, YDL004W, YBR039W, YGL187C, YBR221C	37	264	4739	8.7328	3.42451e-10	3.42451e-10	1.31267e-09
SP_PIR_KEYWORDS	mitochondrion	22	57.8947	3.90612e-11	YMR056C, YPR166C, Q0045, YLR038C, Q0250, YDR041W, YJR144W, YDL181W, YMR256C, YPR191W, YGL129C, YGL191W, YBL030C, YML054C, Q0085, YKL085W, YLR342W, YDL004W, YBR039W, YGL187C, YFL018C, YBR221C	38	706	6060	4.96943	3.59363e-09	1.79682e-09	4.26737e-08
SP_PIR_KEYWORDS	respiratory chain	8	21.0526	1.41229e-10	YML054C, Q0045, Q0250, YLR038C, YGL187C, YMR256C, YPR191W, YGL191W	38	27	6060	47.2515	1.29931e-08	4.33102e-09	1.5429e-07
SP_PIR_KEYWORDS	oxidative phosphorylation	8	21.0526	1.87487e-10	Q0085, Q0045, Q0250, YLR038C, YGL187C, YMR256C, YPR191W, YGL191W	38	28	6060	45.5639	1.72488e-08	4.31221e-09	2.04827e-07
SP_PIR_KEYWORDS	mitochondrial inner membrane	8	21.0526	1.03283e-09	YBL030C, Q0085, Q0045, Q0250, YLR038C, YDL004W, YGL187C, YGL191W	38	35	6060	36.4511	9.50206e-08	1.90041e-08	1.12835e-06
GOTERM_CC_FAT	GO:0070469~respiratory chain	8	21.0526	1.63115e-09	YML054C, Q0045, Q0250, YLR038C, YGL187C, YMR256C, YPR191W, YGL191W	33	32	4382	33.197	2.07156e-07	1.03578e-07	1.89165e-06
GOTERM_MF_FAT	GO:0015078~hydrogen ion transmembrane transporter activity	10	26.3158	1.71642e-09	Q0085, Q0045, Q0250, YLR038C, YDL004W, YGL187C, YBR039W, YMR256C, YPR191W, YGL191W	35	66	4062	17.5844	1.73358e-07	1.73358e-07	1.90868e-06
GOTERM_BP_FAT	GO:0015980~energy derivation by oxidation of organic compounds	13	34.2105	3.10671e-09	YMR056C, YEL011W, Q0250, Q0045, YER062C, YDR099W, YMR256C, YPR191W, YLR258W, YGL191W, YBL030C, YKL085W, YGL187C	37	178	4739	9.35424	1.1122e-06	5.56102e-07	4.26326e-06
GOTERM_CC_FAT	GO:0005739~mitochondrion	25	65.7895	3.2202e-09	YPR166C, Q0045, Q0250, YDR041W, YJR144W, YDL181W, YPR191W, YGL129C, YER080W, YBL030C, YML054C, Q0085, YLR342W, YGL187C, YBR039W, YFL018C, YMR056C, YLR038C, YGR049W, YMR256C, YGL191W, YKL085W, YPR149W, YDL004W, YBR221C	33	1090	4382	3.04559	4.08966e-07	1.36322e-07	3.73449e-06
GOTERM_MF_FAT	GO:0015077~monovalent inorganic cation transmembrane transporter activity	10	26.3158	3.35777e-09	Q0085, Q0045, Q0250, YLR038C, YDL004W, YGL187C, YBR039W, YMR256C, YPR191W, YGL191W	35	71	4062	16.3461	3.39135e-07	1.69568e-07	3.73389e-06
GOTERM_BP_FAT	GO:0055114~oxidation reduction	16	42.1053	1.13798e-08	YMR056C, Q0045, Q0250, YLR038C, YDL181W, YMR256C, YPR191W, YGL191W, YBL030C, YML054C, YKL085W, YDL004W, YGL187C, YBR039W, YFL018C, YBR221C	37	352	4739	5.82187	4.07397e-06	1.35799e-06	1.56162e-05
GOTERM_CC_FAT	GO:0045277~respiratory chain complex IV	6	15.7895	1.14518e-08	Q0045, Q0250, YLR038C, YGL187C, YMR256C, YGL191W	33	12	4382	66.3939	1.45438e-06	3.63595e-07	1.32807e-05
GOTERM_CC_FAT	GO:0005751~mitochondrial respiratory chain complex IV	6	15.7895	1.14518e-08	Q0045, Q0250, YLR038C, YGL187C, YMR256C, YGL191W	33	12	4382	66.3939	1.45438e-06	3.63595e-07	1.32807e-05
GOTERM_CC_FAT	GO:0044455~mitochondrial membrane part	11	28.9474	1.18997e-08	Q0085, Q0045, Q0250, YLR038C, YDL004W, YDL181W, YGL187C, YBR039W, YMR256C, YPR191W, YGL191W	33	128	4382	11.4115	1.51126e-06	3.02253e-07	1.38002e-05
GOTERM_CC_FAT	GO:0005743~mitochondrial inner membrane	13	34.2105	1.50997e-08	YMR056C, Q0250, YLR038C, Q0045, YMR256C, YDL181W, YPR191W, YGL191W, YBL030C, Q0085, YDL004W, YGL187C, YBR039W	33	217	4382	7.95503	1.91766e-06	3.19611e-07	1.75112e-05
GOTERM_CC_FAT	GO:0005746~mitochondrial respiratory chain	7	18.4211	2.45869e-08	Q0045, Q0250, YLR038C, YGL187C, YMR256C, YPR191W, YGL191W	33	27	4382	34.4265	3.12253e-06	4.46077e-07	2.85136e-05
GOTERM_CC_FAT	GO:0019866~organelle inner membrane	13	34.2105	2.51573e-08	YMR056C, Q0250, YLR038C, Q0045, YMR256C, YDL181W, YPR191W, YGL191W, YBL030C, Q0085, YDL004W, YGL187C, YBR039W	33	227	4382	7.60459	3.19497e-06	3.99372e-07	2.9175e-05
GOTERM_CC_FAT	GO:0005740~mitochondrial envelope	15	39.4737	3.33839e-08	YMR056C, Q0250, YLR038C, Q0045, YGR049W, YDL181W, YMR256C, YPR191W, YGL191W, YBL030C, YML054C, Q0085, YDL004W, YGL187C, YBR039W	33	344	4382	5.79017	4.23974e-06	4.71083e-07	3.87154e-05
SP_PIR_KEYWORDS	mitochondrion inner membrane	11	28.9474	6.86326e-08	YBL030C, YMR056C, Q0085, Q0045, Q0250, YDL004W, YGL187C, YBR039W, YMR256C, YPR191W, YGL191W	38	179	6060	9.80006	6.31418e-06	9.02029e-07	7.498e-05
GOTERM_MF_FAT	GO:0004129~cytochrome-c oxidase activity	6	15.7895	8.56247e-08	Q0045, Q0250, YLR038C, YGL187C, YMR256C, YGL191W	35	15	4062	46.4229	8.64806e-06	2.88269e-06	9.52159e-05
GOTERM_MF_FAT	GO:0015002~heme-copper terminal oxidase activity	6	15.7895	8.56247e-08	Q0045, Q0250, YLR038C, YGL187C, YMR256C, YGL191W	35	15	4062	46.4229	8.64806e-06	2.88269e-06	9.52159e-05
GOTERM_MF_FAT	GO:0016675~oxidoreductase activity, acting on heme group of donors	6	15.7895	8.56247e-08	Q0045, Q0250, YLR038C, YGL187C, YMR256C, YGL191W	35	15	4062	46.4229	8.64806e-06	2.88269e-06	9.52159e-05
GOTERM_MF_FAT	GO:0016676~oxidoreductase activity, acting on heme group of donors, oxygen as acceptor	6	15.7895	8.56247e-08	Q0045, Q0250, YLR038C, YGL187C, YMR256C, YGL191W	35	15	4062	46.4229	8.64806e-06	2.88269e-06	9.52159e-05
GOTERM_CC_FAT	GO:0031966~mitochondrial membrane	14	36.8421	1.02992e-07	YMR056C, Q0250, YLR038C, Q0045, YGR049W, YDL181W, YMR256C, YPR191W, YGL191W, YBL030C, Q0085, YDL004W, YGL187C, YBR039W	33	314	4382	5.92048	1.30799e-05	1.308e-06	0.000119441
GOTERM_BP_FAT	GO:0006119~oxidative phosphorylation	8	21.0526	2.02918e-07	Q0085, Q0045, Q0250, YDL004W, YGL187C, YBR039W, YMR256C, YPR191W	37	59	4739	17.3669	7.26419e-05	1.8161e-05	0.000278458
GOTERM_CC_FAT	GO:0031967~organelle envelope	16	42.1053	2.31222e-07	YMR056C, Q0045, Q0250, YLR038C, YGR049W, YDL181W, YMR256C, YPR191W, YGL191W, YBL030C, YML054C, Q0085, YDL004W, YGL187C, YLR208W, YBR039W	33	470	4382	4.52044	2.93648e-05	2.66956e-06	0.000268149
GOTERM_CC_FAT	GO:0031975~envelope	16	42.1053	2.31222e-07	YMR056C, Q0045, Q0250, YLR038C, YGR049W, YDL181W, YMR256C, YPR191W, YGL191W, YBL030C, YML054C, Q0085, YDL004W, YGL187C, YLR208W, YBR039W	33	470	4382	4.52044	2.93648e-05	2.66956e-06	0.000268149
GOTERM_MF_FAT	GO:0022890~inorganic cation transmembrane transporter activity	10	26.3158	3.09156e-07	Q0085, Q0045, Q0250, YLR038C, YDL004W, YGL187C, YBR039W, YMR256C, YPR191W, YGL191W	35	118	4062	9.83535	3.12242e-05	7.80615e-06	0.000343785
KEGG_PATHWAY	sce00190:Oxidative phosphorylation	10	26.3158	3.57279e-07	Q0085, Q0045, Q0250, YLR038C, YDL004W, YGL187C, YBR039W, YMR256C, YPR191W, YGL191W	22	76	1436	8.58852	5.00189e-06	5.00189e-06	0.000242696
GOTERM_BP_FAT	GO:0006793~phosphorus metabolic process	13	34.2105	7.03178e-07	Q0250, YLR038C, Q0045, YMR256C, YDL181W, YPR191W, YGL191W, Q0085, YKL085W, YDL004W, YPL141C, YGL187C, YBR039W	37	289	4739	5.76143	0.000251706	5.03463e-05	0.000964948
SP_PIR_KEYWORDS	oxidoreductase	11	28.9474	1.86005e-06	YML054C, YKL085W, Q0045, Q0250, YLR038C, YGL187C, YMR256C, YPR191W, YFL018C, YBR221C, YGL191W	38	255	6060	6.87926	0.00017111	2.13904e-05	0.00203206
GOTERM_BP_FAT	GO:0006811~ion transport	11	28.9474	2.08616e-06	YBL030C, YKL085W, Q0085, YLR038C, YDL004W, YDL181W, YGL187C, YBR039W, YMR256C, YPR191W, YGL191W	37	209	4739	6.74111	0.000746569	0.000124467	0.00286275
GOTERM_BP_FAT	GO:0045333~cellular respiration	9	23.6842	2.23653e-06	YBL030C, YKL085W, YMR056C, Q0045, Q0250, YGL187C, YMR256C, YPR191W, YGL191W	37	120	4739	9.60608	0.000800359	0.000114376	0.00306909
GOTERM_BP_FAT	GO:0009060~aerobic respiration	8	21.0526	8.70235e-06	YBL030C, YKL085W, YMR056C, Q0045, Q0250, YGL187C, YPR191W, YGL191W	37	102	4739	10.0456	0.00311061	0.000389356	0.0119413
GOTERM_CC_FAT	GO:0031090~organelle membrane	16	42.1053	3.73521e-05	YMR056C, Q0045, Q0250, YLR038C, YGR049W, YDL181W, YMR256C, YPR191W, YGL191W, YLR178C, YBL030C, Q0085, YDL004W, YGL187C, YLR208W, YBR039W	33	699	4382	3.03949	0.00473257	0.000395239	0.0433088
GOTERM_BP_FAT	GO:0042773~ATP synthesis coupled electron transport	5	13.1579	5.04568e-05	Q0045, Q0250, YGL187C, YMR256C, YPR191W	37	28	4739	22.8716	0.0179018	0.0020051	0.0692183
GOTERM_BP_FAT	GO:0042775~mitochondrial ATP synthesis coupled electron transport	5	13.1579	5.04568e-05	Q0045, Q0250, YGL187C, YMR256C, YPR191W	37	28	4739	22.8716	0.0179018	0.0020051	0.0692183
GOTERM_BP_FAT	GO:0006123~mitochondrial electron transport, cytochrome c to oxygen	4	10.5263	8.45322e-05	Q0045, Q0250, YGL187C, YMR256C	37	12	4739	42.6937	0.0298104	0.00302181	0.115939
GOTERM_BP_FAT	GO:0022904~respiratory electron transport chain	5	13.1579	8.67184e-05	Q0045, Q0250, YGL187C, YMR256C, YPR191W	37	32	4739	20.0127	0.0305695	0.00281843	0.118936
GOTERM_BP_FAT	GO:0016310~phosphorylation	9	23.6842	0.000139061	Q0085, Q0045, Q0250, YDL004W, YPL141C, YGL187C, YBR039W, YMR256C, YPR191W	37	211	4739	5.46317	0.0485684	0.00414036	0.190662
GOTERM_BP_FAT	GO:0022900~electron transport chain	6	15.7895	0.000140034	YML054C, Q0045, Q0250, YGL187C, YMR256C, YPR191W	37	68	4739	11.3013	0.0488997	0.00384917	0.191994
GOTERM_BP_FAT	GO:0006796~phosphate metabolic process	9	23.6842	0.00104413	Q0085, Q0045, Q0250, YDL004W, YPL141C, YGL187C, YBR039W, YMR256C, YPR191W	37	284	4739	4.05891	0.312018	0.0246246	1.42335
SP_PIR_KEYWORDS	electron transport	4	10.5263	0.00397931	YML054C, Q0045, Q0250, YPR191W	38	53	6060	12.0357	0.30707	0.0301064	4.26249
SP_PIR_KEYWORDS	transport	12	31.5789	0.00579503	YBL030C, YMR079W, YML054C, YMR056C, Q0085, Q0045, Q0250, YDL004W, YPR149W, YBR039W, YLR208W, YPR191W	38	788	6060	2.42853	0.414151	0.0402959	6.15201
SP_PIR_KEYWORDS	electron transfer	3	7.89474	0.00643146	YML054C, Q0045, Q0250	38	20	6060	23.9211	0.447668	0.0364206	6.80625
GOTERM_MF_FAT	GO:0009055~electron carrier activity	4	10.5263	0.0284004	YML054C, Q0045, Q0250, YFL018C	35	80	4062	5.80286	0.945522	0.340128	27.4133
GOTERM_MF_FAT	GO:0046906~tetrapyrrole binding	3	7.89474	0.0288368	YML054C, Q0045, Q0250	35	32	4062	10.8804	0.947939	0.308863	27.775
GOTERM_MF_FAT	GO:0020037~heme binding	3	7.89474	0.0288368	YML054C, Q0045, Q0250	35	32	4062	10.8804	0.947939	0.308863	27.775
SP_PIR_KEYWORDS	membrane	15	39.4737	0.166732	YMR079W, YMR056C, Q0045, Q0250, YMR256C, YPR191W, YGL191W, YBL030C, Q0085, YLR342W, YPR149W, YDL004W, YGL187C, YLR208W, YBR039W	38	1775	6060	1.34766	1	0.503017	86.3671
GOTERM_MF_FAT	GO:0005506~iron ion binding	3	7.89474	0.281523	YML054C, Q0045, Q0250	35	125	4062	2.78537	1	0.964538	97.469
GOTERM_MF_FAT	GO:0043169~cation binding	7	18.4211	0.709405	YML054C, YEL011W, YOR155C, Q0045, Q0250, YGL187C, YPR191W	35	819	4062	0.991941	1	0.99997	99.9999
GOTERM_MF_FAT	GO:0043167~ion binding	7	18.4211	0.710616	YML054C, YEL011W, YOR155C, Q0045, Q0250, YGL187C, YPR191W	35	820	4062	0.990732	1	0.999935	99.9999
SP_PIR_KEYWORDS	metal-binding	4	10.5263	0.7513	YML054C, Q0045, Q0250, YGL187C	38	626	6060	1.019	1	0.976838	100
GOTERM_MF_FAT	GO:0046914~transition metal ion binding	5	13.1579	0.801462	YML054C, Q0045, Q0250, YGL187C, YPR191W	35	635	4062	0.913836	1	0.999991	100
GOTERM_MF_FAT	GO:0046872~metal ion binding	6	15.7895	0.828475	YML054C, YOR155C, Q0045, Q0250, YGL187C, YPR191W	35	800	4062	0.870429	1	0.999993	100
Annotation Cluster 2	Enrichment Score: 3.673869566668244
Category	Term	Count	%	PValue	Genes	List Total	Pop Hits	Pop Total	Fold Enrichment	Bonferroni	Benjamini	FDR
GOTERM_BP_FAT	GO:0006811~ion transport	11	28.9474	2.08616e-06	YBL030C, YKL085W, Q0085, YLR038C, YDL004W, YDL181W, YGL187C, YBR039W, YMR256C, YPR191W, YGL191W	37	209	4739	6.74111	0.000746569	0.000124467	0.00286275
GOTERM_BP_FAT	GO:0016265~death	5	13.1579	0.000503845	YBL030C, YDL181W, YGL187C, YBR039W, YPR191W	37	50	4739	12.8081	0.165082	0.0128046	0.689201
GOTERM_BP_FAT	GO:0008219~cell death	5	13.1579	0.000503845	YBL030C, YDL181W, YGL187C, YBR039W, YPR191W	37	50	4739	12.8081	0.165082	0.0128046	0.689201
GOTERM_BP_FAT	GO:0051186~cofactor metabolic process	7	18.4211	0.00380698	YBL030C, YKL085W, YMR056C, YDL181W, YGL187C, YBR039W, YPR191W	37	203	4739	4.41659	0.744746	0.0693466	5.09956
Annotation Cluster 3	Enrichment Score: 1.5897739580140906
Category	Term	Count	%	PValue	Genes	List Total	Pop Hits	Pop Total	Fold Enrichment	Bonferroni	Benjamini	FDR
GOTERM_BP_FAT	GO:0033692~cellular polysaccharide biosynthetic process	4	10.5263	0.00223033	YEL011W, YLR342W, YDR099W, YLR258W	37	35	4739	14.6378	0.550379	0.048732	3.01758
GOTERM_BP_FAT	GO:0034637~cellular carbohydrate biosynthetic process	5	13.1579	0.00243912	YEL011W, YLR342W, YER062C, YDR099W, YLR258W	37	76	4739	8.42639	0.582834	0.0501276	3.29569
GOTERM_BP_FAT	GO:0000271~polysaccharide biosynthetic process	4	10.5263	0.0032803	YEL011W, YLR342W, YDR099W, YLR258W	37	40	4739	12.8081	0.691575	0.0632593	4.40873
GOTERM_BP_FAT	GO:0006073~cellular glucan metabolic process	4	10.5263	0.00430667	YEL011W, YLR342W, YDR099W, YLR258W	37	44	4739	11.6437	0.786713	0.0743471	5.75071
GOTERM_BP_FAT	GO:0044042~glucan metabolic process	4	10.5263	0.00430667	YEL011W, YLR342W, YDR099W, YLR258W	37	44	4739	11.6437	0.786713	0.0743471	5.75071
GOTERM_BP_FAT	GO:0016051~carbohydrate biosynthetic process	5	13.1579	0.00487301	YEL011W, YLR342W, YER062C, YDR099W, YLR258W	37	92	4739	6.96093	0.826017	0.079903	6.4837
GOTERM_BP_FAT	GO:0006006~glucose metabolic process	5	13.1579	0.00609945	YKL085W, YEL011W, YDR099W, YBR221C, YLR258W	37	98	4739	6.53475	0.888116	0.0947632	8.05297
GOTERM_BP_FAT	GO:0044264~cellular polysaccharide metabolic process	4	10.5263	0.00889384	YEL011W, YLR342W, YDR099W, YLR258W	37	57	4739	8.98815	0.959166	0.129819	11.5377
SP_PIR_KEYWORDS	hexosyltransferase	3	7.89474	0.0107513	YEL011W, YLR342W, YLR258W	38	26	6060	18.4008	0.630081	0.0509944	11.1385
GOTERM_BP_FAT	GO:0019318~hexose metabolic process	5	13.1579	0.0123224	YKL085W, YEL011W, YDR099W, YBR221C, YLR258W	37	120	4739	5.33671	0.98819	0.168855	15.6459
GOTERM_BP_FAT	GO:0009250~glucan biosynthetic process	3	7.89474	0.0128428	YEL011W, YLR342W, YLR258W	37	23	4739	16.7062	0.990221	0.168979	16.2539
GOTERM_BP_FAT	GO:0005976~polysaccharide metabolic process	4	10.5263	0.0149664	YEL011W, YLR342W, YDR099W, YLR258W	37	69	4739	7.42499	0.995476	0.187495	18.6925
GOTERM_BP_FAT	GO:0005996~monosaccharide metabolic process	5	13.1579	0.017867	YKL085W, YEL011W, YDR099W, YBR221C, YLR258W	37	134	4739	4.77914	0.998426	0.21262	21.9172
GOTERM_BP_FAT	GO:0005977~glycogen metabolic process	3	7.89474	0.0213603	YEL011W, YDR099W, YLR258W	37	30	4739	12.8081	0.99956	0.241237	25.6434
GOTERM_BP_FAT	GO:0006112~energy reserve metabolic process	3	7.89474	0.0399493	YEL011W, YDR099W, YLR258W	37	42	4739	9.14865	1	0.375509	42.8485
GOTERM_BP_FAT	GO:0007039~vacuolar protein catabolic process	4	10.5263	0.056861	YEL011W, YDR099W, YLR258W, YLR178C	37	116	4739	4.41659	1	0.423928	55.2174
SP_PIR_KEYWORDS	glycosyltransferase	3	7.89474	0.0870396	YEL011W, YLR342W, YLR258W	38	81	6060	5.90643	0.99977	0.316691	63.0219
KEGG_PATHWAY	sce00500:Starch and sucrose metabolism	3	7.89474	0.104483	YEL011W, YLR342W, YLR258W	22	38	1436	5.15311	0.786679	0.320392	52.7456
GOTERM_BP_FAT	GO:0044257~cellular protein catabolic process	5	13.1579	0.273435	YEL011W, YLR208W, YDR099W, YLR258W, YLR178C	37	350	4739	1.82973	1	0.865505	98.7517
GOTERM_BP_FAT	GO:0030163~protein catabolic process	5	13.1579	0.296037	YEL011W, YLR208W, YDR099W, YLR258W, YLR178C	37	363	4739	1.7642	1	0.88116	99.191
GOTERM_BP_FAT	GO:0044265~cellular macromolecule catabolic process	5	13.1579	0.492088	YEL011W, YLR208W, YDR099W, YLR258W, YLR178C	37	474	4739	1.35107	1	0.981236	99.9908
GOTERM_BP_FAT	GO:0009057~macromolecule catabolic process	5	13.1579	0.527576	YEL011W, YLR208W, YDR099W, YLR258W, YLR178C	37	495	4739	1.29375	1	0.984924	99.9966
SP_PIR_KEYWORDS	transferase	4	10.5263	0.737934	YEL011W, YLR342W, YPL141C, YLR258W	38	613	6060	1.04061	1	0.978722	100
Annotation Cluster 4	Enrichment Score: 1.500868632072313
Category	Term	Count	%	PValue	Genes	List Total	Pop Hits	Pop Total	Fold Enrichment	Bonferroni	Benjamini	FDR
UP_SEQ_FEATURE	transit peptide:Mitochondrion	14	36.8421	2.55275e-08	YPR166C, YDR041W, YJR144W, YDL181W, YPR191W, YGL129C, YGL191W, YML054C, YKL085W, YDL004W, YGL187C, YBR039W, YFL018C, YBR221C	38	324	6060	6.89084	2.22089e-06	2.22089e-06	2.75891e-05
SP_PIR_KEYWORDS	transit peptide	14	36.8421	2.85108e-08	YPR166C, YDR041W, YJR144W, YDL181W, YPR191W, YGL129C, YGL191W, YML054C, YKL085W, YDL004W, YGL187C, YBR039W, YFL018C, YBR221C	38	327	6060	6.82762	2.62299e-06	4.37166e-07	3.11476e-05
GOTERM_CC_FAT	GO:0005759~mitochondrial matrix	7	18.4211	0.0029518	YKL085W, YPR166C, YDR041W, YJR144W, YFL018C, YGL129C, YBR221C	33	202	4382	4.60156	0.313008	0.0247183	3.37018
GOTERM_CC_FAT	GO:0031980~mitochondrial lumen	7	18.4211	0.0029518	YKL085W, YPR166C, YDR041W, YJR144W, YFL018C, YGL129C, YBR221C	33	202	4382	4.60156	0.313008	0.0247183	3.37018
SP_PIR_KEYWORDS	ribosomal protein	6	15.7895	0.00618192	YLR406C, YOL040C, YPR166C, YDR041W, YGL129C, YLR448W	38	195	6060	4.90688	0.434758	0.039931	6.55022
SP_PIR_KEYWORDS	ribonucleoprotein	7	18.4211	0.00639316	YLR406C, YOL040C, YPR166C, YPL243W, YDR041W, YGL129C, YLR448W	38	280	6060	3.98684	0.445705	0.0385736	6.767
GOTERM_CC_FAT	GO:0009295~nucleoid	3	7.89474	0.01188	YJR144W, YFL018C, YBR221C	33	23	4382	17.3202	0.780806	0.0905018	12.9422
GOTERM_CC_FAT	GO:0042645~mitochondrial nucleoid	3	7.89474	0.01188	YJR144W, YFL018C, YBR221C	33	23	4382	17.3202	0.780806	0.0905018	12.9422
GOTERM_CC_FAT	GO:0033279~ribosomal subunit	6	15.7895	0.0153114	YLR406C, YOL040C, YPR166C, YDR041W, YGL129C, YLR448W	33	205	4382	3.88647	0.859084	0.108875	16.3845
GOTERM_CC_FAT	GO:0000314~organellar small ribosomal subunit	3	7.89474	0.0223602	YPR166C, YDR041W, YGL129C	33	32	4382	12.4489	0.943413	0.147476	23.0686
GOTERM_CC_FAT	GO:0005763~mitochondrial small ribosomal subunit	3	7.89474	0.0223602	YPR166C, YDR041W, YGL129C	33	32	4382	12.4489	0.943413	0.147476	23.0686
GOTERM_MF_FAT	GO:0003735~structural constituent of ribosome	6	15.7895	0.0234336	YLR406C, YOL040C, YPR166C, YDR041W, YGL129C, YLR448W	35	199	4062	3.49921	0.908824	0.329117	23.1786
GOTERM_CC_FAT	GO:0015935~small ribosomal subunit	4	10.5263	0.0240274	YOL040C, YPR166C, YDR041W, YGL129C	33	86	4382	6.17618	0.95444	0.150039	24.5763
GOTERM_MF_FAT	GO:0005198~structural molecule activity	7	18.4211	0.0584709	YLR406C, YOL040C, YPR166C, YDR041W, YLR208W, YGL129C, YLR448W	35	338	4062	2.40355	0.997724	0.491423	48.8286
GOTERM_CC_FAT	GO:0005840~ribosome	6	15.7895	0.0763794	YLR406C, YOL040C, YPR166C, YDR041W, YGL129C, YLR448W	33	316	4382	2.52129	0.999959	0.396212	60.2051
KEGG_PATHWAY	sce00020:Citrate cycle (TCA cycle)	3	7.89474	0.0819536	YKL085W, YFL018C, YBR221C	22	33	1436	5.93388	0.697932	0.329032	44.0574
GOTERM_CC_FAT	GO:0000313~organellar ribosome	3	7.89474	0.110199	YPR166C, YDR041W, YGL129C	33	78	4382	5.10723	1	0.506437	74.1806
GOTERM_CC_FAT	GO:0005761~mitochondrial ribosome	3	7.89474	0.110199	YPR166C, YDR041W, YGL129C	33	78	4382	5.10723	1	0.506437	74.1806
GOTERM_BP_FAT	GO:0007005~mitochondrion organization	5	13.1579	0.153332	YPR166C, YLR038C, YDR041W, YJR144W, YGL129C	37	275	4739	2.32875	1	0.68207	89.8135
GOTERM_BP_FAT	GO:0032543~mitochondrial translation	3	7.89474	0.15394	YPR166C, YDR041W, YGL129C	37	92	4739	4.17656	1	0.676693	89.9134
GOTERM_CC_FAT	GO:0031974~membrane-enclosed lumen	9	23.6842	0.245636	YML054C, YKL085W, YPR166C, YDR041W, YJR144W, YFL018C, YGL129C, YBR221C, YLR178C	33	827	4382	1.44509	1	0.803524	96.1955
SP_PIR_KEYWORDS	ribosome	3	7.89474	0.246429	YLR406C, YOL040C, YLR448W	38	156	6060	3.0668	1	0.632541	95.4543
GOTERM_CC_FAT	GO:0030529~ribonucleoprotein complex	7	18.4211	0.255275	YLR406C, YOL040C, YPR166C, YPL243W, YDR041W, YGL129C, YLR448W	33	590	4382	1.57545	1	0.803576	96.7226
GOTERM_CC_FAT	GO:0022626~cytosolic ribosome	3	7.89474	0.286257	YLR406C, YOL040C, YLR448W	33	145	4382	2.74734	1	0.832122	97.9978
GOTERM_CC_FAT	GO:0070013~intracellular organelle lumen	8	21.0526	0.343	YKL085W, YPR166C, YDR041W, YJR144W, YFL018C, YGL129C, YBR221C, YLR178C	33	783	4382	1.35671	1	0.881632	99.2339
GOTERM_CC_FAT	GO:0043233~organelle lumen	8	21.0526	0.343	YKL085W, YPR166C, YDR041W, YJR144W, YFL018C, YGL129C, YBR221C, YLR178C	33	783	4382	1.35671	1	0.881632	99.2339
GOTERM_BP_FAT	GO:0006412~translation	7	18.4211	0.34604	YLR406C, YOL040C, YPR166C, YER062C, YDR041W, YGL129C, YLR448W	37	632	4739	1.41862	1	0.920667	99.7057
GOTERM_CC_FAT	GO:0044445~cytosolic part	3	7.89474	0.407252	YLR406C, YOL040C, YLR448W	33	190	4382	2.09665	1	0.914562	99.7677
GOTERM_CC_FAT	GO:0043232~intracellular non-membrane-bounded organelle	10	26.3158	0.434151	YLR406C, YOL040C, YPR166C, YLR342W, YDR041W, YJR144W, YFL018C, YGL129C, YLR448W, YBR221C	33	1119	4382	1.18667	1	0.924435	99.8645
GOTERM_CC_FAT	GO:0043228~non-membrane-bounded organelle	10	26.3158	0.434151	YLR406C, YOL040C, YPR166C, YLR342W, YDR041W, YJR144W, YFL018C, YGL129C, YLR448W, YBR221C	33	1119	4382	1.18667	1	0.924435	99.8645
SP_PIR_KEYWORDS	protein biosynthesis	3	7.89474	0.46961	YLR406C, YOL040C, YLR448W	38	257	6060	1.86156	1	0.87552	99.902
GOTERM_CC_FAT	GO:0005829~cytosol	4	10.5263	0.528102	YLR406C, YMR079W, YOL040C, YLR448W	33	377	4382	1.40889	1	0.958381	99.9835
KEGG_PATHWAY	sce03010:Ribosome	3	7.89474	0.539846	YLR406C, YOL040C, YLR448W	22	121	1436	1.61833	0.999981	0.886203	99.487
Annotation Cluster 5	Enrichment Score: 1.3848685316492952
Category	Term	Count	%	PValue	Genes	List Total	Pop Hits	Pop Total	Fold Enrichment	Bonferroni	Benjamini	FDR
GOTERM_CC_FAT	GO:0045259~proton-transporting ATP synthase complex	4	10.5263	0.000370767	Q0085, YDL004W, YDL181W, YBR039W	33	20	4382	26.5576	0.0460044	0.00361623	0.429137
GOTERM_CC_FAT	GO:0005753~mitochondrial proton-transporting ATP synthase complex	4	10.5263	0.000370767	Q0085, YDL004W, YDL181W, YBR039W	33	20	4382	26.5576	0.0460044	0.00361623	0.429137
GOTERM_CC_FAT	GO:0016469~proton-transporting two-sector ATPase complex	4	10.5263	0.00214501	Q0085, YDL004W, YDL181W, YBR039W	33	36	4382	14.7542	0.238686	0.0192907	2.4595
SP_PIR_KEYWORDS	ATP biosynthesis	3	7.89474	0.00271221	Q0085, YDL004W, YBR039W	38	13	6060	36.8016	0.221092	0.0246766	2.92348
SP_PIR_KEYWORDS	atp synthesis	3	7.89474	0.00362309	Q0085, YDL004W, YBR039W	38	15	6060	31.8947	0.283896	0.0299011	3.88776
GOTERM_MF_FAT	GO:0046933~hydrogen ion transporting ATP synthase activity, rotational mechanism	3	7.89474	0.00956832	Q0085, YDL004W, YBR039W	35	18	4062	19.3429	0.621316	0.176516	10.1396
SP_PIR_KEYWORDS	Hydrogen ion transport	3	7.89474	0.019018	Q0085, YDL004W, YBR039W	38	35	6060	13.6692	0.829071	0.084537	18.9229
GOTERM_BP_FAT	GO:0015985~energy coupled proton transport, down electrochemical gradient	3	7.89474	0.0213603	Q0085, YDL004W, YBR039W	37	30	4739	12.8081	0.99956	0.241237	25.6434
GOTERM_BP_FAT	GO:0015986~ATP synthesis coupled proton transport	3	7.89474	0.0213603	Q0085, YDL004W, YBR039W	37	30	4739	12.8081	0.99956	0.241237	25.6434
GOTERM_BP_FAT	GO:0044271~nitrogen compound biosynthetic process	7	18.4211	0.0298478	YBL030C, YMR056C, Q0085, YOR155C, YDL004W, YBR039W, YFL018C	37	316	4739	2.83724	0.999981	0.312076	34.0208
GOTERM_BP_FAT	GO:0006818~hydrogen transport	3	7.89474	0.0332392	Q0085, YDL004W, YBR039W	37	38	4739	10.1117	0.999994	0.331952	37.1164
GOTERM_BP_FAT	GO:0015992~proton transport	3	7.89474	0.0332392	Q0085, YDL004W, YBR039W	37	38	4739	10.1117	0.999994	0.331952	37.1164
GOTERM_BP_FAT	GO:0034220~ion transmembrane transport	3	7.89474	0.0452909	Q0085, YDL004W, YBR039W	37	45	4739	8.53874	1	0.404602	47.061
GOTERM_BP_FAT	GO:0006754~ATP biosynthetic process	3	7.89474	0.0471276	Q0085, YDL004W, YBR039W	37	46	4739	8.35311	1	0.407676	48.4416
GOTERM_BP_FAT	GO:0046034~ATP metabolic process	3	7.89474	0.0489914	Q0085, YDL004W, YBR039W	37	47	4739	8.17539	1	0.410756	49.8084
GOTERM_BP_FAT	GO:0009145~purine nucleoside triphosphate biosynthetic process	3	7.89474	0.0527987	Q0085, YDL004W, YBR039W	37	49	4739	7.8417	1	0.425833	52.4967
GOTERM_BP_FAT	GO:0009206~purine ribonucleoside triphosphate biosynthetic process	3	7.89474	0.0527987	Q0085, YDL004W, YBR039W	37	49	4739	7.8417	1	0.425833	52.4967
GOTERM_BP_FAT	GO:0009144~purine nucleoside triphosphate metabolic process	3	7.89474	0.0547413	Q0085, YDL004W, YBR039W	37	50	4739	7.68486	1	0.428699	53.8163
GOTERM_BP_FAT	GO:0009205~purine ribonucleoside triphosphate metabolic process	3	7.89474	0.0547413	Q0085, YDL004W, YBR039W	37	50	4739	7.68486	1	0.428699	53.8163
GOTERM_BP_FAT	GO:0009201~ribonucleoside triphosphate biosynthetic process	3	7.89474	0.0567091	Q0085, YDL004W, YBR039W	37	51	4739	7.53418	1	0.431567	55.1183
GOTERM_BP_FAT	GO:0009199~ribonucleoside triphosphate metabolic process	3	7.89474	0.0587017	Q0085, YDL004W, YBR039W	37	52	4739	7.38929	1	0.426108	56.402
GOTERM_BP_FAT	GO:0009142~nucleoside triphosphate biosynthetic process	3	7.89474	0.0607186	Q0085, YDL004W, YBR039W	37	53	4739	7.24987	1	0.42915	57.6666
GOTERM_BP_FAT	GO:0015672~monovalent inorganic cation transport	3	7.89474	0.0627594	Q0085, YDL004W, YBR039W	37	54	4739	7.11562	1	0.432178	58.9115
GOTERM_BP_FAT	GO:0009141~nucleoside triphosphate metabolic process	3	7.89474	0.0733058	Q0085, YDL004W, YBR039W	37	59	4739	6.5126	1	0.477396	64.8215
GOTERM_BP_FAT	GO:0034654~nucleobase, nucleoside, nucleotide and nucleic acid biosynthetic process	4	10.5263	0.0760914	Q0085, YOR155C, YDL004W, YBR039W	37	131	4739	3.91087	1	0.482582	66.2452
GOTERM_BP_FAT	GO:0034404~nucleobase, nucleoside and nucleotide biosynthetic process	4	10.5263	0.0760914	Q0085, YOR155C, YDL004W, YBR039W	37	131	4739	3.91087	1	0.482582	66.2452
GOTERM_BP_FAT	GO:0009152~purine ribonucleotide biosynthetic process	3	7.89474	0.0959383	Q0085, YDL004W, YBR039W	37	69	4739	5.56874	1	0.559839	74.9436
GOTERM_BP_FAT	GO:0009150~purine ribonucleotide metabolic process	3	7.89474	0.100683	Q0085, YDL004W, YBR039W	37	71	4739	5.41188	1	0.570118	76.6893
GOTERM_BP_FAT	GO:0006164~purine nucleotide biosynthetic process	3	7.89474	0.110368	Q0085, YDL004W, YBR039W	37	75	4739	5.12324	1	0.597538	79.9078
GOTERM_BP_FAT	GO:0006163~purine nucleotide metabolic process	3	7.89474	0.11779	Q0085, YDL004W, YBR039W	37	78	4739	4.9262	1	0.615035	82.0898
GOTERM_BP_FAT	GO:0055085~transmembrane transport	5	13.1579	0.1192	YBL030C, Q0085, YDL004W, YBR039W, YLR208W	37	250	4739	2.56162	1	0.61196	82.4787
GOTERM_BP_FAT	GO:0009260~ribonucleotide biosynthetic process	3	7.89474	0.120292	Q0085, YDL004W, YBR039W	37	79	4739	4.86384	1	0.60796	82.7745
GOTERM_BP_FAT	GO:0009259~ribonucleotide metabolic process	3	7.89474	0.125337	Q0085, YDL004W, YBR039W	37	81	4739	4.74374	1	0.616664	84.0817
SP_PIR_KEYWORDS	ion transport	3	7.89474	0.127963	Q0085, YDL004W, YBR039W	38	102	6060	4.6904	0.999997	0.421717	77.5944
GOTERM_BP_FAT	GO:0009165~nucleotide biosynthetic process	3	7.89474	0.233983	Q0085, YDL004W, YBR039W	37	121	4739	3.17556	1	0.8236	97.4211
GOTERM_BP_FAT	GO:0006812~cation transport	3	7.89474	0.282276	Q0085, YDL004W, YBR039W	37	138	4739	2.78437	1	0.870905	98.9448
SP_PIR_KEYWORDS	hydrolase	5	13.1579	0.494907	Q0085, YOR155C, YDL004W, YER062C, YBR039W	38	592	6060	1.34691	1	0.885456	99.9425
GOTERM_MF_FAT	GO:0016887~ATPase activity	3	7.89474	0.673255	Q0085, YDL004W, YBR039W	35	271	4062	1.28477	1	0.999965	99.9996
Annotation Cluster 6	Enrichment Score: 1.206234736991876
Category	Term	Count	%	PValue	Genes	List Total	Pop Hits	Pop Total	Fold Enrichment	Bonferroni	Benjamini	FDR
SP_PIR_KEYWORDS	mitochondrion inner membrane	11	28.9474	6.86326e-08	YBL030C, YMR056C, Q0085, Q0045, Q0250, YDL004W, YGL187C, YBR039W, YMR256C, YPR191W, YGL191W	38	179	6060	9.80006	6.31418e-06	9.02029e-07	7.498e-05
SP_PIR_KEYWORDS	membrane	15	39.4737	0.166732	YMR079W, YMR056C, Q0045, Q0250, YMR256C, YPR191W, YGL191W, YBL030C, Q0085, YLR342W, YPR149W, YDL004W, YGL187C, YLR208W, YBR039W	38	1775	6060	1.34766	1	0.503017	86.3671
UP_SEQ_FEATURE	transmembrane region	8	21.0526	0.70644	YBL030C, YMR056C, Q0085, Q0045, Q0250, YLR342W, YPR149W, YMR256C	38	1297	6060	0.983646	1	1	99.9998
SP_PIR_KEYWORDS	transmembrane	8	21.0526	0.711417	YBL030C, YMR056C, Q0085, Q0045, Q0250, YLR342W, YPR149W, YMR256C	38	1303	6060	0.979117	1	0.974984	99.9999
SP_PIR_KEYWORDS	transmembrane protein	8	21.0526	0.840791	YBL030C, YMR056C, Q0085, Q0045, Q0250, YLR342W, YPR149W, YMR256C	38	1491	6060	0.85566	1	0.992014	100
GOTERM_CC_FAT	GO:0016021~integral to membrane	9	23.6842	0.842159	YBL030C, YMR056C, Q0085, Q0045, Q0250, YLR342W, YPR149W, YLR208W, YMR256C	33	1387	4382	0.861637	1	0.999179	100
GOTERM_CC_FAT	GO:0031224~intrinsic to membrane	9	23.6842	0.884151	YBL030C, YMR056C, Q0085, Q0045, Q0250, YLR342W, YPR149W, YLR208W, YMR256C	33	1458	4382	0.819678	1	0.999599	100
Annotation Cluster 7	Enrichment Score: 0.3241825906894351
Category	Term	Count	%	PValue	Genes	List Total	Pop Hits	Pop Total	Fold Enrichment	Bonferroni	Benjamini	FDR
GOTERM_CC_FAT	GO:0005624~membrane fraction	3	7.89474	0.448251	YLR342W, YPR149W, YDR099W	33	206	4382	1.9338	1	0.926039	99.8989
GOTERM_CC_FAT	GO:0005626~insoluble fraction	3	7.89474	0.448251	YLR342W, YPR149W, YDR099W	33	206	4382	1.9338	1	0.926039	99.8989
GOTERM_CC_FAT	GO:0000267~cell fraction	3	7.89474	0.530162	YLR342W, YPR149W, YDR099W	33	240	4382	1.65985	1	0.954706	99.9843
Annotation Cluster 8	Enrichment Score: 0.23189504925418009
Category	Term	Count	%	PValue	Genes	List Total	Pop Hits	Pop Total	Fold Enrichment	Bonferroni	Benjamini	FDR
GOTERM_CC_FAT	GO:0044459~plasma membrane part	3	7.89474	0.396793	YLR342W, YPR149W, YLR208W	33	186	4382	2.14174	1	0.915343	99.7155
GOTERM_BP_FAT	GO:0016044~membrane organization	3	7.89474	0.602143	YLR342W, YPR149W, YLR208W	37	263	4739	1.461	1	0.993757	99.9997
GOTERM_CC_FAT	GO:0005886~plasma membrane	3	7.89474	0.843433	YLR342W, YPR149W, YLR208W	33	437	4382	0.911587	1	0.999018	100
Annotation Cluster 9	Enrichment Score: 0.14192566509011278
Category	Term	Count	%	PValue	Genes	List Total	Pop Hits	Pop Total	Fold Enrichment	Bonferroni	Benjamini	FDR
GOTERM_BP_FAT	GO:0046907~intracellular transport	6	15.7895	0.498579	YBL030C, YMR079W, YOL040C, YMR056C, YPL243W, YLR208W	37	608	4739	1.26396	1	0.981426	99.9923
SP_PIR_KEYWORDS	protein transport	3	7.89474	0.659335	YMR079W, YPR149W, YLR208W	38	363	6060	1.31796	1	0.963204	99.9992
GOTERM_BP_FAT	GO:0006886~intracellular protein transport	3	7.89474	0.718257	YMR079W, YPL243W, YLR208W	37	325	4739	1.18229	1	0.998602	100
GOTERM_BP_FAT	GO:0015031~protein transport	4	10.5263	0.75054	YMR079W, YPL243W, YPR149W, YLR208W	37	502	4739	1.02057	1	0.999089	100
GOTERM_BP_FAT	GO:0034613~cellular protein localization	3	7.89474	0.773513	YMR079W, YPL243W, YLR208W	37	362	4739	1.06145	1	0.999242	100
GOTERM_BP_FAT	GO:0070727~cellular macromolecule localization	3	7.89474	0.790646	YMR079W, YPL243W, YLR208W	37	375	4739	1.02465	1	0.999427	100
GOTERM_BP_FAT	GO:0045184~establishment of protein localization	4	10.5263	0.795029	YMR079W, YPL243W, YPR149W, YLR208W	37	540	4739	0.948749	1	0.999369	100
GOTERM_BP_FAT	GO:0008104~protein localization	4	10.5263	0.849706	YMR079W, YPL243W, YPR149W, YLR208W	37	597	4739	0.858165	1	0.999814	100
Annotation Cluster 10	Enrichment Score: 0.13704809609702168
Category	Term	Count	%	PValue	Genes	List Total	Pop Hits	Pop Total	Fold Enrichment	Bonferroni	Benjamini	FDR
GOTERM_BP_FAT	GO:0034621~cellular macromolecular complex subunit organization	4	10.5263	0.648641	YPL243W, YLR038C, YLR208W, YLR448W	37	431	4739	1.18869	1	0.99626	99.9999
GOTERM_BP_FAT	GO:0034622~cellular macromolecular complex assembly	3	7.89474	0.689449	YPL243W, YLR038C, YLR448W	37	308	4739	1.24754	1	0.997881	100
GOTERM_BP_FAT	GO:0043933~macromolecular complex subunit organization	4	10.5263	0.77128	YPL243W, YLR038C, YLR208W, YLR448W	37	519	4739	0.987137	1	0.999279	100
GOTERM_BP_FAT	GO:0065003~macromolecular complex assembly	3	7.89474	0.820519	YPL243W, YLR038C, YLR448W	37	400	4739	0.960608	1	0.999623	100
Annotation Cluster 11	Enrichment Score: 0.00552794712319473
Category	Term	Count	%	PValue	Genes	List Total	Pop Hits	Pop Total	Fold Enrichment	Bonferroni	Benjamini	FDR
GOTERM_MF_FAT	GO:0030554~adenyl nucleotide binding	3	7.89474	0.982037	YPL141C, YFL018C, YGL129C	35	660	4062	0.527532	1	1	100
GOTERM_MF_FAT	GO:0001883~purine nucleoside binding	3	7.89474	0.982488	YPL141C, YFL018C, YGL129C	35	663	4062	0.525145	1	1	100
GOTERM_MF_FAT	GO:0001882~nucleoside binding	3	7.89474	0.983216	YPL141C, YFL018C, YGL129C	35	668	4062	0.521215	1	1	100
GOTERM_MF_FAT	GO:0017076~purine nucleotide binding	3	7.89474	0.992054	YPL141C, YFL018C, YGL129C	35	754	4062	0.461766	1	1	100
GOTERM_MF_FAT	GO:0000166~nucleotide binding	3	7.89474	0.997059	YPL141C, YFL018C, YGL129C	35	863	4062	0.403443	1	1	100

## Sheet: peptide_mean_negative
Annotation Cluster 1	Enrichment Score: 2.1101560996881488
Category	Term	Count	%	PValue	Genes	List Total	Pop Hits	Pop Total	Fold Enrichment	Bonferroni	Benjamini	FDR
GOTERM_BP_FAT	GO:0065002~intracellular protein transmembrane transport	9	18	1.9461e-06	YGR082W, YPL094C, YLR259C, YJL034W, YNL131W, YJR045C, YNL121C, YOR254C, YKR082W	47	91	4739	9.97218	0.000844251	0.000844251	0.0027466
GOTERM_BP_FAT	GO:0006605~protein targeting	11	22	7.20414e-05	YGR082W, YPL094C, YLR259C, YOR089C, YJL034W, YNL131W, YJR045C, YKR014C, YNL121C, YOR254C, YKR082W	47	239	4739	4.6407	0.0307833	0.015512	0.101628
GOTERM_BP_FAT	GO:0033365~protein localization in organelle	9	18	8.62745e-05	YGR082W, YPL094C, YLR259C, YJL034W, YNL131W, YJR045C, YNL121C, YOR254C, YKR082W	47	152	4739	5.97018	0.0367524	0.012404	0.121695
SP_PIR_KEYWORDS	mitochondrion	16	32	0.000296887	YKL029C, YOL059W, YGR082W, YLR259C, YNL315C, YOR090C, YPR097W, YER061C, YOR020C, YNL104C, YOR089C, YCL017C, YNL131W, YJR045C, YDR375C, YNL121C	50	706	6060	2.74674	0.0381512	0.0381512	0.345664
GOTERM_BP_FAT	GO:0055085~transmembrane transport	10	20	0.000540597	YGR082W, YPL094C, YLR259C, YDR135C, YJL034W, YNL131W, YJR045C, YNL121C, YOR254C, YKR082W	47	250	4739	4.03319	0.209178	0.0569827	0.760277
GOTERM_BP_FAT	GO:0030150~protein import into mitochondrial matrix	4	8	0.00086939	YGR082W, YNL131W, YJR045C, YNL121C	47	20	4739	20.166	0.314413	0.0727165	1.22005
GOTERM_BP_FAT	GO:0006886~intracellular protein transport	11	22	0.000883579	YGR082W, YPL094C, YLR259C, YOR089C, YJL034W, YNL131W, YJR045C, YKR014C, YNL121C, YOR254C, YKR082W	47	325	4739	3.4127	0.318625	0.0619392	1.23985
GOTERM_BP_FAT	GO:0045184~establishment of protein localization	14	28	0.00136553	YGR082W, YPL094C, YLR259C, YKR014C, YOR089C, YJL034W, YNL131W, YJL212C, YJR045C, YNL263C, YMR307W, YNL121C, YOR254C, YKR082W	47	540	4739	2.61411	0.447357	0.0714494	1.91008
GOTERM_CC_FAT	GO:0005739~mitochondrion	19	38	0.00143406	YOL059W, YKL029C, YGR082W, YLR259C, YNL315C, YOR090C, YPR097W, YER061C, YOR020C, YNL104C, YOR089C, YNL131W, YCL017C, YJR045C, YDR375C, YMR307W, YNL121C, YOR254C, YMR221C	38	1090	4382	2.01009	0.17257	0.17257	1.66181
GOTERM_BP_FAT	GO:0006626~protein targeting to mitochondrion	5	10	0.00160783	YGR082W, YLR259C, YNL131W, YJR045C, YNL121C	47	53	4739	9.51224	0.5026	0.0746615	2.24546
GOTERM_BP_FAT	GO:0070585~protein localization in mitochondrion	5	10	0.00160783	YGR082W, YLR259C, YNL131W, YJR045C, YNL121C	47	53	4739	9.51224	0.5026	0.0746615	2.24546
GOTERM_CC_FAT	GO:0005742~mitochondrial outer membrane translocase complex	3	6	0.00188155	YGR082W, YNL131W, YNL121C	38	8	4382	43.2434	0.220107	0.116884	2.17517
GOTERM_BP_FAT	GO:0034613~cellular protein localization	11	22	0.00201625	YGR082W, YPL094C, YLR259C, YOR089C, YJL034W, YNL131W, YJR045C, YKR014C, YNL121C, YOR254C, YKR082W	47	362	4739	3.06389	0.583528	0.0838669	2.80833
GOTERM_BP_FAT	GO:0006612~protein targeting to membrane	5	10	0.00210842	YPL094C, YJL034W, YNL131W, YNL121C, YOR254C	47	57	4739	8.84472	0.599892	0.0799015	2.93494
GOTERM_BP_FAT	GO:0015031~protein transport	13	26	0.00233126	YPL094C, YGR082W, YLR259C, YKR014C, YOR089C, YJL034W, YNL131W, YJL212C, YJR045C, YNL263C, YNL121C, YOR254C, YKR082W	47	502	4739	2.61113	0.636853	0.0809478	3.24042
GOTERM_BP_FAT	GO:0070727~cellular macromolecule localization	11	22	0.00262265	YGR082W, YPL094C, YLR259C, YOR089C, YJL034W, YNL131W, YJR045C, YKR014C, YNL121C, YOR254C, YKR082W	47	375	4739	2.95767	0.680093	0.0781833	3.63851
GOTERM_BP_FAT	GO:0008104~protein localization	14	28	0.0034065	YGR082W, YPL094C, YLR259C, YKR014C, YOR089C, YJL034W, YNL131W, YJL212C, YJR045C, YNL263C, YMR307W, YNL121C, YOR254C, YKR082W	47	597	4739	2.36452	0.772578	0.0940125	4.70187
GOTERM_BP_FAT	GO:0006839~mitochondrial transport	5	10	0.00402197	YGR082W, YLR259C, YNL131W, YJR045C, YNL121C	47	68	4739	7.41395	0.826061	0.103553	5.52914
GOTERM_MF_FAT	GO:0008565~protein transporter activity	5	10	0.00412331	YGR082W, YPL094C, YNL131W, YNL121C, YOR254C	44	63	4062	7.32684	0.420392	0.420392	4.71026
GOTERM_MF_FAT	GO:0015266~protein channel activity	3	6	0.00675523	YGR082W, YNL131W, YNL121C	44	12	4062	23.0795	0.591276	0.360685	7.60981
SP_PIR_KEYWORDS	protein transport	9	18	0.00795788	YGR082W, YPL094C, YOR089C, YNL131W, YJL212C, YNL263C, YKR014C, YOR254C, YKR082W	50	363	6060	3.00496	0.648889	0.160074	8.89623
GOTERM_BP_FAT	GO:0017038~protein import	6	12	0.00800312	YGR082W, YLR259C, YNL131W, YJR045C, YNL121C, YKR082W	47	130	4739	4.65368	0.969418	0.185464	10.7213
UP_SEQ_FEATURE	topological domain:Mitochondrial intermembrane	4	8	0.00876575	YGR082W, YNL131W, YDR375C, YNL121C	50	53	6060	9.14717	0.725895	0.350411	9.94697
GOTERM_CC_FAT	GO:0031306~intrinsic to mitochondrial outer membrane	3	6	0.00974932	YGR082W, YNL131W, YNL121C	38	18	4382	19.2193	0.725615	0.35019	10.8101
GOTERM_CC_FAT	GO:0031307~integral to mitochondrial outer membrane	3	6	0.00974932	YGR082W, YNL131W, YNL121C	38	18	4382	19.2193	0.725615	0.35019	10.8101
GOTERM_CC_FAT	GO:0031301~integral to organelle membrane	5	10	0.00979721	YGR082W, YPL094C, YNL131W, YNL263C, YNL121C	38	101	4382	5.7087	0.727362	0.277402	10.8605
GOTERM_CC_FAT	GO:0031300~intrinsic to organelle membrane	5	10	0.012331	YGR082W, YPL094C, YNL131W, YNL263C, YNL121C	38	108	4382	5.33869	0.805596	0.279322	13.4879
GOTERM_CC_FAT	GO:0044429~mitochondrial part	10	20	0.0253541	YKL029C, YGR082W, YLR259C, YOR020C, YOR089C, YNL315C, YNL131W, YJR045C, YDR375C, YNL121C	38	519	4382	2.22188	0.966288	0.431631	25.9094
GOTERM_CC_FAT	GO:0032592~integral to mitochondrial membrane	3	6	0.0260161	YGR082W, YNL131W, YNL121C	38	30	4382	11.5316	0.96918	0.391698	26.4949
GOTERM_BP_FAT	GO:0046907~intracellular transport	12	24	0.0277272	YGR082W, YPL094C, YLR259C, YOR089C, YJL034W, YNL131W, YJR045C, YNL263C, YKR014C, YNL121C, YOR254C, YKR082W	47	608	4739	1.99006	0.999995	0.425761	32.757
GOTERM_MF_FAT	GO:0022803~passive transmembrane transporter activity	3	6	0.028151	YGR082W, YNL131W, YNL121C	44	25	4062	11.0782	0.97693	0.466452	28.3544
GOTERM_MF_FAT	GO:0015267~channel activity	3	6	0.028151	YGR082W, YNL131W, YNL121C	44	25	4062	11.0782	0.97693	0.466452	28.3544
GOTERM_MF_FAT	GO:0008320~protein transmembrane transporter activity	3	6	0.0325018	YGR082W, YNL131W, YNL121C	44	27	4062	10.2576	0.987241	0.420267	32.0116
GOTERM_CC_FAT	GO:0031975~envelope	9	18	0.0388333	YGR082W, YLR259C, YOR089C, YNL131W, YPR174C, YJR045C, YDR375C, YNL121C, YKR082W	38	470	4382	2.20817	0.994637	0.47979	37.0294
GOTERM_CC_FAT	GO:0031967~organelle envelope	9	18	0.0388333	YGR082W, YLR259C, YOR089C, YNL131W, YPR174C, YJR045C, YDR375C, YNL121C, YKR082W	38	470	4382	2.20817	0.994637	0.47979	37.0294
GOTERM_BP_FAT	GO:0007006~mitochondrial membrane organization	3	6	0.0424795	YGR082W, YNL131W, YNL121C	47	34	4739	8.89675	1	0.515473	45.8084
GOTERM_CC_FAT	GO:0005741~mitochondrial outer membrane	4	8	0.0439247	YGR082W, YOR089C, YNL131W, YNL121C	38	94	4382	4.90705	0.99734	0.482531	40.8161
GOTERM_CC_FAT	GO:0031966~mitochondrial membrane	7	14	0.0454859	YGR082W, YLR259C, YOR089C, YNL131W, YJR045C, YDR375C, YNL121C	38	314	4382	2.57073	0.997856	0.459088	41.9348
GOTERM_CC_FAT	GO:0031968~organelle outer membrane	4	8	0.0474941	YGR082W, YOR089C, YNL131W, YNL121C	38	97	4382	4.75529	0.998376	0.442285	43.3454
GOTERM_BP_FAT	GO:0007005~mitochondrion organization	7	14	0.0480137	YGR082W, YLR259C, YNL315C, YNL131W, YJR045C, YDR375C, YNL121C	47	275	4739	2.56658	1	0.546572	50.0653
GOTERM_CC_FAT	GO:0019867~outer membrane	4	8	0.0487152	YGR082W, YOR089C, YNL131W, YNL121C	38	98	4382	4.70677	0.998629	0.422681	44.1878
GOTERM_CC_FAT	GO:0031090~organelle membrane	11	22	0.0591256	YGR082W, YPL094C, YLR259C, YDR135C, YOR089C, YNL131W, YJR045C, YNL263C, YDR375C, YNL121C, YOR254C	38	699	4382	1.8147	0.999679	0.461427	50.9177
GOTERM_CC_FAT	GO:0005740~mitochondrial envelope	7	14	0.0656683	YGR082W, YLR259C, YOR089C, YNL131W, YJR045C, YDR375C, YNL121C	38	344	4382	2.34654	0.999872	0.472931	54.7585
SP_PIR_KEYWORDS	mitochondrion outer membrane	3	6	0.0680016	YGR082W, YNL131W, YNL121C	50	53	6060	6.86038	0.999902	0.342522	56.0115
GOTERM_CC_FAT	GO:0044455~mitochondrial membrane part	4	8	0.0922159	YGR082W, YNL131W, YJR045C, YNL121C	38	128	4382	3.60362	0.999997	0.528212	67.6886
GOTERM_BP_FAT	GO:0016044~membrane organization	6	12	0.109217	YGR082W, YOR089C, YNL243W, YNL131W, YKR014C, YNL121C	47	263	4739	2.3003	1	0.791655	80.4519
GOTERM_CC_FAT	GO:0005743~mitochondrial inner membrane	3	6	0.553896	YJR045C, YDR375C, YNL121C	38	217	4382	1.59423	1	0.977749	99.9919
GOTERM_CC_FAT	GO:0019866~organelle inner membrane	3	6	0.578918	YJR045C, YDR375C, YNL121C	38	227	4382	1.524	1	0.977756	99.9959
Annotation Cluster 2	Enrichment Score: 1.747077166893487
Category	Term	Count	%	PValue	Genes	List Total	Pop Hits	Pop Total	Fold Enrichment	Bonferroni	Benjamini	FDR
SP_PIR_KEYWORDS	amino-acid biosynthesis	6	12	0.00103475	YNL104C, YHR018C, YCL030C, YOR184W, YGL009C, YIL116W	50	97	6060	7.49691	0.126827	0.0655629	1.20002
GOTERM_BP_FAT	GO:0016053~organic acid biosynthetic process	8	16	0.00118694	YMR272C, YNL104C, YHR018C, YCL030C, YOR184W, YER061C, YGL009C, YIL116W	47	172	4739	4.68976	0.402761	0.0709883	1.66222
GOTERM_BP_FAT	GO:0046394~carboxylic acid biosynthetic process	8	16	0.00118694	YMR272C, YNL104C, YHR018C, YCL030C, YOR184W, YER061C, YGL009C, YIL116W	47	172	4739	4.68976	0.402761	0.0709883	1.66222
GOTERM_BP_FAT	GO:0008652~cellular amino acid biosynthetic process	6	12	0.00906974	YNL104C, YHR018C, YCL030C, YOR184W, YGL009C, YIL116W	47	134	4739	4.51477	0.980826	0.197224	12.0666
GOTERM_BP_FAT	GO:0044271~nitrogen compound biosynthetic process	9	18	0.010033	YNL104C, YGL234W, YHR018C, YCL030C, YOR184W, YMR178W, YLR359W, YGL009C, YIL116W	47	316	4739	2.87173	0.987428	0.20573	13.2653
GOTERM_BP_FAT	GO:0009309~amine biosynthetic process	6	12	0.0114923	YNL104C, YHR018C, YCL030C, YOR184W, YGL009C, YIL116W	47	142	4739	4.26041	0.993373	0.212493	15.0525
GOTERM_BP_FAT	GO:0006414~translational elongation	5	10	0.334406	YOL059W, YNL104C, YHR018C, YGL009C, YIL116W	47	301	4739	1.67491	1	0.986554	99.6802
GOTERM_BP_FAT	GO:0006412~translation	7	14	0.589374	YOL059W, YGR185C, YNL104C, YHR018C, YBL076C, YGL009C, YIL116W	47	632	4739	1.11679	1	0.998719	99.9996
GOTERM_CC_FAT	GO:0005829~cytosol	4	8	0.628806	YOL059W, YHR018C, YBL076C, YGL009C	38	377	4382	1.22351	1	0.983227	99.9991
Annotation Cluster 3	Enrichment Score: 1.552906778462073
Category	Term	Count	%	PValue	Genes	List Total	Pop Hits	Pop Total	Fold Enrichment	Bonferroni	Benjamini	FDR
UP_SEQ_FEATURE	lipid moiety-binding region:S-geranylgeranyl cysteine	4	8	0.000258416	YNL090W, YOR089C, YLR229C, YKR014C	50	16	6060	30.3	0.0372794	0.0372794	0.30708
SP_PIR_KEYWORDS	prenylation	4	8	0.00173022	YNL090W, YOR089C, YLR229C, YKR014C	50	30	6060	16.16	0.202964	0.07283	1.99917
INTERPRO	IPR001806:Ras GTPase	4	8	0.00186913	YNL090W, YOR089C, YLR229C, YKR014C	49	24	4584	15.5918	0.244694	0.244694	2.20937
INTERPRO	IPR013753:Ras	4	8	0.00186913	YNL090W, YOR089C, YLR229C, YKR014C	49	24	4584	15.5918	0.244694	0.244694	2.20937
UP_SEQ_FEATURE	short sequence motif:Effector region	3	6	0.00715031	YNL090W, YOR089C, YLR229C	50	16	6060	22.725	0.651763	0.409884	8.18492
INTERPRO	IPR005225:Small GTP-binding protein	4	8	0.00869217	YNL090W, YOR089C, YLR229C, YKR014C	49	41	4584	9.12693	0.730052	0.480434	9.90024
SP_PIR_KEYWORDS	lipoprotein	5	10	0.0193389	YNL090W, YOR089C, YLR229C, YKR014C, YMR307W	50	128	6060	4.73438	0.922557	0.22572	20.3659
SP_PIR_KEYWORDS	cell membrane	6	12	0.0202465	YNL090W, YNL243W, YJL212C, YLR229C, YKR014C, YMR307W	50	196	6060	3.7102	0.931403	0.216192	21.2211
SP_PIR_KEYWORDS	methylation	3	6	0.0241241	YNL090W, YOR089C, YLR229C	50	30	6060	12.12	0.959197	0.234008	24.7812
UP_SEQ_FEATURE	nucleotide phosphate-binding region:GTP	4	8	0.031824	YNL090W, YOR089C, YLR229C, YKR014C	50	86	6060	5.63721	0.991384	0.695336	31.9454
GOTERM_MF_FAT	GO:0003924~GTPase activity	4	8	0.0370157	YNL090W, YOR089C, YLR229C, YKR014C	44	70	4062	5.27532	0.993118	0.424893	35.6247
SP_PIR_KEYWORDS	gtp-binding	4	8	0.0377662	YNL090W, YOR089C, YLR229C, YKR014C	50	92	6060	5.26957	0.993547	0.28553	36.1694
GOTERM_BP_FAT	GO:0007264~small GTPase mediated signal transduction	4	8	0.0405358	YNL090W, YOR089C, YLR229C, YKR014C	47	79	4739	5.10531	1	0.51245	44.235
SP_PIR_KEYWORDS	GTP binding	3	6	0.0529135	YOR089C, YLR229C, YKR014C	50	46	6060	7.90435	0.999193	0.326761	46.9518
GOTERM_CC_FAT	GO:0044459~plasma membrane part	5	10	0.0697859	YNL090W, YJL212C, YLR229C, YKR014C, YKR082W	38	186	4382	3.09989	0.999929	0.47091	57.0327
GOTERM_BP_FAT	GO:0007242~intracellular signaling cascade	5	10	0.0799747	YNL090W, YOR089C, YDL047W, YLR229C, YKR014C	47	169	4739	2.98313	1	0.725276	69.1621
GOTERM_MF_FAT	GO:0032561~guanyl ribonucleotide binding	4	8	0.0860594	YNL090W, YOR089C, YLR229C, YKR014C	44	99	4062	3.73003	0.999993	0.628381	65.035
GOTERM_MF_FAT	GO:0019001~guanyl nucleotide binding	4	8	0.0860594	YNL090W, YOR089C, YLR229C, YKR014C	44	99	4062	3.73003	0.999993	0.628381	65.035
GOTERM_MF_FAT	GO:0005525~GTP binding	4	8	0.0860594	YNL090W, YOR089C, YLR229C, YKR014C	44	99	4062	3.73003	0.999993	0.628381	65.035
GOTERM_CC_FAT	GO:0009898~internal side of plasma membrane	4	8	0.107637	YNL090W, YLR229C, YKR014C, YKR082W	38	137	4382	3.36688	1	0.566184	73.5474
UP_SEQ_FEATURE	propeptide:Removed in mature form	3	6	0.139007	YNL090W, YLR229C, YMR307W	50	81	6060	4.48889	1	0.936082	83.1537
SP_PIR_KEYWORDS	P-loop	4	8	0.146072	YDR135C, YOR089C, YLR229C, YKR014C	50	164	6060	2.9561	1	0.522307	84.141
GOTERM_CC_FAT	GO:0005886~plasma membrane	7	14	0.157468	YNL090W, YNL243W, YJL212C, YLR229C, YKR014C, YMR307W, YKR082W	38	437	4382	1.84716	1	0.677248	86.4774
GOTERM_BP_FAT	GO:0016192~vesicle-mediated transport	5	10	0.501571	YOR089C, YNL243W, YNL263C, YLR229C, YKR014C	47	376	4739	1.34082	1	0.997007	99.9946
Annotation Cluster 4	Enrichment Score: 1.2917177653095429
Category	Term	Count	%	PValue	Genes	List Total	Pop Hits	Pop Total	Fold Enrichment	Bonferroni	Benjamini	FDR
GOTERM_BP_FAT	GO:0006612~protein targeting to membrane	5	10	0.00210842	YPL094C, YJL034W, YNL131W, YNL121C, YOR254C	47	57	4739	8.84472	0.599892	0.0799015	2.93494
GOTERM_BP_FAT	GO:0031204~posttranslational protein targeting to membrane, translocation	3	6	0.00248706	YPL094C, YJL034W, YOR254C	47	8	4739	37.8112	0.660651	0.0797711	3.45346
GOTERM_BP_FAT	GO:0006620~posttranslational protein targeting to membrane	3	6	0.00248706	YPL094C, YJL034W, YOR254C	47	8	4739	37.8112	0.660651	0.0797711	3.45346
GOTERM_BP_FAT	GO:0045047~protein targeting to ER	3	6	0.0296891	YPL094C, YJL034W, YOR254C	47	28	4739	10.8032	0.999998	0.433742	34.6469
SP_PIR_KEYWORDS	endoplasmic reticulum	7	14	0.0552302	YPL094C, YMR272C, YJL034W, YNL263C, YKR014C, YOR254C, YNL048W	50	341	6060	2.48798	0.999414	0.310737	48.4454
UP_SEQ_FEATURE	topological domain:Lumenal	5	10	0.143665	YPL094C, YMR272C, YNL263C, YOR254C, YNL048W	50	251	6060	2.41434	1	0.920595	84.207
GOTERM_CC_FAT	GO:0005783~endoplasmic reticulum	7	14	0.162348	YPL094C, YMR272C, YJL034W, YNL263C, YKR014C, YOR254C, YNL048W	38	441	4382	1.83041	1	0.671602	87.3641
GOTERM_CC_FAT	GO:0044432~endoplasmic reticulum part	4	8	0.208267	YPL094C, YJL034W, YNL263C, YOR254C	38	187	4382	2.46665	1	0.753695	93.4583
GOTERM_CC_FAT	GO:0012505~endomembrane system	5	10	0.346023	YPL094C, YPR174C, YNL263C, YOR254C, YKR082W	38	352	4382	1.63801	1	0.903263	99.2981
GOTERM_CC_FAT	GO:0005789~endoplasmic reticulum membrane	3	6	0.40294	YPL094C, YNL263C, YOR254C	38	163	4382	2.12238	1	0.934329	99.7576
GOTERM_CC_FAT	GO:0042175~nuclear envelope-endoplasmic reticulum network	3	6	0.426813	YPL094C, YNL263C, YOR254C	38	171	4382	2.02308	1	0.940723	99.8495
Annotation Cluster 5	Enrichment Score: 1.1938517871686818
Category	Term	Count	%	PValue	Genes	List Total	Pop Hits	Pop Total	Fold Enrichment	Bonferroni	Benjamini	FDR
SP_PIR_KEYWORDS	Aminotransferase	3	6	0.0133463	YCL017C, YOR184W, YIL116W	50	22	6060	16.5273	0.82798	0.197496	14.5026
GOTERM_MF_FAT	GO:0048037~cofactor binding	6	12	0.0238096	YOL059W, YKL029C, YCL017C, YCL030C, YOR184W, YIL116W	44	157	4062	3.52808	0.958451	0.548519	24.5267
SP_PIR_KEYWORDS	pyridoxal phosphate	3	6	0.0549863	YCL017C, YOR184W, YIL116W	50	47	6060	7.73617	0.999394	0.322901	48.29
GOTERM_MF_FAT	GO:0030170~pyridoxal phosphate binding	3	6	0.0722062	YCL017C, YOR184W, YIL116W	44	42	4062	6.59416	0.999949	0.593166	58.3202
GOTERM_MF_FAT	GO:0070279~vitamin B6 binding	3	6	0.0722062	YCL017C, YOR184W, YIL116W	44	42	4062	6.59416	0.999949	0.593166	58.3202
GOTERM_MF_FAT	GO:0019842~vitamin binding	3	6	0.128423	YCL017C, YOR184W, YIL116W	44	59	4062	4.69414	1	0.701675	79.9118
SP_PIR_KEYWORDS	transferase	7	14	0.37573	YNL104C, YCL017C, YOR184W, YMR307W, YER061C, YNL048W, YIL116W	50	613	6060	1.38401	1	0.811415	99.5891
Annotation Cluster 6	Enrichment Score: 1.1327635568273198
Category	Term	Count	%	PValue	Genes	List Total	Pop Hits	Pop Total	Fold Enrichment	Bonferroni	Benjamini	FDR
SP_PIR_KEYWORDS	Chaperone	5	10	0.00579103	YLR259C, YOR020C, YLR199C, YJR045C, YOR254C	50	90	6060	6.73333	0.532722	0.141154	6.54851
GOTERM_MF_FAT	GO:0051082~unfolded protein binding	5	10	0.0109178	YLR259C, YOR020C, YJL034W, YNL315C, YJR045C	44	83	4062	5.56134	0.765211	0.383084	12.0313
GOTERM_BP_FAT	GO:0042026~protein refolding	3	6	0.0114272	YLR259C, YOR020C, YJR045C	47	17	4739	17.7935	0.99318	0.220731	14.9735
SP_PIR_KEYWORDS	molecular chaperone	3	6	0.0145426	YLR259C, YOR020C, YJR045C	50	23	6060	15.8087	0.853257	0.19203	15.7037
SP_PIR_KEYWORDS	stress response	4	8	0.0299625	YLR259C, YJL034W, YJR045C, YNL099C	50	84	6060	5.77143	0.981409	0.247722	29.8648
GOTERM_BP_FAT	GO:0006457~protein folding	4	8	0.0845125	YLR259C, YOR020C, YJL034W, YJR045C	47	107	4739	3.76934	1	0.721235	71.2406
GOTERM_CC_FAT	GO:0031980~mitochondrial lumen	5	10	0.0885406	YKL029C, YLR259C, YOR020C, YNL315C, YJR045C	38	202	4382	2.85435	0.999995	0.534593	66.1275
GOTERM_CC_FAT	GO:0005759~mitochondrial matrix	5	10	0.0885406	YKL029C, YLR259C, YOR020C, YNL315C, YJR045C	38	202	4382	2.85435	0.999995	0.534593	66.1275
UP_SEQ_FEATURE	transit peptide:Mitochondrion	6	12	0.119059	YOL059W, YKL029C, YLR259C, YNL315C, YCL017C, YJR045C	50	324	6060	2.24444	1	0.930195	77.8755
SP_PIR_KEYWORDS	transit peptide	6	12	0.122522	YOL059W, YKL029C, YLR259C, YNL315C, YCL017C, YJR045C	50	327	6060	2.22385	1	0.482397	78.2202
GOTERM_MF_FAT	GO:0016887~ATPase activity	5	10	0.322031	YLR259C, YDR135C, YJL034W, YJR045C, YDR375C	44	271	4062	1.70329	1	0.882062	98.9309
GOTERM_CC_FAT	GO:0043233~organelle lumen	8	16	0.500619	YKL029C, YLR259C, YOR020C, YJL034W, YNL315C, YJR045C, YMR307W, YGL019W	38	783	4382	1.17819	1	0.966452	99.9699
GOTERM_CC_FAT	GO:0070013~intracellular organelle lumen	8	16	0.500619	YKL029C, YLR259C, YOR020C, YJL034W, YNL315C, YJR045C, YMR307W, YGL019W	38	783	4382	1.17819	1	0.966452	99.9699
GOTERM_CC_FAT	GO:0031974~membrane-enclosed lumen	8	16	0.563853	YKL029C, YLR259C, YOR020C, YJL034W, YNL315C, YJR045C, YMR307W, YGL019W	38	827	4382	1.11551	1	0.977107	99.9938
Annotation Cluster 7	Enrichment Score: 1.0700974480832746
Category	Term	Count	%	PValue	Genes	List Total	Pop Hits	Pop Total	Fold Enrichment	Bonferroni	Benjamini	FDR
SP_PIR_KEYWORDS	protein transport	9	18	0.00795788	YGR082W, YPL094C, YOR089C, YNL131W, YJL212C, YNL263C, YKR014C, YOR254C, YKR082W	50	363	6060	3.00496	0.648889	0.160074	8.89623
SP_PIR_KEYWORDS	membrane	22	44	0.0292265	YGR082W, YPL094C, YNL090W, YOR090C, YPR174C, YPR097W, YKR014C, YMR272C, YDR135C, YNL243W, YOR089C, YNL131W, YJL212C, YNL263C, YDR375C, YLR229C, YMR307W, YNL121C, YOR254C, YNL048W, YKR082W, YMR221C	50	1775	6060	1.5022	0.979467	0.258368	29.2417
SP_PIR_KEYWORDS	transport	12	24	0.0464298	YGR082W, YPL094C, YMR272C, YDR135C, YOR089C, YNL131W, YJL212C, YNL263C, YKR014C, YOR254C, YMR221C, YKR082W	50	788	6060	1.84569	0.998027	0.306743	42.5588
UP_SEQ_FEATURE	topological domain:Cytoplasmic	11	22	0.0519293	YGR082W, YPL094C, YMR272C, YDR135C, YNL131W, YJL212C, YNL263C, YNL121C, YOR254C, YNL048W, YMR221C	50	704	6060	1.89375	0.999606	0.729232	46.984
GOTERM_CC_FAT	GO:0031090~organelle membrane	11	22	0.0591256	YGR082W, YPL094C, YLR259C, YDR135C, YOR089C, YNL131W, YJR045C, YNL263C, YDR375C, YNL121C, YOR254C	38	699	4382	1.8147	0.999679	0.461427	50.9177
GOTERM_CC_FAT	GO:0031224~intrinsic to membrane	17	34	0.132633	YGR082W, YPL094C, YOR090C, YMR272C, YDR135C, YNL243W, YOR089C, YNL131W, YJL212C, YNL263C, YDR375C, YMR307W, YNL121C, YOR254C, YNL048W, YKR082W, YMR221C	38	1458	4382	1.34456	1	0.627889	81.0161
UP_SEQ_FEATURE	transmembrane region	14	28	0.235658	YGR082W, YPL094C, YOR090C, YMR272C, YDR135C, YNL243W, YNL131W, YJL212C, YDR375C, YNL263C, YNL121C, YOR254C, YMR221C, YNL048W	50	1297	6060	1.30825	1	0.980754	95.9155
SP_PIR_KEYWORDS	transmembrane	14	28	0.241059	YGR082W, YPL094C, YOR090C, YMR272C, YDR135C, YNL243W, YNL131W, YJL212C, YDR375C, YNL263C, YNL121C, YOR254C, YMR221C, YNL048W	50	1303	6060	1.30223	1	0.688268	95.9908
GOTERM_CC_FAT	GO:0016021~integral to membrane	15	30	0.258807	YGR082W, YPL094C, YOR090C, YMR272C, YDR135C, YNL243W, YNL131W, YJL212C, YNL263C, YDR375C, YNL121C, YOR254C, YKR082W, YMR221C, YNL048W	38	1387	4382	1.24711	1	0.820725	96.9719
SP_PIR_KEYWORDS	transmembrane protein	15	30	0.307916	YOL059W, YGR082W, YPL094C, YGL009C, YMR272C, YDR135C, YNL243W, YNL131W, YNL263C, YNL121C, YOR254C, YLR359W, YKR082W, YMR221C, YNL048W	50	1491	6060	1.21932	1	0.768005	98.6322
Annotation Cluster 8	Enrichment Score: 1.0202179971761813
Category	Term	Count	%	PValue	Genes	List Total	Pop Hits	Pop Total	Fold Enrichment	Bonferroni	Benjamini	FDR
SP_PIR_KEYWORDS	nucleotide-binding	13	26	0.0083336	YNL090W, YLR259C, YKR014C, YBL076C, YGR185C, YDR135C, YOR089C, YJL034W, YGL234W, YJR045C, YLR229C, YDR375C, YCL030C	50	700	6060	2.25086	0.665887	0.144963	9.29779
GOTERM_MF_FAT	GO:0000166~nucleotide binding	16	32	0.0268062	YKL029C, YOL059W, YNL090W, YLR259C, YKR014C, YBL076C, YGR185C, YOR020C, YDR135C, YOR089C, YJL034W, YGL234W, YJR045C, YDR375C, YLR229C, YCL030C	44	863	4062	1.71158	0.972311	0.511952	27.1882
GOTERM_MF_FAT	GO:0032555~purine ribonucleotide binding	14	28	0.0289346	YNL090W, YLR259C, YKR014C, YBL076C, YGR185C, YOR020C, YDR135C, YOR089C, YJL034W, YGL234W, YJR045C, YLR229C, YDR375C, YCL030C	44	714	4062	1.81016	0.979261	0.425166	29.0261
GOTERM_MF_FAT	GO:0032553~ribonucleotide binding	14	28	0.0289346	YNL090W, YLR259C, YKR014C, YBL076C, YGR185C, YOR020C, YDR135C, YOR089C, YJL034W, YGL234W, YJR045C, YLR229C, YDR375C, YCL030C	44	714	4062	1.81016	0.979261	0.425166	29.0261
GOTERM_MF_FAT	GO:0017076~purine nucleotide binding	14	28	0.0431662	YNL090W, YLR259C, YKR014C, YBL076C, YGR185C, YOR020C, YDR135C, YOR089C, YJL034W, YGL234W, YJR045C, YLR229C, YDR375C, YCL030C	44	754	4062	1.71413	0.997046	0.441476	40.2655
GOTERM_BP_FAT	GO:0006457~protein folding	4	8	0.0845125	YLR259C, YOR020C, YJL034W, YJR045C	47	107	4739	3.76934	1	0.721235	71.2406
SP_PIR_KEYWORDS	atp-binding	9	18	0.108625	YGR185C, YLR259C, YDR135C, YJL034W, YGL234W, YJR045C, YDR375C, YCL030C, YBL076C	50	603	6060	1.80896	1	0.466157	73.8401
GOTERM_MF_FAT	GO:0005524~ATP binding	10	20	0.197179	YGR185C, YLR259C, YDR135C, YOR020C, YJL034W, YGL234W, YJR045C, YDR375C, YCL030C, YBL076C	44	618	4062	1.49382	1	0.818285	92.3048
GOTERM_MF_FAT	GO:0032559~adenyl ribonucleotide binding	10	20	0.199817	YGR185C, YLR259C, YDR135C, YOR020C, YJL034W, YGL234W, YJR045C, YDR375C, YCL030C, YBL076C	44	620	4062	1.489	1	0.804991	92.595
GOTERM_MF_FAT	GO:0030554~adenyl nucleotide binding	10	20	0.255752	YGR185C, YLR259C, YDR135C, YOR020C, YJL034W, YGL234W, YJR045C, YDR375C, YCL030C, YBL076C	44	660	4062	1.39876	1	0.871538	96.8229
GOTERM_MF_FAT	GO:0001883~purine nucleoside binding	10	20	0.260169	YGR185C, YLR259C, YDR135C, YOR020C, YJL034W, YGL234W, YJR045C, YDR375C, YCL030C, YBL076C	44	663	4062	1.39243	1	0.863141	97.0363
GOTERM_MF_FAT	GO:0001882~nucleoside binding	10	20	0.267593	YGR185C, YLR259C, YDR135C, YOR020C, YJL034W, YGL234W, YJR045C, YDR375C, YCL030C, YBL076C	44	668	4062	1.38201	1	0.858788	97.3655
SP_PIR_KEYWORDS	ATP	4	8	0.311249	YGR185C, YDR135C, YJR045C, YBL076C	50	242	6060	2.00331	1	0.762282	98.7071
GOTERM_MF_FAT	GO:0016887~ATPase activity	5	10	0.322031	YLR259C, YDR135C, YJL034W, YJR045C, YDR375C	44	271	4062	1.70329	1	0.882062	98.9309
Annotation Cluster 9	Enrichment Score: 0.8553262733752325
Category	Term	Count	%	PValue	Genes	List Total	Pop Hits	Pop Total	Fold Enrichment	Bonferroni	Benjamini	FDR
GOTERM_MF_FAT	GO:0048037~cofactor binding	6	12	0.0238096	YOL059W, YKL029C, YCL017C, YCL030C, YOR184W, YIL116W	44	157	4062	3.52808	0.958451	0.548519	24.5267
GOTERM_MF_FAT	GO:0051287~NAD or NADH binding	3	6	0.028151	YOL059W, YKL029C, YCL030C	44	25	4062	11.0782	0.97693	0.466452	28.3544
SP_PIR_KEYWORDS	nad	3	6	0.158647	YOL059W, YKL029C, YCL030C	50	88	6060	4.13182	1	0.541744	86.6604
GOTERM_MF_FAT	GO:0050662~coenzyme binding	3	6	0.301923	YOL059W, YKL029C, YCL030C	44	104	4062	2.66302	1	0.872901	98.496
SP_PIR_KEYWORDS	oxidoreductase	4	8	0.340412	YOL059W, YKL029C, YMR272C, YCL030C	50	255	6060	1.90118	1	0.780035	99.2193
GOTERM_BP_FAT	GO:0055114~oxidation reduction	4	8	0.675248	YOL059W, YKL029C, YMR272C, YCL030C	47	352	4739	1.14579	1	0.999707	100
Annotation Cluster 10	Enrichment Score: 0.7396740190813119
Category	Term	Count	%	PValue	Genes	List Total	Pop Hits	Pop Total	Fold Enrichment	Bonferroni	Benjamini	FDR
SP_PIR_KEYWORDS	protein phosphatase	3	6	0.0392522	YDL047W, YOR090C, YNL099C	50	39	6060	9.32308	0.99473	0.279532	37.3095
GOTERM_MF_FAT	GO:0004721~phosphoprotein phosphatase activity	3	6	0.110952	YDL047W, YOR090C, YNL099C	44	54	4062	5.12879	1	0.67006	74.6726
GOTERM_MF_FAT	GO:0016791~phosphatase activity	3	6	0.290059	YDL047W, YOR090C, YNL099C	44	101	4062	2.74212	1	0.871963	98.1689
SP_PIR_KEYWORDS	hydrolase	4	8	0.870597	YDL047W, YOR090C, YCL030C, YNL099C	50	592	6060	0.818919	1	0.998546	100
Annotation Cluster 11	Enrichment Score: 0.7114601695890647
Category	Term	Count	%	PValue	Genes	List Total	Pop Hits	Pop Total	Fold Enrichment	Bonferroni	Benjamini	FDR
SP_PIR_KEYWORDS	cell membrane	6	12	0.0202465	YNL090W, YNL243W, YJL212C, YLR229C, YKR014C, YMR307W	50	196	6060	3.7102	0.931403	0.216192	21.2211
GOTERM_BP_FAT	GO:0030036~actin cytoskeleton organization	4	8	0.0808775	YNL090W, YNL243W, YDL047W, YLR229C	47	105	4739	3.84113	1	0.716949	69.5864
GOTERM_BP_FAT	GO:0030010~establishment of cell polarity	4	8	0.0919912	YNL090W, YNL243W, YLR229C, YGL019W	47	111	4739	3.63351	1	0.741023	74.3846
GOTERM_BP_FAT	GO:0030029~actin filament-based process	4	8	0.0919912	YNL090W, YNL243W, YDL047W, YLR229C	47	111	4739	3.63351	1	0.741023	74.3846
GOTERM_BP_FAT	GO:0007163~establishment or maintenance of cell polarity	4	8	0.116	YNL090W, YNL243W, YLR229C, YGL019W	47	123	4739	3.27902	1	0.802409	82.4511
GOTERM_BP_FAT	GO:0007015~actin filament organization	3	6	0.127424	YNL090W, YNL243W, YLR229C	47	64	4739	4.7264	1	0.824463	85.3944
GOTERM_BP_FAT	GO:0000902~cell morphogenesis	4	8	0.182149	YNL090W, YNL243W, YLR229C, YGL019W	47	152	4739	2.65342	1	0.917366	94.1451
GOTERM_BP_FAT	GO:0032989~cellular component morphogenesis	4	8	0.26147	YNL090W, YNL243W, YLR229C, YGL019W	47	183	4739	2.20393	1	0.962693	98.6126
GOTERM_BP_FAT	GO:0007010~cytoskeleton organization	4	8	0.363581	YNL090W, YNL243W, YDL047W, YLR229C	47	221	4739	1.82497	1	0.989549	99.8301
GOTERM_BP_FAT	GO:0007047~cell wall organization	4	8	0.440723	YNL090W, YNL243W, YDL047W, YMR307W	47	250	4739	1.61328	1	0.994774	99.9726
GOTERM_BP_FAT	GO:0045229~external encapsulating structure organization	4	8	0.440723	YNL090W, YNL243W, YDL047W, YMR307W	47	250	4739	1.61328	1	0.994774	99.9726
GOTERM_BP_FAT	GO:0051301~cell division	3	6	0.858796	YNL243W, YDL047W, YLR229C	47	345	4739	0.876781	1	0.999999	100
GOTERM_BP_FAT	GO:0007049~cell cycle	4	8	0.952725	YNL243W, YDL047W, YLR229C, YGL019W	47	624	4739	0.646345	1	1	100
Annotation Cluster 12	Enrichment Score: 0.69296922974313
Category	Term	Count	%	PValue	Genes	List Total	Pop Hits	Pop Total	Fold Enrichment	Bonferroni	Benjamini	FDR
GOTERM_BP_FAT	GO:0043623~cellular protein complex assembly	5	10	0.0312707	YGR082W, YLR259C, YLR199C, YNL315C, YDR375C	47	124	4739	4.06572	0.999999	0.437019	36.1344
GOTERM_BP_FAT	GO:0007005~mitochondrion organization	7	14	0.0480137	YGR082W, YLR259C, YNL315C, YNL131W, YJR045C, YDR375C, YNL121C	47	275	4739	2.56658	1	0.546572	50.0653
GOTERM_BP_FAT	GO:0006461~protein complex assembly	5	10	0.204317	YGR082W, YLR259C, YLR199C, YNL315C, YDR375C	47	241	4739	2.0919	1	0.931497	96.0273
GOTERM_BP_FAT	GO:0070271~protein complex biogenesis	5	10	0.204317	YGR082W, YLR259C, YLR199C, YNL315C, YDR375C	47	241	4739	2.0919	1	0.931497	96.0273
GOTERM_BP_FAT	GO:0034622~cellular macromolecular complex assembly	5	10	0.350201	YGR082W, YLR259C, YLR199C, YNL315C, YDR375C	47	308	4739	1.63685	1	0.988375	99.7722
GOTERM_BP_FAT	GO:0034621~cellular macromolecular complex subunit organization	6	12	0.408674	YGR082W, YLR259C, YLR199C, YNL315C, YDR375C, YKR082W	47	431	4739	1.40366	1	0.992965	99.9398
GOTERM_BP_FAT	GO:0065003~macromolecular complex assembly	5	10	0.551943	YGR082W, YLR259C, YLR199C, YNL315C, YDR375C	47	400	4739	1.26037	1	0.998227	99.9988
GOTERM_BP_FAT	GO:0043933~macromolecular complex subunit organization	6	12	0.577491	YGR082W, YLR259C, YLR199C, YNL315C, YDR375C, YKR082W	47	519	4739	1.16566	1	0.998584	99.9995
Annotation Cluster 13	Enrichment Score: 0.5768746087665536
Category	Term	Count	%	PValue	Genes	List Total	Pop Hits	Pop Total	Fold Enrichment	Bonferroni	Benjamini	FDR
GOTERM_BP_FAT	GO:0016044~membrane organization	6	12	0.109217	YGR082W, YOR089C, YNL243W, YNL131W, YKR014C, YNL121C	47	263	4739	2.3003	1	0.791655	80.4519
GOTERM_BP_FAT	GO:0006897~endocytosis	3	6	0.235142	YOR089C, YNL243W, YKR014C	47	95	4739	3.1841	1	0.949364	97.7254
GOTERM_BP_FAT	GO:0010324~membrane invagination	3	6	0.382428	YOR089C, YNL243W, YKR014C	47	136	4739	2.22419	1	0.990422	99.8889
GOTERM_BP_FAT	GO:0016192~vesicle-mediated transport	5	10	0.501571	YOR089C, YNL243W, YNL263C, YLR229C, YKR014C	47	376	4739	1.34082	1	0.997007	99.9946
Annotation Cluster 14	Enrichment Score: 0.35140778958793517
Category	Term	Count	%	PValue	Genes	List Total	Pop Hits	Pop Total	Fold Enrichment	Bonferroni	Benjamini	FDR
SP_PIR_KEYWORDS	metal-binding	9	18	0.127457	YPR093C, YKL029C, YGR211W, YMR272C, YGL234W, YDL047W, YOR090C, YCL030C, YGL009C	50	626	6060	1.74249	1	0.483932	79.6064
GOTERM_MF_FAT	GO:0046914~transition metal ion binding	9	18	0.35555	YPR093C, YGR211W, YMR272C, YGL234W, YDL047W, YOR090C, YCL030C, YBL076C, YGL009C	44	635	4062	1.30845	1	0.901708	99.4086
GOTERM_MF_FAT	GO:0046872~metal ion binding	10	20	0.479761	YPR093C, YKL029C, YGR211W, YMR272C, YGL234W, YDL047W, YOR090C, YCL030C, YBL076C, YGL009C	44	800	4062	1.15398	1	0.959022	99.9515
GOTERM_MF_FAT	GO:0043169~cation binding	10	20	0.51078	YPR093C, YKL029C, YGR211W, YMR272C, YGL234W, YDL047W, YOR090C, YCL030C, YBL076C, YGL009C	44	819	4062	1.12721	1	0.965626	99.9763
GOTERM_MF_FAT	GO:0043167~ion binding	10	20	0.512403	YPR093C, YKL029C, YGR211W, YMR272C, YGL234W, YDL047W, YOR090C, YCL030C, YBL076C, YGL009C	44	820	4062	1.12583	1	0.961969	99.9772
SP_PIR_KEYWORDS	zinc	4	8	0.693818	YPR093C, YGR211W, YDL047W, YCL030C	50	435	6060	1.11448	1	0.981232	99.9999
GOTERM_MF_FAT	GO:0008270~zinc ion binding	4	8	0.878546	YPR093C, YGR211W, YCL030C, YBL076C	44	458	4062	0.806272	1	0.999874	100
Annotation Cluster 15	Enrichment Score: 0.3389206903040994
Category	Term	Count	%	PValue	Genes	List Total	Pop Hits	Pop Total	Fold Enrichment	Bonferroni	Benjamini	FDR
GOTERM_BP_FAT	GO:0042592~homeostatic process	4	8	0.438108	YDR135C, YCL017C, YGL019W, YML036W	47	249	4739	1.61976	1	0.995122	99.9707
GOTERM_BP_FAT	GO:0050801~ion homeostasis	3	6	0.467006	YDR135C, YCL017C, YGL019W	47	161	4739	1.87882	1	0.996202	99.9861
GOTERM_BP_FAT	GO:0048878~chemical homeostasis	3	6	0.470256	YDR135C, YCL017C, YGL019W	47	162	4739	1.86722	1	0.995974	99.9872
