# Supplementary material for: Defining molecular basis for longevity traits in natural yeast isolates
Source: NPJ Aging Mech Dis. 2015 Sep 28;1:15001–. doi: 10.1038/npjamd.2015.1 (PMC4807016; doi:10.1038/npjamd.2015.1)
Supplement: Supplementary Table 4 [file npjamd20151-s5.xls]

## Sheet: High_in_long_living
Type	Phenotype	Note	Symbol	Description	logFC	AveExpr	t	P.Value	adj.P.Val	B
transcript	YKL118W			Dubious open reading frame; unlikely to encode a functional protein, based on available experimental and comparative sequence data; partially overlaps the verified gene VPH2	-0.993821	2.36578	-7.5906	0.000276644	0.999819	-3.3311
peptide	YOL040C	YOL040C_K.LLEMSTEDFVK.L	RPS15	Protein component of the small (40S) ribosomal subunit; homologous to mammalian ribosomal protein S15 and bacterial S19	-2.99804	14.1126	-5.98297	0.000991747	0.999819	-3.43197
peptide	YIL125W	YIL125W_T.SNATYIDEMYQAWQK.D	KGD1	Subunit of the mitochondrial alpha-ketoglutarate dehydrogenase complex; catalyzes a key step in the tricarboxylic acid (TCA) cycle, the oxidative decarboxylation of alpha-ketoglutarate to form succinyl-CoA	-0.727947	6.85423	-5.68975	0.00128752	0.999819	-3.45774
peptide	YOR324C	YOR324C_R.RSSAGSFDYER.K	FRT1	Tail-anchored ER membrane protein of unknown function; substrate of the phosphatase calcineurin; interacts with homolog Frt2p; promotes cell growth in stress conditions, possibly via a role in posttranslational translocation; FRT1 has a paralog, FRT2, that arose from the whole genome duplication	-1.06554	8.46159	-5.34861	0.00176655	0.999819	-3.49168
peptide.comb	YOR324C	1	FRT1	Tail-anchored ER membrane protein of unknown function; substrate of the phosphatase calcineurin; interacts with homolog Frt2p; promotes cell growth in stress conditions, possibly via a role in posttranslational translocation; FRT1 has a paralog, FRT2, that arose from the whole genome duplication	-1.06554	8.46159	-5.34861	0.00176655	0.999819	-3.49168
morphology	DCV102_A	Distance from nuclear center to mother tip in nucleus A			-0.998409	-0.553221	-4.98973	0.00250285	0.999819	-3.53278
transcript	YIR018C-A			Putative protein of unknown function; identified by expression profiling and mass spectrometry	-1.01344	3.98458	-4.8499	0.0028799	0.999819	-3.5505
peptide	YPL243W	YPL243W_R.AEQFLETDSDFAK.Y	SRP68	Core component of the signal recognition particle (SRP) complex; SRP complex functions in targeting nascent secretory proteins to the endoplasmic reticulum (ER) membrane; relocalizes from cytoplasm to the nuclear periphery upon DNA replication stress	-0.636053	9.74445	-4.76947	0.00312573	0.999819	-3.56117
peptide	YLR179C	YLR179C_K.LALLMTDPDAPSR.T		Protein of unknown function with similarity to Tfs1p; transcription is activated by paralogous proteins Yrm1p and Yrr1p along with proteins involved in multidrug resistance; GFP-tagged protein localizes to the cytoplasm and nucleus	-0.716031	12.8179	-4.63394	0.00359566	0.999819	-3.57997
peptide	YER080W	YER080W_K.NLTVSLVNNVVPK.N	AIM9	Putative protein of unknown function; the authentic, non-tagged protein is detected in highly purified mitochondria in high-throughput studies; null mutant displays elevated frequency of mitochondrial genome loss	-0.623977	10.4381	-4.62048	0.00364653	0.999819	-3.5819
transcript	YJR114W			Dubious open reading frame; unlikely to encode a functional protein, based on available experimental and comparative sequence data; partially overlaps the verified ORF RSM7/YJR113C	-0.97582	2.62649	-4.52311	0.00403974	0.999819	-3.59616
peptide	YMR315W	YMR315W_R.TAFHHLACVDAFLK.S		Protein with NADP(H) oxidoreductase activity; transcription is regulated by Stb5p in response to NADPH depletion induced by diamide; promoter contains a putative Stb5p binding site; protein abundance increases in response to DNA replication stress	-0.610707	12.0497	-4.50831	0.00410356	0.999819	-3.59837
peptide	YDR234W	YDR234W_K.GGLEGWVK.S	LYS4	Homoaconitase; catalyzes the conversion of homocitrate to homoisocitrate, which is a step in the lysine biosynthesis pathway	-0.642271	9.50859	-4.46631	0.00429108	0.999819	-3.60475
peptide	YLR249W	YLR249W_K.KEDEEDKFDAMGNK.I	YEF3	Translation elongation factor 3; contains two ABC cassettes; binds and hydrolyzes ATP; YEF3 has a paralog, HEF3, that arose from the whole genome duplication	-0.817797	11.5048	-4.32023	0.00502248	0.999819	-3.62782
transcript	YPL187W	MF(ALPHA)1	MF(ALPHA)1	Mating pheromone alpha-factor, made by alpha cells; interacts with mating type a cells to induce cell cycle arrest and other responses leading to mating; also encoded by MF(ALPHA)2, although MF(ALPHA)1 produces most alpha-factor; MF(ALPHA)1 has a paralog, MF(ALPHA)2, that arose from the whole genome duplication	-1.00375	4.75665	-4.16369	0.00596601	0.999819	-3.65417
transcript	YEL053W-A			Dubious open reading frame; unlikely to encode a functional protein, based on available experimental and comparative sequence data; partially overlaps the verified gene RPL12A/YEL054C	-0.613178	3.04313	-4.05721	0.00672125	0.999819	-3.67312
peptide	YJR121W	YJR121W_K.YDNIPEHAFYMV.G	ATP2	Beta subunit of the F1 sector of mitochondrial F1F0 ATP synthase; which is a large, evolutionarily conserved enzyme complex required for ATP synthesis; F1 translationally regulates ATP6 and ATP8 expression to achieve a balanced output of ATP synthase genes encoded in nucleus and mitochondria; phosphorylated	-1.1232	7.13806	-4.03987	0.00685409	0.999819	-3.67629
transcript	YGR273C			Putative protein of unknown function; expression downregulated by treatment with 8-methoxypsoralen plus UVA irradiation; not an essential gene; YGR273C has a paralog, YMR295C, that arose from the whole genome duplication	-0.695699	2.36267	-3.91515	0.00790085	0.999819	-3.69978
peptide	YPL231W	YPL231W_R.EILCYSK.D	FAS2	Alpha subunit of fatty acid synthetase; complex catalyzes the synthesis of long-chain saturated fatty acids; contains the acyl-carrier protein domain and beta-ketoacyl reductase, beta-ketoacyl synthase and self-pantetheinylation activities	-0.805398	8.24511	-3.88065	0.00822106	0.999819	-3.7065
peptide	YLR208W	YLR208W_K.LIDTLTGHEGPVWR.V	SEC13	Structural component of 3 distinct complexes; subunit of Nup84 nuclear pore sub-complex (NPC), COPII vesicle coat, and Seh1-associated (SEA) complex; COPII vesicle coat is required for ER to Golgi transport; the Nup84 subcomplex contributes to nucleocytoplasmic transport, NPC biogenesis and processes that may require localization of chromosomes at the nuclear periphery, including transcription; h…	-0.55128	11.9958	-3.8643	0.00837791	0.999819	-3.70972
peptide	YOR046C	YOR046C_K.TADSIKPAEKLVPK.V	DBP5	Cytoplasmic ATP-dependent RNA helicase of the DEAD-box family; involved in mRNA export from the nucleus, remodeling messenger ribonucleoprotein particles (mRNPs), with ATPase activity stimulated by Gle1p, IP6 and Nup159p; involved in translation termination along with Sup45p (eRF1); role in the cellular response to heat stress	-0.582594	6.67127	-3.84579	0.00855941	0.999819	-3.71339
transcript	YLR437C-A			Dubious open reading frame; unlikely to encode a functional protein, based on available experimental and comparative sequence data; partially overlaps the verified ORF CAR2/YLR438W	-0.628754	3.22993	-3.75575	0.00950753	0.999819	-3.73167
transcript	YFL020C	PAU5	PAU5	Member of the seripauperin multigene family; encoded mainly in subtelomeric regions; induced during alcoholic fermentation; induced by low temperature and also by anaerobic conditions; negatively regulated by oxygen and repressed by heme	-0.501045	3.69198	-3.72279	0.00988329	0.999819	-3.73853
morphology	DCV142_A1B	Distance_between_nuclear_brightest_point_and_mother_hip_on_stage_A1B			-0.748792	-0.427426	-3.64716	0.0108095	0.999819	-3.75465
transcript	YIL058W			Dubious open reading frame; unlikely to encode a functional protein, based on available experimental and comparative sequence data	-0.494796	4.40276	-3.63734	0.0109368	0.999819	-3.75678
metabolite	C00253_1 (#24)				-0.573665	1.44554	-3.63476	0.0109704	0.999819	-3.75734
transcript	YAL064W			Protein of unknown function; may interact with ribosomes, based on co-purification experiments	-0.96157	2.64629	-3.63202	0.0110064	0.999819	-3.75794
peptide	YCR012W	YCR012W_K.KVLENTEIGDSIFDKA.G	PGK1	3-phosphoglycerate kinase; catalyzes transfer of high-energy phosphoryl groups from the acyl phosphate of 1,3-bisphosphoglycerate to ADP to produce ATP; key enzyme in glycolysis and gluconeogenesis	-0.461677	9.06734	-3.61142	0.0112805	0.999819	-3.76245
peptide	YDL078C	YDL078C_K.QGAGSATLSMAFAGAK.F	MDH3	Peroxisomal malate dehydrogenase; catalyzes interconversion of malate and oxaloacetate; involved in the glyoxylate cycle	-0.456923	10.3326	-3.58963	0.0115787	0.999819	-3.76726
peptide	YDR345C	YDR345C_R.AAGSASWGELFTGKPAMFKR.T	HXT3	Low affinity glucose transporter of the major facilitator superfamily; expression is induced in low or high glucose conditions; HXT3 has a paralog, HXT5, that arose from the whole genome duplication	-0.645527	11.0497	-3.55984	0.0120007	0.999819	-3.77391
peptide	YKR048C	YKR048C_K.SSMQIDNAPTPHNTPASVLNPSYLK.N	NAP1	Histone chaperone; involved in histone exchange by removing and replacing histone H2A-H2B dimers or histone variant dimers from assembled nucleosomes; involved in the transport of H2A and H2B histones to the nucleus; required for the regulation of microtubule dynamics during mitosis; interacts with mitotic cyclin Clb2p; controls bud morphogenesis; phosphorylated by CK2; protein abundance increase…	-0.322943	11.764	-3.5576	0.012033	0.999819	-3.77441
peptide.comb	YFR052W	2	RPN12	Subunit of the 19S regulatory particle of the 26S proteasome lid; synthetically lethal with RPT1, which is an ATPase component of the 19S regulatory particle; physically interacts with Nob1p and Rpn3p; protein abundance increases in response to DNA replication stress	-0.392474	11.0052	-3.5478	0.012176	0.999819	-3.77662
peptide	YNL003C	YNL003C_K.TTASLGSVIIR.I	PET8	S-adenosylmethionine transporter of the mitochondrial inner membrane; member of the mitochondrial carrier family; required for biotin biosynthesis and respiratory growth	-0.477234	10.2144	-3.51958	0.0125982	0.999819	-3.78303
peptide.comb	YNL003C	1	PET8	S-adenosylmethionine transporter of the mitochondrial inner membrane; member of the mitochondrial carrier family; required for biotin biosynthesis and respiratory growth	-0.477234	10.2144	-3.51958	0.0125982	0.999819	-3.78303
peptide	YOR155C	YOR155C_R.LAGCTLWIASPQETVNYLHR.L	ISN1	Inosine 5'-monophosphate (IMP)-specific 5'-nucleotidase; catalyzes the breakdown of IMP to inosine; responsible for production of nicotinamide riboside and nicotinic acid riboside; expression positively regulated by nicotinic acid and glucose availability; does not show similarity to known 5'-nucleotidases from other organisms	-0.339411	11.8225	-3.49814	0.0129298	0.999819	-3.78795
peptide.comb	YOR155C	1	ISN1	Inosine 5'-monophosphate (IMP)-specific 5'-nucleotidase; catalyzes the breakdown of IMP to inosine; responsible for production of nicotinamide riboside and nicotinic acid riboside; expression positively regulated by nicotinic acid and glucose availability; does not show similarity to known 5'-nucleotidases from other organisms	-0.339411	11.8225	-3.49814	0.0129298	0.999819	-3.78795
transcript	YJR025C	BNA1	BNA1	3-hydroxyanthranilic acid dioxygenase; required for the de novo biosynthesis of NAD from tryptophan via kynurenine; expression regulated by Hst1p	-0.346793	7.73963	-3.49289	0.0130124	0.999819	-3.78916
peptide	YPL093W	YPL093W_K.YTGEGFVEKFEDILK.G	NOG1	Putative GTPase; associates with free 60S ribosomal subunits in the nucleolus and is required for 60S ribosomal subunit biogenesis; constituent of 66S pre-ribosomal particles; member of the ODN family of nucleolar G-proteins	-1.43184	13.1451	-3.49265	0.0130162	0.999819	-3.78922
peptide	YPL129W	YPL129W_K.TQQHILPEVPPVENFPVR.Q	TAF14	Subunit of TFIID, TFIIF, INO80, SWI/SNF, and NuA3 complexes; involved in RNA polymerase II transcription initiation and in chromatin modification; contains a YEATS domain	-0.379455	11.0911	-3.46083	0.0135301	0.999819	-3.79662
peptide	YER007C-A	YER007C-A_K.FVLSGANIMCPGLTSAGADLPPAPGYEK.G	TMA20	Protein of unknown function that associates with ribosomes; has a putative RNA binding domain; interacts with Tma22p; null mutant exhibits translation defects; has homology to human oncogene MCT-1; protein abundance increases in response to DNA replication stress	-0.382658	11.5893	-3.43376	0.0139848	0.999819	-3.80299
peptide.comb	YLR208W	3	SEC13	Structural component of 3 distinct complexes; subunit of Nup84 nuclear pore sub-complex (NPC), COPII vesicle coat, and Seh1-associated (SEA) complex; COPII vesicle coat is required for ER to Golgi transport; the Nup84 subcomplex contributes to nucleocytoplasmic transport, NPC biogenesis and processes that may require localization of chromosomes at the nuclear periphery, including transcription; h…	-0.30037	11.9475	-3.38765	0.0147985	0.999819	-3.81401
peptide	YKL182W	YKL182W_K.KLLHQYYGDDESKIPAVEYFGGESPVDVQ.S	FAS1	Beta subunit of fatty acid synthetase; complex catalyzes the synthesis of long-chain saturated fatty acids; contains acetyltransacylase, dehydratase, enoyl reductase, malonyl transacylase, and palmitoyl transacylase activities	-0.732708	7.39445	-3.37186	0.0150891	0.999819	-3.81783
peptide	YLR249W	YLR249W_K.TAANAMQAVAHIA.N	YEF3	Translation elongation factor 3; contains two ABC cassettes; binds and hydrolyzes ATP; YEF3 has a paralog, HEF3, that arose from the whole genome duplication	-0.553839	11.0571	-3.37173	0.0150916	0.999819	-3.81786
transcript	YOR309C			Dubious open reading frame; unlikely to encode a functional protein, based on available experimental and comparative sequence data; partially overlaps the verified gene NOP58	-0.29712	8.53683	-3.36498	0.0152177	0.999819	-3.8195
transcript	YDR182W-A			Putative protein of unknown function; identified by fungal homology and RT-PCR	-0.404791	5.31022	-3.36392	0.0152377	0.999819	-3.81976
peptide	YDR258C	YDR258C_K.LLLQVLDEGKLTDSLGHHVDFR.N	HSP78	Oligomeric mitochondrial matrix chaperone; cooperates with Ssc1p in mitochondrial thermotolerance after heat shock; able to prevent the aggregation of misfolded proteins as well as resolubilize protein aggregates	-0.441679	10.6117	-3.32466	0.0159958	0.999819	-3.8294
transcript	YJR159W	SOR1	SOR1	Sorbitol dehydrogenase; expression is induced in the presence of sorbitol or xylose	-0.423232	2.01973	-3.32423	0.0160043	0.999819	-3.82951
peptide	YPL128C	YPL128C_K.ILDLYGPGGK.I	TBF1	Telobox-containing general regulatory factor; binds TTAGGG repeats within subtelomeric anti-silencing regions (STARs), blocking silent chromatin propagation; binds majority of snoRNA gene promoters, required for full snoRNA expression; caps DSB flanked by long T2AG3 repeats and blocks checkpoint activation	-0.778265	11.3451	-3.30893	0.0163112	0.999819	-3.83331
peptide	YPL231W	YPL231W_L.GLLTPEVVELCQK.S	FAS2	Alpha subunit of fatty acid synthetase; complex catalyzes the synthesis of long-chain saturated fatty acids; contains the acyl-carrier protein domain and beta-ketoacyl reductase, beta-ketoacyl synthase and self-pantetheinylation activities	-1.1846	7.42748	-3.29965	0.0165005	0.999819	-3.83563
transcript	YGL015C			Putative protein of unknown function; null mutants accumulate cargo in the Golgi	-0.506148	3.1736	-3.29615	0.0165723	0.999819	-3.8365
transcript	YFR032C-B			Putative protein of unknown function; identified by gene-trapping, microarray-based expression analysis, and genome-wide homology searching	-0.306751	6.70493	-3.29364	0.0166243	0.999819	-3.83713
morphology	DCV181_A1B	nucleus minimum radius			-0.75391	-0.0083465	-3.29045	0.0166904	0.999819	-3.83793
peptide	YBR221C	YBR221C_K.GLKPIVEFM.S	PDB1	E1 beta subunit of the pyruvate dehydrogenase (PDH) complex; PDH is an evolutionarily conserved multi-protein complex found in mitochondria	-0.325605	11.6368	-3.28117	0.0168846	0.999819	-3.84027
transcript	YGR224W	AZR1	AZR1	Plasma membrane transporter of the major facilitator superfamily; involved in resistance to azole drugs such as ketoconazole and fluconazole	-0.371322	2.2198	-3.25996	0.0173375	0.999819	-3.84564
transcript	YOL091W	SPO21	SPO21	Component of the meiotic outer plaque of the spindle pole body; involved in modifying the meiotic outer plaque that is required prior to prospore membrane formation; SPO21 has a paralog, YSW1, that arose from the whole genome duplication	-0.38946	5.46269	-3.24971	0.017561	0.999819	-3.84825
peptide	YNL016W	YNL016W_R.GYGFVSFTSQDDAQNAMDSMQGQDLNGRPLR.I	PUB1	Poly (A)+ RNA-binding protein; abundant mRNP-component protein that binds mRNA and is required for stability of many mRNAs; component of glucose deprivation induced stress granules, involved in P-body-dependent granule assembly; protein abundance increases in response to DNA replication stress	-0.438236	10.6334	-3.24965	0.0175624	0.999819	-3.84826
transcript	YGR121W-A			Putative protein of unknown function	-0.462723	3.61613	-3.22992	0.0180018	0.999819	-3.85332
peptide	YER133W	YER133W_R.IYGFYDECK.R	GLC7	Type 1 serine/threonine protein phosphatase catalytic subunit; cleavage and polyadenylation factor (CPF) component; involved in various processes including glycogen metabolism, sporulation, mitosis; accumulates at mating projections by interaction with Afr1p; interacts with many regulatory subunits; involved in regulation of the nucleocytoplasmic shuttling of Hxk2p; import into nucleus is inhibit…	-0.331846	12.5295	-3.21669	0.0183032	0.999819	-3.85673
transcript	YNL334C	SNO2	SNO2	Protein of unknown function; nearly identical to Sno3p; expression is induced before the diauxic shift and also in the absence of thiamin	-0.919154	2.41118	-3.21296	0.0183893	0.999819	-3.8577
peptide	YGR090W	YGR090W_R.VLTERDEILYLR.A	UTP22	Component of the small-subunit processome; required for nuclear export of tRNAs; may facilitate binding of Utp8p to aminoacylated tRNAs and their delivery to Los1p for export; conserved from yeast to mammals	-0.470918	10.4992	-3.19019	0.0189238	0.999819	-3.86363
transcript	YCR099C			Putative protein of unknown function	-0.366666	5.80668	-3.18991	0.0189305	0.999819	-3.8637
transcript	YPR050C			Dubious open reading frame; unlikely to encode a functional protein, based on available experimental and comparative sequence data; almost completely overlaps verified ORF MAK3/YPR051W	-0.455689	3.10161	-3.18591	0.0190261	0.999819	-3.86474
peptide.comb	YOL040C	5	RPS15	Protein component of the small (40S) ribosomal subunit; homologous to mammalian ribosomal protein S15 and bacterial S19	-0.709828	12.7007	-3.17007	0.0194104	0.999819	-3.86891
transcript	YOR343W-B				-0.804637	0.764809	-3.15313	0.0198304	0.999819	-3.87339
morphology	DCV183_C	nucleus roundness in bud			-0.839101	-0.311021	-3.11021	0.0209404	0.999819	-3.88488
transcript	YAR068W			Fungal-specific protein of unknown function; induced in respiratory-deficient cells; YAR068W has a paralog, YHR214W-A, that arose from a segmental duplication	-1.20885	1.69472	-3.10345	0.0211212	0.999819	-3.8867
morphology	DCV126_A1B	Distance_between_nuclear_gravity_center_and_mother_hip			-0.541159	-0.564091	-3.09817	0.0212636	0.999819	-3.88813
morphology	CCV104_A	Short axis length of mother cell on nucleus A			-0.763247	-0.738213	-3.0879	0.0215437	0.999819	-3.89092
transcript	YKL160W	ELF1	ELF1	Transcription elongation factor with a conserved zinc finger domain; implicated in the maintenance of proper chromatin structure in actively transcribed regions; deletion inhibits Brome mosaic virus (BMV) gene expression	-0.271347	8.25297	-3.08125	0.0217274	0.999819	-3.89274
peptide	YMR131C	YMR131C_K.SIEDIQWSR.T	RRB1	Nuclear protein involved in early steps of ribosome biogenesis; physically interacts with the ribosomal protein Rpl3p; essential gene	-0.766857	10.4666	-3.06399	0.0222115	0.999819	-3.89746
peptide	YFR024C-A	YFR024C-A_R.IRPPPAVDPLFR.V	LSB3	Protein containing a C-terminal SH3 domain; binds Las17p, which is a homolog of human Wiskott-Aldrich Syndrome protein involved in actin patch assembly and actin polymerization; protein abundance increases in response to DNA replication stress; LSB3 has a paralog, YSC84, that arose from the whole genome duplication	-0.680311	9.65027	-3.06293	0.0222417	0.999819	-3.89776
morphology	DCV127_A	Distance_between_nuclear_brightest_point_and_cell_tip			-1.01014	-0.270586	-3.06011	0.0223222	0.999819	-3.89853
peptide	YLR206W	YLR206W_R.TPSIDTLDDLAQR.S	ENT2	Epsin-like protein required for endocytosis and actin patch assembly; functionally redundant with Ent1p; contains clathrin-binding motif at C-terminus; ENT2 has a paralog, ENT1, that arose from the whole genome duplication	-0.29862	10.2485	-3.05886	0.0223579	0.999819	-3.89888
peptide.comb	YBL040C	2	ERD2	HDEL receptor; an integral membrane protein that binds to the HDEL motif in proteins destined for retention in the endoplasmic reticulum; has a role in maintenance of normal levels of ER-resident proteins	-0.494031	9.91006	-3.04841	0.022659	0.999819	-3.90176
peptide	YOL078W	YOL078W_K.EGNILIEK.T	AVO1	Component of a membrane-bound complex containing the Tor2p kinase; contains Tor2p kinase and other proteins; may have a role in regulation of cell growth	-1.13235	10.2459	-3.03883	0.0229389	0.999819	-3.90442
peptide.comb	YOL078W	1	AVO1	Component of a membrane-bound complex containing the Tor2p kinase; contains Tor2p kinase and other proteins; may have a role in regulation of cell growth	-1.13235	10.2459	-3.03883	0.0229389	0.999819	-3.90442
morphology	DCV128_C	Distance_between_nuclear_brightest_point_in_mother_and_mother_tip			-1.45607	-0.416441	-3.03721	0.0229865	0.999819	-3.90487
peptide	YFR010W	YFR010W_R.NGLLEGLNEK.I	UBP6	Ubiquitin-specific protease; situated in the base subcomplex of the 26S proteasome, releases free ubiquitin from branched polyubiquitin chains; negatively regulates degradation of ubiquitinated proteins by the proteasome; works in opposition to Hul5p polyubiquitin elongation activity; mutant has aneuploidy tolerance	-0.548452	10.724	-3.03122	0.0231637	0.999819	-3.90653
transcript	YLR054C	OSW2	OSW2	Protein of unknown function reputedly involved in spore wall assembly	-0.396892	3.37692	-3.03091	0.023173	0.999819	-3.90662
morphology	DCV185_C	distance between nuclei through neck			-1.04432	-1.12207	-2.9767	0.0248479	0.999819	-3.92188
peptide	YFR052W	YFR052W_K.NLEDDSLLSYPIK.L	RPN12	Subunit of the 19S regulatory particle of the 26S proteasome lid; synthetically lethal with RPT1, which is an ATPase component of the 19S regulatory particle; physically interacts with Nob1p and Rpn3p; protein abundance increases in response to DNA replication stress	-0.5047	12.1869	-2.9751	0.0248992	0.999819	-3.92233
peptide	YPL019C	YPL019C_K.NTLEECLDEAQR.L	VTC3	Subunit of vacuolar transporter chaperone (VTC) complex; involved in membrane trafficking, vacuolar polyphosphate accumulation, microautophagy and non-autophagic vacuolar fusion; VTC3 has a paralog, VTC2, that arose from the whole genome duplication	-0.356943	12.5024	-2.96694	0.025163	0.999819	-3.92466
transcript	YJR023C			Putative protein of unknown function; open reading frame overlaps LSM8/YJR022W encoding an essential snRNP protein required for RNA processing and splicing	-0.355561	5.83066	-2.96033	0.0253789	0.999819	-3.92654
transcript	YJL219W	HXT9	HXT9	Putative hexose transporter that is nearly identical to Hxt11p; has similarity to major facilitator superfamily (MFS) transporters, expression of HXT9 is regulated by transcription factors Pdr1p and Pdr3p	-0.447492	1.46936	-2.95114	0.0256826	0.999819	-3.92918
peptide	YBL040C	YBL040C_R.TNTIAYNEMLMHDTFK.I	ERD2	HDEL receptor; an integral membrane protein that binds to the HDEL motif in proteins destined for retention in the endoplasmic reticulum; has a role in maintenance of normal levels of ER-resident proteins	-0.733789	9.64498	-2.93989	0.0260596	0.999819	-3.93242
peptide	YGL001C	YGL001C_K.ANVVVHCASPMHGQNPDIYDIVNVK.G	ERG26	C-3 sterol dehydrogenase; catalyzes the second of three steps required to remove two C-4 methyl groups from an intermediate in ergosterol biosynthesis; human homolog NSDHL implicated in CK syndrome, and can complement yeast null mutant	-0.438352	11.218	-2.9114	0.0270416	0.999819	-3.94068
peptide	YLR355C	YLR355C_L.THVEPPKDLDVILVAPK.G	ILV5	Acetohydroxyacid reductoisomerase and mtDNA binding protein; involved in branched-chain amino acid biosynthesis and maintenance of wild-type mitochondrial DNA; found in mitochondrial nucleoids	-0.583782	8.70345	-2.90702	0.0271958	0.999819	-3.94196
transcript	YJL077W-B			Putative protein of unknown function; identified by gene-trapping, microarray-based expression analysis, and genome-wide homology searching	-0.275516	6.44464	-2.89058	0.0277842	0.999819	-3.94677
transcript	YGL029W	CGR1	CGR1	Protein involved in nucleolar integrity and processing of pre-rRNA; has a role in processing rRNA for the 60S ribosome subunit; transcript is induced in response to cytotoxic stress but not genotoxic stress; relocalizes from nucleus to nucleolus upon DNA replication stress	-0.264869	6.91869	-2.88393	0.0280262	0.999819	-3.94873
transcript	YER076W-A			Dubious open reading frame; unlikely to encode a functional protein, based on available experimental and comparative sequence data; partially overlaps the uncharacterized ORF YER076C	-0.339153	6.00847	-2.87904	0.0282054	0.999819	-3.95017
peptide	YGL062W	YGL062W_K.HQVDFIHPGYGFL.S	PYC1	Pyruvate carboxylase isoform; cytoplasmic enzyme that converts pyruvate to oxaloacetate; differentially regulated than isoform Pyc2p; mutations in the human homolog are associated with lactic acidosis; PYC1 has a paralog, PYC2, that arose from the whole genome duplication	-0.411025	9.19981	-2.87419	0.0283847	0.999819	-3.95161
transcript	YLR202C			Dubious open reading frame; unlikely to encode a functional protein, based on available experimental and comparative sequence data; partially overlaps the verified ORF YLR201C; ORF contains a putative intron	-0.287108	6.64472	-2.87112	0.0284983	0.999819	-3.95251
peptide	YHL015W	YHL015W_R.YIDLEAPVQIVKR.I	RPS20	Protein component of the small (40S) ribosomal subunit; overproduction suppresses mutations affecting RNA polymerase III-dependent transcription; homologous to mammalian ribosomal protein S20 and bacterial S10	-1.07294	10.486	-2.87108	0.0284999	0.999819	-3.95253
peptide	YOR198C	YOR198C_K.LDTLNVQLK.K	BFR1	Component of mRNP complexes associated with polyribosomes; involved in localization of mRNAs to P bodies; implicated in secretion and nuclear segregation; multicopy suppressor of BFA (Brefeldin A) sensitivity	-0.307918	13.0716	-2.85094	0.0292603	0.999819	-3.95851
morphology	DCV103_C	Distance from nuclear center to mother tip in nucleus C			-1.11752	-0.992856	-2.83263	0.02997	0.999819	-3.96399
transcript	YOR071C	NRT1	NRT1	High-affinity nicotinamide riboside transporter; also transports thiamine with low affinity; major transporter for 5-aminoimidazole-4-carboxamide-1-beta-D-ribofuranoside (acadesine) uptake; shares sequence similarity with Thi7p and Thi72p; proposed to be involved in 5-fluorocytosine sensitivity	-0.512908	5.80286	-2.82887	0.0301184	0.999819	-3.96512
peptide	YDR475C	YDR475C_R.YSSPPPASK.R	JIP4	Protein of unknown function; previously annotated as two separate ORFs, YDR474C and YDR475C, which were merged as a result of corrections to the systematic reference sequence; JIP4 has a paralog, YOR019W, that arose from the whole genome duplication	-0.476942	11.6293	-2.81796	0.0305523	0.999819	-3.96841
peptide	YCR012W	YCR012W_S.TGGGASLELLEGK.E	PGK1	3-phosphoglycerate kinase; catalyzes transfer of high-energy phosphoryl groups from the acyl phosphate of 1,3-bisphosphoglycerate to ADP to produce ATP; key enzyme in glycolysis and gluconeogenesis	-2.00361	14.4142	-2.81341	0.0307355	0.999819	-3.96978
transcript	YLR211C		ATG38	Homodimeric subunit of autophagy-specific PtdIns-3-kinase complex I; required for the integrity of the active PtdIns-3-kinase complex I by maintaining an association between Vps15p-Vps34p and Atg14p-Vps30p subcomplexes; localizes to the pre-autophagosomal structure (PAS) in an Atg14p-dependent manner; ATG38 is non-essential but is required for macroautophagy	-0.270686	6.10706	-2.81323	0.0307427	0.999819	-3.96984
peptide	YGR094W	YGR094W_K.SLGNVIDPLDVITGIK.L	VAS1	Mitochondrial and cytoplasmic valyl-tRNA synthetase; human homolog VARS2 implicated in mitochondrial diseases, can partially complement yeast null mutant	-0.553003	11.9458	-2.80754	0.0309735	0.999819	-3.97156
peptide.comb	YPL243W	2	SRP68	Core component of the signal recognition particle (SRP) complex; SRP complex functions in targeting nascent secretory proteins to the endoplasmic reticulum (ER) membrane; relocalizes from cytoplasm to the nuclear periphery upon DNA replication stress	-0.324208	10.3462	-2.79175	0.0316233	0.999819	-3.97636
transcript	YHL013C	OTU2	OTU2	Protein of unknown function; may interact with ribosomes, based on co-purification experiments; member of the ovarian tumor-like (OTU) superfamily of predicted cysteine proteases; shows cytoplasmic localization; protein abundance increases in response to DNA replication stress	-0.251458	6.15969	-2.78627	0.0318524	0.999819	-3.97803
morphology	DCV157_C	Angle_between_C2D2-2_and_C2C4-2_on_stage_C			-1.15654	-0.084533	-2.77924	0.0321487	0.999819	-3.98018
morphology	CCV113_A1B	Distance from bud tip to mother cell's long axis along bud direction on nucleus A1B			-0.492967	-0.312257	-2.77718	0.0322361	0.999819	-3.98081
transcript	YGR050C			Protein of unknown function; mRNA identified as translated by ribosome profiling data	-0.358553	4.47444	-2.76156	0.0329072	0.999819	-3.98562
peptide	YDL185W	YDL185W_R.DTSLMER.V	VMA1	Subunit A of the V1 peripheral membrane domain of V-ATPase; protein precursor undergoes self-catalyzed splicing to yield the extein Tfp1p and the intein Vde (PI-SceI), which is a site-specific endonuclease; the V1 peripheral membrane domain of the vacuolar H+-ATPase (V-ATPase) has eight subunits; involved in methionine restriction extension of chronological lifespan in an autophagy-dependent mann…	-0.431491	7.57852	-2.75695	0.0331077	0.999819	-3.98704
peptide	YDL145C	YDL145C_R.VASLPYASLK.G	COP1	Alpha subunit of COPI vesicle coatomer complex; complex surrounds transport vesicles in the early secretory pathway	-0.400173	11.1284	-2.74471	0.0336476	0.999819	-3.99082
peptide	YER055C	YER055C_K.FVSGSVEASCALGIGDAIVDLVESGETMR.A	HIS1	ATP phosphoribosyltransferase; a hexameric enzyme, catalyzes the first step in histidine biosynthesis; mutations cause histidine auxotrophy and sensitivity to Cu, Co, and Ni salts; transcription is regulated by general amino acid control	-0.442601	11.7693	-2.74272	0.0337362	0.999819	-3.99144
peptide	YKR001C	YKR001C_K.DATIPTNEFVVDIIK.A	VPS1	Dynamin-like GTPase required for vacuolar sorting; also involved in actin cytoskeleton organization, endocytosis, late Golgi-retention of some proteins, regulation of peroxisome biogenesis	-0.451781	10.2788	-2.73813	0.0339418	0.999819	-3.99287
peptide	YMR241W	YMR241W_K.YIYQSNGLK.G	YHM2	Citrate and oxoglutarate carrier protein; exports citrate from and imports oxoglutarate into the mitochondrion, causing net export of NADPH reducing equivalents; also associates with mt nucleoids and has a role in replication and segregation of the mt genome	-0.43346	10.3809	-2.73155	0.0342384	0.999819	-3.99491
transcript	YOL037C			Dubious open reading frame; unlikely to encode a functional protein, based on available experimental and comparative sequence data; partially overlaps the uncharacterized ORF YOL036W	-0.54634	3.29759	-2.71352	0.0350664	0.999819	-4.00055
transcript	YBR244W	GPX2	GPX2	Phospholipid hydroperoxide glutathione peroxidase; protects cells from phospholipid hydroperoxides and nonphospholipid peroxides during oxidative stress; induced by glucose starvation; protein abundance increases in response to DNA replication stress	-0.316187	7.21902	-2.71223	0.0351264	0.999819	-4.00095
transcript	YPL033C	SRL4	SRL4	Protein of unknown function; involved in regulation of dNTP production; null mutant suppresses the lethality of lcd1 and rad53 mutations; expression is induced by Kar4p	-0.292601	3.60068	-2.70897	0.0352788	0.999819	-4.00198
peptide	YKL060C	YKL060C_K.TGVIVGEDVHNLF.T	FBA1	Fructose 1,6-bisphosphate aldolase; required for glycolysis and gluconeogenesis; catalyzes conversion of fructose 1,6 bisphosphate to glyceraldehyde-3-P and dihydroxyacetone-P; locates to mitochondrial outer surface upon oxidative stress; N-terminally propionylated in vivo	-0.80692	8.49561	-2.68834	0.0362582	0.999819	-4.00848
transcript	YDL243C	AAD4	AAD4	Putative aryl-alcohol dehydrogenase; involved in oxidative stress response; similar to P. chrysosporium aryl-alcohol dehydrogenase; expression induced in cells treated with the mycotoxin patulin; members of the AAD gene family comprise three pairs (AAD3 + AAD15, AAD6/AAD16 + AAD4, AAD10 + AAD14) whose two genes are more related to one another than to other members of the family	-0.40044	5.41865	-2.6711	0.0370995	0.999819	-4.01395
peptide	YBR177C	YBR177C_K.FSDGGVCTADWLIDSWKK.D	EHT1	Acyl-coenzymeA:ethanol O-acyltransferase; plays a minor role in medium-chain fatty acid ethyl ester biosynthesis; possesses short-chain esterase activity; localizes to lipid particles and the mitochondrial outer membrane; EHT1 has a paralog, EEB1, that arose from the whole genome duplication	-1.27529	10.319	-2.67044	0.037132	0.999819	-4.01416
transcript	YGL218W			Dubious open reading frame; unlikely to encode a functional protein, based on available experimental and comparative sequence data; not conserved in closely related Saccharomyces species; 93% of ORF overlaps the verified gene MDM34; deletion in cyr1 mutant results in loss of stress resistance	-0.558573	2.35609	-2.66494	0.0374052	0.999819	-4.01591
peptide	YPL218W	YPL218W_K.FTTFDLGGHIQAR.R	SAR1	GTPase, GTP-binding protein of the ARF family; component of COPII coat of vesicles; required for transport vesicle formation during ER to Golgi protein transport; lowers membrane rigidity helping in vesicle formation	-0.607707	13.6041	-2.66076	0.037614	0.999819	-4.01725
transcript	YOR161C-C			Protein of unknown function; identified by gene-trapping, microarray-based expression analysis, and genome-wide homology searching	-0.87951	3.38153	-2.65906	0.0376992	0.999819	-4.01779
peptide	YHR201C	YHR201C_K.AGDSHR.E	PPX1	Exopolyphosphatase; hydrolyzes inorganic polyphosphate (poly P) into Pi residues; located in the cytosol, plasma membrane, and mitochondrial matrix	-0.35109	11.9179	-2.64938	0.0381888	0.999819	-4.02089
peptide	YJL130C	YJL130C_K.DGTVLQGY.S	URA2	Bifunctional carbamoylphosphate synthetase/aspartate transcarbamylase; catalyzes the first two enzymatic steps in the de novo biosynthesis of pyrimidines; both activities are subject to feedback inhibition by UTP	-0.642345	6.85703	-2.64295	0.0385179	0.999819	-4.02296
peptide	YIL043C	YIL043C_K.RNDFQSFPLVEK.T	CBR1	Microsomal cytochrome b reductase; not essential for viability; also detected in mitochondria; mutation in conserved NADH binding domain of the human ortholog results in type I methemoglobinemia	-0.682082	11.1375	-2.64115	0.0386104	0.999819	-4.02353
peptide	YML051W	YML051W_K.EIMEVYHLR.N	GAL80	Transcriptional regulator involved in the repression of GAL genes; involved in the repression of GAL genes in the absence of galactose; inhibits transcriptional activation by Gal4p; inhibition relieved by Gal3p or Gal1p binding	-0.474131	12.1333	-2.63734	0.0388072	0.999819	-4.02476
peptide.comb	YML051W	1	GAL80	Transcriptional regulator involved in the repression of GAL genes; involved in the repression of GAL genes in the absence of galactose; inhibits transcriptional activation by Gal4p; inhibition relieved by Gal3p or Gal1p binding	-0.474131	12.1333	-2.63734	0.0388072	0.999819	-4.02476
morphology	DCV186_C	Relative_distance_of_two_nuclear_brightest_points_to_middle_point_of_neck_on_stage_C			-0.948246	-1.13605	-2.63323	0.0390212	0.999819	-4.02609
transcript	YEL057C			Protein of unknown function involved in telomere maintenance; target of UME6 regulation	-0.477897	4.0572	-2.6205	0.0396903	0.999819	-4.0302
peptide	YLR197W	YLR197W_R.LKEVQEQINDFGAFTK.L	NOP56	Essential evolutionarily-conserved nucleolar protein; component of the box C/D snoRNP complexes that direct 2'-O-methylation of pre-rRNA during its maturation; overexpression causes spindle orientation defects	-0.295885	13.5015	-2.61766	0.0398413	0.999819	-4.03112
peptide	YNL016W	YNL016W_R.NAFKDFPSYLSGHVMWDMQTGSSR.G	PUB1	Poly (A)+ RNA-binding protein; abundant mRNP-component protein that binds mRNA and is required for stability of many mRNAs; component of glucose deprivation induced stress granules, involved in P-body-dependent granule assembly; protein abundance increases in response to DNA replication stress	-0.404706	10.5321	-2.61424	0.0400242	0.999819	-4.03223
peptide	YAL003W	YAL003W_K.AFQSAYPEFSR.W	EFB1	Translation elongation factor 1 beta; stimulates nucleotide exchange to regenerate EF-1 alpha-GTP for the next elongation cycle; part of the EF-1 complex, which facilitates binding of aminoacyl-tRNA to the ribosomal A site	-0.637652	13.4131	-2.59279	0.0411907	0.999819	-4.03922
peptide	YDR188W	YDR188W_R.AAAAQDEITGDGTTTVVCLVGELLR.Q	CCT6	Subunit of the cytosolic chaperonin Cct ring complex; related to Tcp1p, essential protein that is required for the assembly of actin and tubulins in vivo; contains an ATP-binding motif	-0.856381	11.8606	-2.58897	0.0414019	0.999819	-4.04046
peptide	YLR058C	YLR058C_K.EVLYDLENPINFSVFPGHQGGPHNHTIAALATALK.Q	SHM2	Cytosolic serine hydroxymethyltransferase; converts serine to glycine plus 5,10 methylenetetrahydrofolate; major isoform involved in generating precursors for purine, pyrimidine, amino acid, and lipid biosynthesis	-0.267709	16.1312	-2.58432	0.0416608	0.999819	-4.04199
peptide	YDR466W	YDR466W_K.ILVIEVNER.I	PKH3	Protein kinase with similarity to mammalian PDK1 and yeast Pkh1p/Phk2p; yeast Pkh1p and Pkh2p are two redundant upstream activators of Pkc1p; identified as a multicopy suppressor of a pkh1 pkh2 double mutant	-0.691841	11.3818	-2.57543	0.0421609	0.999819	-4.04491
peptide.comb	YDR466W	1	PKH3	Protein kinase with similarity to mammalian PDK1 and yeast Pkh1p/Phk2p; yeast Pkh1p and Pkh2p are two redundant upstream activators of Pkc1p; identified as a multicopy suppressor of a pkh1 pkh2 double mutant	-0.691841	11.3818	-2.57543	0.0421609	0.999819	-4.04491
transcript	YDL241W			Putative protein of unknown function; YDL241W is not an essential gene	-0.683095	5.20891	-2.55462	0.0433562	0.999819	-4.05178
transcript	YHR156C	LIN1	LIN1	Non-essential component of U5 snRNP; nuclear protein; physically interacts with Irr1p of cohesin complex; may link together proteins involved in chromosome segregation, mRNA splicing and DNA replication	-0.243351	5.53286	-2.54331	0.0440207	0.999819	-4.05553
morphology	DCV179_A	nucleus minimum radius in mother cell			-0.820834	0.0767222	-2.53618	0.0444456	0.999819	-4.0579
peptide	YNL044W	YNL044W_R.FTQNFSMENIK.S	YIP3	Protein localized to COPII vesicles; proposed to be involved in ER to Golgi transport; interacts with members of the Rab GTPase family and Yip1p; also interacts with Rtn1p	-0.369854	10.1488	-2.5233	0.0452232	0.999819	-4.0622
peptide	YML035C	YML035C_K.NLFQPLFEVTK.N	AMD1	AMP deaminase; tetrameric enzyme that catalyzes the deamination of AMP to form IMP and ammonia; thought to be involved in regulation of intracellular purine (adenine, guanine, and inosine) nucleotide pools	-0.479302	11.938	-2.51846	0.0455195	0.999819	-4.06382
peptide.comb	YLR441C	2	RPS1A	Ribosomal protein 10 (rp10) of the small (40S) subunit; homologous to mammalian ribosomal protein S3A, no bacterial homolog; RPS1A has a paralog, RPS1B, that arose from the whole genome duplication	-0.447837	10.3035	-2.51192	0.045923	0.999819	-4.06602
morphology	CCV12.1_A	Contour length of mother cell on nucleus A			-0.567041	-0.683834	-2.50761	0.0461908	0.999819	-4.06746
peptide	YJL130C	YJL130C_R.INLVSPPELR.L	URA2	Bifunctional carbamoylphosphate synthetase/aspartate transcarbamylase; catalyzes the first two enzymatic steps in the de novo biosynthesis of pyrimidines; both activities are subject to feedback inhibition by UTP	-0.536869	12.645	-2.50526	0.0463371	0.999819	-4.06825
transcript	YOR390W		FEX1	Protein involved in fluoride export; nearly identical to FEX2, and deletion of both proteins results in a large increase in fluoride sensitivity compared with the single mutant; contains two FEX domains connected by a linker; part of a widespread family of conserved fluoride export proteins	-0.495084	4.04847	-2.50373	0.0464329	0.999819	-4.06877
peptide	YLL048C	YLL048C_K.IEVNDLSLR.Y	YBT1	Transporter of the ATP-binding cassette (ABC) family; involved in bile acid transport; negative regulator of vacuole fusion; regulates release of lumenal Ca2+ stores; similar to mammalian bile transporters; YBT1 has a paralog, VMR1, that arose from the whole genome duplication	-0.32315	10.6511	-2.49906	0.0467271	0.999819	-4.07034
transcript	YHR139C-A			Dubious open reading frame; unlikely to encode a functional protein, based on available experimental and comparative sequence data	-0.570135	2.81047	-2.49819	0.0467819	0.999819	-4.07064
transcript	YER097W			Dubious open reading frame; unlikely to encode a functional protein, based on available experimental and comparative sequence data	-0.404038	4.51504	-2.49717	0.0468463	0.999819	-4.07098
peptide	YIL125W	YIL125W_K.FHTDAIIDVVGWR.K	KGD1	Subunit of the mitochondrial alpha-ketoglutarate dehydrogenase complex; catalyzes a key step in the tricarboxylic acid (TCA) cycle, the oxidative decarboxylation of alpha-ketoglutarate to form succinyl-CoA	-1.32756	12.5021	-2.49033	0.0472809	0.999819	-4.07329
transcript	YFL012W			Putative protein of unknown function; transcribed during sporulation; null mutant exhibits increased resistance to rapamycin	-0.421004	2.25957	-2.48327	0.0477347	0.999819	-4.07568
transcript	YHR214W-A			Dubious open reading frame; induced by zinc deficiency; YHR214W-A has a paralog, YAR068W, that arose from a segmental duplication	-0.885369	2.02439	-2.46975	0.0486158	0.999819	-4.08027
transcript	YGL255W	ZRT1	ZRT1	High-affinity zinc transporter of the plasma membrane; responsible for the majority of zinc uptake; transcription is induced under low-zinc conditions by the Zap1p transcription factor	-0.371408	8.29113	-2.4694	0.0486387	0.999819	-4.08039
transcript	YPL225W			Protein of unknown function; may interact with ribosomes, based on co-purification experiments; green fluorescent protein (GFP)-fusion protein localizes to the cytoplasm; protein abundance increases in response to DNA replication stress	-0.22857	8.34916	-2.45038	0.0499076	0.999819	-4.08688
transcript	YCR045C	RRT12	RRT12	Probable subtilisin-family protease; role in formation of the dityrosine layer of spore walls; localizes to the spore wall and also the nuclear envelope and ER region in mature spores	-0.303848	2.39024	-2.4494	0.0499742	0.999819	-4.08722

## Sheet: Low_in_long_living
Type	Phenotype	Note	Symbol	Description	logFC	AveExpr	t	P.Value	adj.P.Val	B
peptide	YBR230C	YBR230C_K.HDSNASPNSDSEDGHHHNNK.K	OM14	Mitochondrial outer membrane receptor for cytosolic ribosomes; integral protein of the outer membrane that interacts with the nascent chain-associated complex (NAC) bound to ribosomes, contributing to co-translational mitochondrial import; interacts with porin (Por1p) and Om45p; abundance is decreased in cells grown in glucose relative to other carbon sources	1.08652	6.04664	11.4516	2.72749e-05	0.207166	-3.22443
peptide.comb	YBR230C	1	OM14	Mitochondrial outer membrane receptor for cytosolic ribosomes; integral protein of the outer membrane that interacts with the nascent chain-associated complex (NAC) bound to ribosomes, contributing to co-translational mitochondrial import; interacts with porin (Por1p) and Om45p; abundance is decreased in cells grown in glucose relative to other carbon sources	1.08652	6.04664	11.4516	2.72749e-05	0.207166	-3.22443
morphology	D162_C	slope between two nuclei to neck position			0.835834	-0.499743	8.51845	0.000146129	0.739948	-3.29362
peptide	YBL041W	YBL041W_R.AGGAAASLIMPFLDNQVNFK.N	PRE7	Beta 6 subunit of the 20S proteasome	0.707269	10.836	6.94816	0.000447735	0.999819	-3.36467
transcript	YBL005W-B				0.780256	0.589104	5.88439	0.00108153	0.999819	-3.44031
peptide	YNL007C	YNL007C_R.EIYDQYGLEAAR.S	SIS1	Type II HSP40 co-chaperone that interacts with the HSP70 protein Ssa1p; shuttles between cytosol and nucleus; mediates delivery of misfolded proteins into the nucleus for degradation; involved in proteasomal degradation of misfolded cytosolic proteins; protein abundance increases in response to DNA replication stress; polyQ aggregates sequester Sis1p and interfere with clearance of misfolded prot…	0.778133	9.2053	5.69272	0.00128405	0.999819	-3.45746
peptide	YPL240C	YPL240C_K.KLIEAFNEIAEDSEQFEK.F	HSP82	Hsp90 chaperone; redundant in function with Hsc82p; required for pheromone signaling, negative regulation of Hsf1p; docks with Tom70p for mitochondrial preprotein delivery; promotes telomerase DNA binding, nucleotide addition; protein abundance increases in response to DNA replication stress; contains two acid-rich unstructured regions that promote solubility of chaperone-substrate complexes; HSP…	0.889559	9.44417	5.65185	0.00133266	0.999819	-3.46129
peptide	YNL239W	YNL239W_R.LVQYLLAAPTEDGGQYSMFLNLVKKYGLIPK.D	LAP3	Cysteine aminopeptidase with homocysteine-thiolactonase activity; protects cells against homocysteine toxicity; has bleomycin hydrolase activity in vitro; transcription is regulated by galactose via Gal4p; orthologous to human BLMH	1.78988	9.07281	5.63049	0.00135889	0.999819	-3.46331
morphology	CCV127_C	Unevenness of cell wall thickness on nucleus C			1.82422	-0.698135	5.18462	0.00206716	0.999819	-3.50972
transcript	YHL012W			Putative UTP glucose-1-phosphate uridylyltransferase; YHL012W has a paralog, UGP1, that arose from the whole genome duplication	0.857519	3.29619	4.7565	0.00316755	0.999819	-3.56292
peptide	YFL004W	YFL004W_K.TLIEDEATGK.S	VTC2	Subunit of vacuolar transporter chaperone (VTC) complex; involved in membrane trafficking, vacuolar polyphosphate accumulation, microautophagy and non-autophagic vacuolar fusion; VTC2 has a paralog, VTC3, that arose from the whole genome duplication	0.575236	11.0048	4.45912	0.00432414	0.999819	-3.60585
transcript	YER103W	SSA4	SSA4	Heat shock protein that is highly induced upon stress; plays a role in SRP-dependent cotranslational protein-membrane targeting and translocation; member of the HSP70 family; cytoplasmic protein that concentrates in nuclei upon starvation; SSA4 has a paralog, SSA3, that arose from the whole genome duplication	0.632684	5.88972	4.23765	0.00549747	0.999819	-3.6415
peptide	YMR116C	YMR116C_K.AWNLNQFQIEADFIGHNSNINTLTASPDGTLIASAGK.D	ASC1	G-protein beta subunit and guanine dissociation inhibitor for Gpa2p; ortholog of RACK1 that inhibits translation; core component of the small (40S) ribosomal subunit; regulates P-body formation induced by replication stress; represses Gcn4p in the absence of amino acid starvation	0.599544	14.0081	4.12696	0.00621521	0.999819	-3.66061
peptide	YOR303W	YOR303W_R.ELLNNPVYDCIPIFGICLGHQLLALASGASTHK.L	CPA1	Small subunit of carbamoyl phosphate synthetase; carbamoyl phosphate synthetase catalyzes a step in the synthesis of citrulline, an arginine precursor; translationally regulated by an attenuator peptide encoded by YOR302W within the CPA1 mRNA 5'-leader	0.469754	11.3702	4.09161	0.00646615	0.999819	-3.66691
peptide	YJR137C	YJR137C_K.DILTTVFTDETTLVK.S	MET5	Sulfite reductase beta subunit; involved in amino acid biosynthesis, transcription repressed by methionine	0.550018	11.9629	4.01356	0.00706125	0.999819	-3.68114
peptide	YKL150W	YKL150W_K.SITLLGAGTGINPLY.Q	MCR1	Mitochondrial NADH-cytochrome b5 reductase; involved in ergosterol biosynthesis	1.34263	14.45	3.99038	0.00724966	0.999819	-3.68546
peptide	YFR015C	YFR015C_R.YPHNGLESELPTNLDELLK.S	GSY1	Glycogen synthase; expression induced by glucose limitation, nitrogen starvation, environmental stress, and entry into stationary phase; GSY1 has a paralog, GSY2, that arose from the whole genome duplication; relocalizes from nucleus to cytoplasmic foci upon DNA replication stress	0.712652	10.0538	3.95483	0.00754957	0.999819	-3.69217
peptide.comb	YFR015C	1	GSY1	Glycogen synthase; expression induced by glucose limitation, nitrogen starvation, environmental stress, and entry into stationary phase; GSY1 has a paralog, GSY2, that arose from the whole genome duplication; relocalizes from nucleus to cytoplasmic foci upon DNA replication stress	0.712652	10.0538	3.95483	0.00754957	0.999819	-3.69217
peptide	YJL125C	YJL125C_K.FAFVHVLQPTPELWTLSLPHR.T	GCD14	Subunit of tRNA (1-methyladenosine) methyltransferase; required, along with Gcd10p, for the modification of the adenine at position 58 in tRNAs, especially tRNAi-Met; first identified as a negative regulator of GCN4 expression	0.399406	12.2479	3.86107	0.00840929	0.999819	-3.71036
peptide.comb	YJL125C	1	GCD14	Subunit of tRNA (1-methyladenosine) methyltransferase; required, along with Gcd10p, for the modification of the adenine at position 58 in tRNAs, especially tRNAi-Met; first identified as a negative regulator of GCN4 expression	0.399406	12.2479	3.86107	0.00840929	0.999819	-3.71036
peptide.comb	YML110C	2	COQ5	2-hexaprenyl-6-methoxy-1,4-benzoquinone methyltransferase; involved in ubiquinone (Coenzyme Q) biosynthesis; localizes to the matrix face of the mitochondrial inner membrane in a large complex with other ubiquinone biosynthetic enzymes	0.387499	11.3559	3.85	0.00851775	0.999819	-3.71255
transcript	YHR211W	FLO5	FLO5	Lectin-like cell wall protein (flocculin) involved in flocculation; binds mannose chains on the surface of other cells, confers floc-forming ability that is chymotrypsin resistant but heat labile; FLO5 has a paralog, FLO1, that arose from a segmental duplication	0.475754	2.79663	3.78893	0.00914522	0.999819	-3.72485
peptide	YNR016C	YNR016C_M.ATPEDLEANAEYIR.M	ACC1	Acetyl-CoA carboxylase, biotin containing enzyme; catalyzes carboxylation of cytosolic acetyl-CoA to form malonyl-CoA and regulates histone acetylation by regulating the availablity of acetyl-CoA; required for de novo biosynthesis of long-chain fatty acids; ACC1 has a paralog, HFA1, that arose from the whole genome duplication	0.681884	11.2319	3.78378	0.00920039	0.999819	-3.7259
peptide	YMR250W	YMR250W_R.TQFQNSLFVAR.A	GAD1	Glutamate decarboxylase; converts glutamate into gamma-aminobutyric acid (GABA) during glutamate catabolism; involved in response to oxidative stress	0.659264	8.38954	3.77778	0.00926524	0.999819	-3.72713
peptide	YML110C	YML110C_K.RPNSTTPLNFIDVAGGSGDIAFGLLDHAESK.F	COQ5	2-hexaprenyl-6-methoxy-1,4-benzoquinone methyltransferase; involved in ubiquinone (Coenzyme Q) biosynthesis; localizes to the matrix face of the mitochondrial inner membrane in a large complex with other ubiquinone biosynthetic enzymes	0.488598	12.1625	3.75351	0.00953252	0.999819	-3.73213
transcript	YKL163W	PIR3	PIR3	O-glycosylated covalently-bound cell wall protein; required for cell wall stability; expression is cell cycle regulated, peaking in M/G1 and also subject to regulation by the cell integrity pathway; coding sequence contains length polymorphisms in different strains; PIR3 has a paralog, HSP150, that arose from the whole genome duplication	0.387774	4.24084	3.74017	0.00968307	0.999819	-3.7349
peptide	YDL007W	YDL007W_K.ILFENPDLSTK.K	RPT2	ATPase of the 19S regulatory particle of the 26S proteasome; one of six ATPases of the regulatory particle; involved in the degradation of ubiquitinated substrates; required for normal peptide hydrolysis by the core 20S particle; N-myristoylation of Rpt2p at Gly2 is involved in regulating the proper intracellular distribution of proteasome activity by controlling the nuclear localization of the 2…	1.33061	14.1829	3.71611	0.00996146	0.999819	-3.73993
transcript	YKL169C			Dubious open reading frame; unlikely to encode a functional protein, based on available experimental and comparative sequence data; partially overlaps the verified gene MRPL38	0.339151	3.64702	3.70435	0.0101007	0.999819	-3.74241
transcript	YFR017C	IGD1	IGD1	Cytoplasmic protein that inhibits Gdb1p glycogen debranching activity; required for normal intracellular accumulation of glycogen; phosphorylated in vivo; expression increases during wine fermentation; protein abundance increases in response to DNA replication stress; IGD1 has a paralog, YOL024W, that arose from the whole genome duplication	0.451896	5.96606	3.69044	0.0102682	0.999819	-3.74536
peptide	YPR160W	YPR160W_K.LINCVADIVNNDESIEHLLK.V	GPH1	Glycogen phosphorylase required for the mobilization of glycogen; non-essential; regulated by cyclic AMP-mediated phosphorylation; expression is regulated by stress-response elements and by the HOG MAP kinase pathway	0.681239	8.75654	3.66088	0.0106346	0.999819	-3.75169
peptide	YLR304C	YLR304C_R.IDILGLAELAPGKPVTMR.V	ACO1	Aconitase; required for the tricarboxylic acid (TCA) cycle and also independently required for mitochondrial genome maintenance; component of the mitochondrial nucleoid; mutation leads to glutamate auxotrophy; human homolog ACO2 complements yeast null mutant	1.06834	12.0753	3.61269	0.0112633	0.999819	-3.76217
peptide	YBR122C	YBR122C_K.MELSDGSVVIR.R	MRPL36	Mitochondrial ribosomal protein of the large subunit; overproduction suppresses mutations in the COX2 leader peptide-encoding region	0.906276	12.3073	3.60821	0.0113239	0.999819	-3.76315
transcript	YNL034W			Putative protein of unknown function; not an essential gene; YNL034W has a paralog, YNL018C, that arose from a segmental duplication	0.480067	2.22193	3.59974	0.0114393	0.999819	-3.76502
transcript	YNL336W	COS1	COS1	Protein of unknown function; member of the DUP380 subfamily of conserved, often subtelomerically-encoded proteins	0.881538	2.16853	3.59082	0.0115622	0.999819	-3.767
peptide	YGL115W	YGL115W_K.GGIYNDLSLSVGEALMR.R	SNF4	Activating gamma subunit of the AMP-activated Snf1p kinase complex; additional subunits of the complex are Snf1p and a Sip1p/Sip2p/Gal83p family member; activates glucose-repressed genes, represses glucose-induced genes; role in sporulation, and peroxisome biogenesis; protein abundance increases in response to DNA replication stress	0.682393	11.3213	3.58841	0.0115956	0.999819	-3.76753
peptide	YOR184W	YOR184W_K.KGGVEAQQAENEEKAK.I	SER1	3-phosphoserine aminotransferase; catalyzes the formation of phosphoserine from 3-phosphohydroxypyruvate, required for serine and glycine biosynthesis; regulated by the general control of amino acid biosynthesis mediated by Gcn4p; protein abundance increases in response to DNA replication stress	0.926386	8.31034	3.55814	0.0120252	0.999819	-3.77429
peptide	YLR454W	YLR454W_K.DEDIAK.M	FMP27	Putative protein of unknown function; the authentic, non-tagged protein is detected in highly purified mitochondria in high-throughput studies	0.551397	13.1309	3.53791	0.0123222	0.999819	-3.77886
peptide	YOL111C	YOL111C_K.FLTLATLTEPK.L	MDY2	Protein involved in inserting tail-anchored proteins into ER membranes; forms a complex with Get4p; required for efficient mating; involved in shmoo formation and nuclear migration in the pre-zygote; associates with ribosomes	0.624614	11.7708	3.53478	0.0123688	0.999819	-3.77957
peptide	YGL123W	YGL123W_K.KLLQLAGVEDVYTQSNGK.T	RPS2	Protein component of the small (40S) subunit; essential for control of translational accuracy; phosphorylation by C-terminal domain kinase I (CTDK-I) enhances translational accuracy; methylated on one or more arginine residues by Hmt1p; homologous to mammalian ribosomal protein S2 and bacterial S5	0.64236	14.6963	3.48839	0.0130838	0.999819	-3.7902
peptide	YGR185C	YGR185C_K.AGCEVTVLLADLHAFLDNMK.A	TYS1	Cytoplasmic tyrosyl-tRNA synthetase; required for cytoplasmic protein synthesis; interacts with positions 34 and 35 of the tRNATyr anticodon; mutations in human ortholog YARS are associated with Charcot-Marie-Tooth (CMT) neuropathies; protein abundance increases in response to DNA replication stress	0.632794	9.98478	3.4751	0.0132969	0.999819	-3.79329
peptide	YJR088C	YJR088C_R.LSETLYYEALR.S	EMC2	Member of conserved ER transmembrane complex; required for efficient folding of proteins in the ER; null mutant displays induction of the unfolded protein response; homologous to worm Y57G7A.10/EMC-2, fly CG17556, human TTC35	0.299321	11.5453	3.44351	0.013819	0.999819	-3.80068
peptide	YKR058W	YKR058W_K.NSENLALLERPELSFALIK.A	GLG1	Glycogenin glucosyltransferase; self-glucosylating initiator of glycogen synthesis, also glucosylates n-dodecyl-beta-D-maltoside; similar to mammalian glycogenin; GLG1 has a paralog, GLG2, that arose from the whole genome duplication	0.639137	8.55419	3.34034	0.0156882	0.999819	-3.82553
peptide.comb	YKR058W	1	GLG1	Glycogenin glucosyltransferase; self-glucosylating initiator of glycogen synthesis, also glucosylates n-dodecyl-beta-D-maltoside; similar to mammalian glycogenin; GLG1 has a paralog, GLG2, that arose from the whole genome duplication	0.639137	8.55419	3.34034	0.0156882	0.999819	-3.82553
peptide	YOL058W	YOL058W_K.AKPWSTDENQAHISYEAGILEDPDTTPPKDMWK.L	ARG1	Arginosuccinate synthetase; catalyzes the formation of L-argininosuccinate from citrulline and L-aspartate in the arginine biosynthesis pathway; potential Cdc28p substrate	0.536283	11.4819	3.3244	0.0160011	0.999819	-3.82947
peptide	YKL029C	YKL029C_R.SLHDVVENVKPTCLVGCSTQAGAFTQDVVEEMHK.H	MAE1	Mitochondrial malic enzyme; catalyzes the oxidative decarboxylation of malate to pyruvate, which is a key intermediate in sugar metabolism and a precursor for synthesis of several amino acids	0.305856	13.8001	3.32353	0.0160182	0.999819	-3.82968
peptide	YJR096W	YJR096W_R.WSLQHGYLPLPK.T		Xylose and arabinose reductase; member of the aldo-keto reductase (AKR) family; GFP-fusion protein is induced in response to the DNA-damaging agent MMS	0.501006	8.88019	3.30829	0.0163242	0.999819	-3.83347
peptide.comb	YJR096W	1		Xylose and arabinose reductase; member of the aldo-keto reductase (AKR) family; GFP-fusion protein is induced in response to the DNA-damaging agent MMS	0.501006	8.88019	3.30829	0.0163242	0.999819	-3.83347
peptide	YGR032W	YGR032W_R.FTPECLCFIYK.C	GSC2	Catalytic subunit of 1,3-beta-glucan synthase; involved in formation of the inner layer of the spore wall; activity positively regulated by Rho1p and negatively by Smk1p; GSC2 has a paralog, FKS1, that arose from the whole genome duplication	0.354508	10.567	3.23066	0.0179851	0.999819	-3.85313
transcript	YPL279C		FEX2	Protein involved in fluoride export; nearly identical to FEX1, and deletion of both proteins results in a large increase in fluoride sensitivity compared with the single mutant; contains two FEX domains connected by a linker; part of a widespread family of conserved fluoride export proteins	0.521945	3.40977	3.22617	0.0180867	0.999819	-3.85428
peptide	YKL100C	YKL100C_K.YLNSFVDHLSEWSSR.A	YPF1	Intramembrane aspartyl protease of the perinuclear ER membrane; acts in a branch of ER-associated degradation (ERAD) that degrades functional proteins rather than misfolded proteins; regulates abundance of high-affinity plasma membrane transporters during the starvation response; has a presenilin fold; member of the GxGD family of intramembrane proteases; closest human homolog is signal peptide p…	0.336606	11.5022	3.19057	0.0189148	0.999819	-3.86353
transcript	YNL284C-B				0.567226	0.980655	3.18124	0.0191385	0.999819	-3.86597
transcript	YOL024W			Putative protein of unknown function; predicted to have thiol-disulfide oxidoreductase active site; YOL024W has a paralog, IGD1, that arose from the whole genome duplication	0.614807	3.79503	3.16327	0.0195778	0.999819	-3.8707
peptide	YMR307W	YMR307W_K.ALNDADIYVIADLAAPATSINR.D	GAS1	Beta-1,3-glucanosyltransferase; required for cell wall assembly and also has a role in transcriptional silencing; localizes to cell surface via a glycosylphosphatidylinositol (GPI) anchor; also found at nuclear periphery; genetic interactions with histone H3 lysine acetyltransferases GCN5 and SAS3 indicate previously unsuspected functions for Gas1 in DNA damage response and cell cycle regulation	0.488062	13.374	3.16046	0.0196476	0.999819	-3.87145
peptide	YER012W	YER012W_K.NKPELYQIDYLGTK.V	PRE1	Beta 4 subunit of the 20S proteasome; localizes to the nucleus throughout the cell cycle	0.749479	12.6184	3.15051	0.0198964	0.999819	-3.87408
peptide	YKL210W	YKL210W_K.MQTSNVLILGLK.G	UBA1	Ubiquitin activating enzyme (E1); involved in ubiquitin-mediated protein degradation and essential for viability; protein abundance increases in response to DNA replication stress	0.453942	10.4167	3.12541	0.0205396	0.999819	-3.88078
transcript	YJL169W			Dubious open reading frame; unlikely to encode a functional protein, based on available experimental and comparative sequence data; partially overlaps the verified gene YJL168C/SET2	0.597453	3.61611	3.09753	0.0212809	0.999819	-3.88831
peptide	YLR118C	YLR118C_K.TPIFHGHGDMDPVVPIGLGIK.A		Acyl-protein thioesterase responsible for depalmitoylation of Gpa1p; green fluorescent protein (GFP)-fusion protein localizes to both the cytoplasm and nucleus and is induced in response to the DNA-damaging agent MMS	0.651988	10.0616	3.0637	0.0222199	0.999819	-3.89755
peptide.comb	YLR118C	1		Acyl-protein thioesterase responsible for depalmitoylation of Gpa1p; green fluorescent protein (GFP)-fusion protein localizes to both the cytoplasm and nucleus and is induced in response to the DNA-damaging agent MMS	0.651988	10.0616	3.0637	0.0222199	0.999819	-3.89755
transcript	YJR156C	THI11	THI11	Protein involved in synthesis of the thiamine precursor HMP; member of a subtelomeric gene family including THI5, THI11, THI12, and THI13; hydroxymethylpyrimidine is also known as HMP	0.503904	2.80401	3.03023	0.0231934	0.999819	-3.90681
peptide	YNR069C	YNR069C_K.FFTFK.I	BSC5	Protein of unknown function; shows homology with N-terminal end of Bul1p; ORF exhibits genomic organization compatible with a translational readthrough-dependent mode of expression; readthrough expression includes YNR068C and the locus for this readthrough is termed BUL3; Bul3p is involved in ubiquitin-mediated sorting of plasma membrane proteins; readthrough and shortened forms of Bul3p interact…	0.488375	8.57151	2.96013	0.0253856	0.999819	-3.9266
peptide.comb	YNR069C	1	BSC5	Protein of unknown function; shows homology with N-terminal end of Bul1p; ORF exhibits genomic organization compatible with a translational readthrough-dependent mode of expression; readthrough expression includes YNR068C and the locus for this readthrough is termed BUL3; Bul3p is involved in ubiquitin-mediated sorting of plasma membrane proteins; readthrough and shortened forms of Bul3p interact…	0.488375	8.57151	2.96013	0.0253856	0.999819	-3.9266
transcript	YBR092C	PHO3	PHO3	Constitutively expressed acid phosphatase similar to Pho5p; brought to the cell surface by transport vesicles; hydrolyzes thiamin phosphates in the periplasmic space, increasing cellular thiamin uptake; expression is repressed by thiamin	0.583098	6.20849	2.94392	0.025924	0.999819	-3.93126
peptide	YNL178W	YNL178W_R.TQDVLGENGR.R	RPS3	Protein component of the small (40S) ribosomal subunit; has apurinic/apyrimidinic (AP) endonuclease activity; essential for viability; homologous to mammalian ribosomal protein S3 and bacterial S3	0.318865	14.331	2.92567	0.0265449	0.999819	-3.93653
peptide	YDR127W	YDR127W_K.VPYYQQLVLEFK.A	ARO1	Pentafunctional arom protein; catalyzes steps 2 through 6 in the biosynthesis of chorismate, which is a precursor to aromatic amino acids	0.375024	11.8924	2.91988	0.026745	0.999819	-3.93821
transcript	YBR135W	CKS1	CKS1	Cyclin-dependent protein kinase regulatory subunit and adaptor; interacts with Cdc28p(Cdk1p); required for G1/S and G2/M phase transitions and budding; mediates the phosphorylation and degradation of Sic1p; modulates proteolysis of M-phase targets through interactions with the proteasome; role in transcriptional regulation, recruiting proteasomal subunits to target gene promoters	0.303111	7.25199	2.89965	0.0274579	0.999819	-3.94411
peptide	YJR065C	YJR065C_R.TEPEDHFFLLTEPPLNPPENR.E	ARP3	Essential component of the Arp2/3 complex; Arp2/3 is a highly conserved actin nucleation center required for the motility and integrity of actin patches; involved in endocytosis and membrane growth and polarity	0.482491	10.9866	2.89716	0.0275472	0.999819	-3.94484
transcript	YER158W-A			Dubious open reading frame; unlikely to encode a functional protein, based on available experimental and comparative sequence data; identified by gene-trapping, microarray-based expression analysis, and genome-wide homology searching	0.474223	3.21616	2.89043	0.0277898	0.999819	-3.94682
peptide	YKL081W	YKL081W_K.YSNDDTRPVALPWFWEHYNPEEYSIWK.V	TEF4	Gamma subunit of translational elongation factor eEF1B; stimulates the binding of aminoacyl-tRNA (AA-tRNA) to ribosomes by releasing eEF1A (Tef1p/Tef2p) from the ribosomal complex	0.630467	8.17051	2.88376	0.0280324	0.999819	-3.94878
transcript	YGR225W	AMA1	AMA1	Activator of meiotic anaphase promoting complex (APC/C); Cdc20p family member; required for initiation of spore wall assembly; required for Clb1p degradation during meiosis; prevents premature assembly of the meiosis I spindle, required for DSB induced prophase I arrest	0.492603	2.85626	2.88336	0.028047	0.999819	-3.9489
peptide	YNL098C	YNL098C_K.SSLDELMTYYQQILR.V	RAS2	GTP-binding protein; regulates nitrogen starvation response, sporulation, and filamentous growth; farnesylation and palmitoylation required for activity and localization to plasma membrane; homolog of mammalian Ras proto-oncogenes; RAS2 has a paralog, RAS1, that arose from the whole genome duplication	1.15912	9.92423	2.88156	0.028113	0.999819	-3.94943
transcript	YBR224W			Dubious open reading frame; unlikely to encode a functional protein, based on available experimental and comparative sequence data; partially overlaps the verified gene TDP1	0.312039	3.83248	2.88132	0.0281215	0.999819	-3.9495
peptide.comb	YBR122C	2	MRPL36	Mitochondrial ribosomal protein of the large subunit; overproduction suppresses mutations in the COX2 leader peptide-encoding region	0.584248	11.9725	2.87869	0.0282182	0.999819	-3.95028
peptide	YPL106C	YPL106C_K.LSAEEVDFVEIIGGTTR.I	SSE1	ATPase component of heat shock protein Hsp90 chaperone complex; plays a role in determining prion variants; binds unfolded proteins; member of the heat shock protein 70 (HSP70) family; localized to the cytoplasm; deletion results in spindle elongation in S phase; SSE1 has a paralog, SSE2, that arose from the whole genome duplication	0.450403	11.8194	2.87052	0.028521	0.999819	-3.95269
peptide	YGR185C	YGR185C_R.SINVPIEK.L	TYS1	Cytoplasmic tyrosyl-tRNA synthetase; required for cytoplasmic protein synthesis; interacts with positions 34 and 35 of the tRNATyr anticodon; mutations in human ortholog YARS are associated with Charcot-Marie-Tooth (CMT) neuropathies; protein abundance increases in response to DNA replication stress	0.462389	14.8206	2.84348	0.0295471	0.999819	-3.96074
peptide	YOR374W	YOR374W_K.TFEVINPSTEEEICHIYEGR.E	ALD4	Mitochondrial aldehyde dehydrogenase; required for growth on ethanol and conversion of acetaldehyde to acetate; phosphorylated; activity is K+ dependent; utilizes NADP+ or NAD+ equally as coenzymes; expression is glucose repressed; can substitute for cytosolic NADP-dependent aldehyde dehydrogenase when directed to the cytosol	0.737686	12.0662	2.83426	0.0299061	0.999819	-3.9635
peptide	YIR008C	YIR008C_R.NVLDYVNVIR.D	PRI1	Subunit of DNA primase; DNA primase is required for DNA synthesis and double-strand break repair	0.546262	13.5483	2.80002	0.0312812	0.999819	-3.97384
peptide.comb	YIR008C	1	PRI1	Subunit of DNA primase; DNA primase is required for DNA synthesis and double-strand break repair	0.546262	13.5483	2.80002	0.0312812	0.999819	-3.97384
morphology	A101_A	Actin region ratio on nucleus A			0.843575	-0.0816977	2.78126	0.0320631	0.999819	-3.97956
peptide	YPR069C	YPR069C_K.THIGDGFQFLR.D	SPE3	Spermidine synthase; involved in biosynthesis of spermidine and also in biosynthesis of pantothenic acid; spermidine is required for growth of wild-type cells	0.413202	12.8089	2.77121	0.0324905	0.999819	-3.98264
peptide	YGL123W	YGL123W_L.WAEQPLPVSPLDIYSDEASAQK.K	RPS2	Protein component of the small (40S) subunit; essential for control of translational accuracy; phosphorylation by C-terminal domain kinase I (CTDK-I) enhances translational accuracy; methylated on one or more arginine residues by Hmt1p; homologous to mammalian ribosomal protein S2 and bacterial S5	0.787506	10.1334	2.7705	0.0325211	0.999819	-3.98286
transcript	YBR126W-A			Protein of unknown function; identified by gene-trapping, microarray analysis, and genome-wide homology searches; mRNA identified as translated by ribosome profiling data; partially overlaps the dubious ORF YBR126W-B	0.25064	8.0893	2.76962	0.0325589	0.999819	-3.98313
peptide.comb	YNL239W	7	LAP3	Cysteine aminopeptidase with homocysteine-thiolactonase activity; protects cells against homocysteine toxicity; has bleomycin hydrolase activity in vitro; transcription is regulated by galactose via Gal4p; orthologous to human BLMH	0.37165	11.7267	2.76725	0.0326608	0.999819	-3.98386
transcript	YDR328C	SKP1	SKP1	Evolutionarily conserved kinetochore protein; part of multiple protein complexes, including the SCF ubiquitin ligase complex, the CBF3 complex that binds centromeric DNA, and the RAVE complex that regulates assembly of the V-ATPase; protein abundance increases in response to DNA replication stress	0.241244	8.37783	2.76497	0.0327593	0.999819	-3.98456
transcript	YHL006C	SHU1	SHU1	Component of Shu complex (aka PCSS complex); Shu complex also includes Psy3, Csm2, Shu2, and promotes error-free DNA repair, mediates inhibition of Srs2p function; essential for promoting the establishment of homolog bias during meiotic homologous recombination; promotes both crossover (CO) and non-crossover (NCO) pathways of meiotic recombination and formation of Rad51p filaments	0.251544	5.82498	2.75363	0.0332532	0.999819	-3.98806
peptide.comb	YOR184W	3	SER1	3-phosphoserine aminotransferase; catalyzes the formation of phosphoserine from 3-phosphohydroxypyruvate, required for serine and glycine biosynthesis; regulated by the general control of amino acid biosynthesis mediated by Gcn4p; protein abundance increases in response to DNA replication stress	0.34325	10.4532	2.74293	0.0337269	0.999819	-3.99137
transcript	YMR155W			Putative protein of unknown function; identified as interacting with Hsp82p in a high-throughput two-hybrid screen	0.242465	6.33027	2.74222	0.0337586	0.999819	-3.9916
peptide	YMR110C	YMR110C_K.LSHENNPR.K	HFD1	Hexadecenal dehydrogenase; involved in the conversion of sphingosine 1-phosphate breakdown product hexadecenal to hexadecenoic acid; located in the mitochondrial outer membrane and also in lipid particles; similar to ALDH3A2, a human fatty aldehyde dehydrogenase (FALDH) mutated in Sjogren-Larsson syndrome, a neurocutaneous disorder	0.602657	8.43438	2.73999	0.0338583	0.999819	-3.99229
transcript	YPL171C	OYE3	OYE3	Conserved NADPH oxidoreductase containing flavin mononucleotide (FMN); homologous to Oye2p with different ligand binding and catalytic properties; has potential roles in oxidative stress response and programmed cell death	0.380853	4.74334	2.72953	0.0343303	0.999819	-3.99554
peptide	YLR060W	YLR060W_K.NSGFEIIQGLLGK.I	FRS1	Beta subunit of cytoplasmic phenylalanyl-tRNA synthetase; forms a tetramer with Frs2p to generate active enzyme; able to hydrolyze mis-aminoacylated tRNA-Phe, which could contribute to translational quality control	1.16091	7.10579	2.72254	0.0346498	0.999819	-3.99773
transcript	YLR246W	ERF2	ERF2	Subunit of a palmitoyltransferase; this complex adds a palmitoyl lipid moiety to heterolipidated substrates such as Ras1p and Ras2p through a thioester linkage; mutants partially mislocalize Ras2p to the vacuole; palmitoyltransferase is composed of Erf2p and Shr5p	0.246856	6.69293	2.7211	0.0347159	0.999819	-3.99818
transcript	YHR200W	RPN10	RPN10	Non-ATPase base subunit of the 19S RP of the 26S proteasome; N-terminus plays a role in maintaining the structural integrity of the regulatory particle (RP); binds selectively to polyubiquitin chains; homolog of the mammalian S5a protein	0.248769	7.8714	2.72089	0.0347255	0.999819	-3.99824
transcript	YIL154C	IMP2'	IMP2'	Transcriptional activator involved in maintenance of ion homeostasis; also involved in protection against DNA damage caused by bleomycin and other oxidants; contains a C-terminal leucine-rich repeat	0.284996	6.36051	2.71925	0.0348009	0.999819	-3.99875
transcript	YOR381W	FRE3	FRE3	Ferric reductase; reduces siderophore-bound iron prior to uptake by transporters; expression induced by low iron levels	0.391622	6.7555	2.71907	0.0348092	0.999819	-3.99881
transcript	YIL073C	SPO22	SPO22	Meiosis-specific protein essential for chromosome synapsis; involved in completion of nuclear divisions during meiosis; induced early in meiosis	0.253069	3.42188	2.70561	0.0354363	0.999819	-4.00303
peptide	YNL104C	YNL104C_K.VGDQIVDIEGTGNGPISSLVDALSNLLNVR.F	LEU4	Alpha-isopropylmalate synthase (2-isopropylmalate synthase); the main isozyme responsible for the first step in the leucine biosynthesis pathway; LEU4 has a paralog, LEU9, that arose from the whole genome duplication	0.537824	9.57808	2.69679	0.0358534	0.999819	-4.00581
transcript	YIL113W	SDP1	SDP1	Stress-inducible dual-specificity MAP kinase phosphatase; negatively regulates Slt2p MAP kinase by direct dephosphorylation, diffuse localization under normal conditions shifts to punctate localization after heat shock; SDP1 has a paralog, MSG5, that arose from the whole genome duplication	0.348952	6.527	2.68884	0.0362344	0.999819	-4.00832
transcript	YHR189W	PTH1	PTH1	One of two mitochondrially-localized peptidyl-tRNA hydrolases; dispensable for respiratory growth on rich medium, but required for respiratory growth on minimal medium; see also PTH2	0.358261	5.15175	2.68667	0.0363389	0.999819	-4.00901
peptide	YML128C	YML128C_K.NFLTNLYSK.F	MSC1	Protein of unknown function; mutant is defective in directing meiotic recombination events to homologous chromatids; the authentic, non-tagged protein is detected in highly purified mitochondria and is phosphorylated	0.908117	7.73927	2.68207	0.036562	0.999819	-4.01047
transcript	YBR181C	RPS6B	RPS6B	Protein component of the small (40S) ribosomal subunit; homologous to mammalian ribosomal protein S6, no bacterial homolog; RPS6B has a paralog, RPS6A, that arose from the whole genome duplication	0.272232	7.35465	2.67255	0.0370278	0.999819	-4.01349
transcript	YOR084W	LPX1	LPX1	Peroxisomal matrix-localized lipase; required for normal peroxisome morphology; contains a peroxisomal targeting signal type 1 (PTS1) and a lipase motif; peroxisomal import requires the PTS1 receptor, Pex5p and self-interaction; transcriptionally activated by Yrm1p along with genes involved in multidrug resistance; oleic acid inducible	0.307903	6.57123	2.66145	0.0375792	0.999819	-4.01703
transcript	YGR062C	COX18	COX18	Protein required for membrane insertion of C-terminus of Cox2p; mitochondrial integral inner membrane protein; interacts genetically and physically with Mss2p and Pnt1p; similar to S. cerevisiae Oxa1, N. crassa Oxa2p, and E. coli YidC	0.243913	6.5388	2.65468	0.0379199	0.999819	-4.01919
transcript	YDL068W			Dubious open reading frame; unlikely to encode a functional protein, based on available experimental and comparative sequence data	0.409325	2.94569	2.64451	0.0384378	0.999819	-4.02245
peptide	YLR312W-A	YLR312W-A_K.YGINLSNELILQCLTHK.S	MRPL15	Mitochondrial ribosomal protein of the large subunit	0.438486	11.8748	2.64109	0.0386134	0.999819	-4.02355
peptide	YDR458C	YDR458C_K.SSILETYGIIPFPK.Y	HEH2	Inner nuclear membrane (INM) protein; contains helix-extension-helix (HEH) motif, nuclear localization signal sequence; targeting to the INM requires the Srp1p-Kap95p karyopherins and the Ran cycle; HEH2 has a paralog, SRC1, that arose from the whole genome duplication	0.325202	10.0177	2.62497	0.0394539	0.999819	-4.02875
peptide.comb	YDR458C	1	HEH2	Inner nuclear membrane (INM) protein; contains helix-extension-helix (HEH) motif, nuclear localization signal sequence; targeting to the INM requires the Srp1p-Kap95p karyopherins and the Ran cycle; HEH2 has a paralog, SRC1, that arose from the whole genome duplication	0.325202	10.0177	2.62497	0.0394539	0.999819	-4.02875
transcript	YIL046W	MET30	MET30	F-box protein containing five copies of the WD40 motif; controls cell cycle function, sulfur metabolism, and methionine biosynthesis as part of the ubiquitin ligase complex; interacts with and regulates Met4p, localizes within the nucleus; dissociation of Met30p from SCF complex in response to cadmium stress is regulated by Cdc48p	0.251285	6.74267	2.61921	0.0397591	0.999819	-4.03062
transcript	YNL277W	MET2	MET2	L-homoserine-O-acetyltransferase; catalyzes the conversion of homoserine to O-acetyl homoserine which is the first step of the methionine biosynthetic pathway	0.232346	7.71539	2.619	0.0397701	0.999819	-4.03068
transcript	YER018C	SPC25	SPC25	Component of the kinetochore-associated Ndc80 complex; involved in chromosome segregation, spindle checkpoint activity, and kinetochore clustering; evolutionarily conserved; other members include Ndc80p, Nuf2p, Spc24p, and Spc25p	0.369362	6.42005	2.61499	0.0399843	0.999819	-4.03199
peptide	YGR185C	YGR185C_K.NLQEVLNPQIIKDVLEVQK.R	TYS1	Cytoplasmic tyrosyl-tRNA synthetase; required for cytoplasmic protein synthesis; interacts with positions 34 and 35 of the tRNATyr anticodon; mutations in human ortholog YARS are associated with Charcot-Marie-Tooth (CMT) neuropathies; protein abundance increases in response to DNA replication stress	0.369005	11.0626	2.60616	0.0404594	0.999819	-4.03485
transcript	YDL218W			Putative protein of unknown function; YDL218W transcription is regulated by Azf1p and induced by starvation and aerobic conditions; expression also induced in cells treated with the mycotoxin patulin	0.518837	4.18303	2.60442	0.0405536	0.999819	-4.03542
peptide	YMR186W	YMR186W_R.YQALSDPK.Q	HSC82	Cytoplasmic chaperone of the Hsp90 family; plays a role in determining prion variants; redundant in function and nearly identical with Hsp82p, and together they are essential; expressed constitutively at 10-fold higher basal levels than HSP82 and induced 2-3 fold by heat shock; contains two acid-rich unstructured regions that promote the solubility of chaperone-substrate complexes; HSC82 has a pa…	0.244608	13.3428	2.60148	0.0407135	0.999819	-4.03638
metabolite	some organic acid (#108)				0.490634	1.94252	2.59465	0.041088	0.999819	-4.03861
peptide	YMR205C	YMR205C_R.LLGAQHLIEAGVDALIVCGGDGSLTGADLFR.S	PFK2	Beta subunit of heterooctameric phosphofructokinase; involved in glycolysis; indispensable for anaerobic growth; activated by fructose-2,6-bisphosphate and AMP; mutation inhibits glucose induction of cell cycle-related genes	0.319244	12.8804	2.55725	0.0432029	0.999819	-4.0509
transcript	YOR072W-A			Dubious open reading frame; unlikely to encode a functional protein, based on available experimental and comparative sequence data; partially overlaps the uncharacterized ORF YOR072W; originally identified by fungal homology and RT-PCR	0.66507	4.18598	2.55591	0.043281	0.999819	-4.05135
peptide	YOR254C	YOR254C_K.LFDPYEILGISTSASDR.D	SEC63	Essential subunit of Sec63 complex; with Sec61 complex, Kar2p/BiP and Lhs1p forms a channel competent for SRP-dependent and post-translational SRP-independent protein targeting and import into the ER; other members are Sec62p, Sec66p, and Sec72p	0.985795	9.90157	2.54849	0.0437153	0.999819	-4.05381
peptide	YER091C	YER091C_R.FQEEIGLDVLVHGEPER.N	MET6	Cobalamin-independent methionine synthase; involved in methionine biosynthesis and regeneration; requires a minimum of two glutamates on the methyltetrahydrofolate substrate, similar to bacterial metE homologs	0.310703	12.6591	2.53792	0.0443415	0.999819	-4.05732
peptide.comb	YLR454W	2	FMP27	Putative protein of unknown function; the authentic, non-tagged protein is detected in highly purified mitochondria in high-throughput studies	0.256326	12.9213	2.53561	0.0444795	0.999819	-4.05809
peptide	YPR159W	YPR159W_R.WFVGDTPTYTIHAK.A	KRE6	Type II integral membrane protein; required for beta-1,6 glucan biosynthesis; putative beta-glucan synthase; localizes to ER, plasma membrane, sites of polarized growth and secretory vesicles; functionally redundant with Skn1p; KRE6 has a paralog, SKN1, that arose from the whole genome duplication	0.382097	13.3688	2.53199	0.044697	0.999819	-4.0593
peptide	YNL189W	YNL189W_R.YLVSQGCIKPLCDLLEIADNR.I	SRP1	Karyopherin alpha homolog; forms a dimer with karyopherin beta Kap95p to mediate import of nuclear proteins, binds the nuclear localization signal of the substrate during import; involved in cotranslational protein degradation; binds ribosome-bound nascent polypeptides; Srp1p and Sts1p couple proteasomes to nascent polypeptides emerging from the ribosome for cotranslational degradation	0.530491	11.6987	2.52276	0.0452565	0.999819	-4.06238
peptide	YKL029C	YKL029C_R.LATYGGDKDVDYIVVSDSEGILGIGDQGIGGVR.I	MAE1	Mitochondrial malic enzyme; catalyzes the oxidative decarboxylation of malate to pyruvate, which is a key intermediate in sugar metabolism and a precursor for synthesis of several amino acids	0.2795	12.1374	2.51465	0.0457539	0.999819	-4.0651
morphology	DCV170_C	Angle_between_M1D2-1_and_M1C1_on_stage_A1B			1.3618	0.262835	2.50999	0.0460424	0.999819	-4.06666
peptide	YHR104W	YHR104W_R.FNDPWTWLDGK.F	GRE3	Aldose reductase; involved in methylglyoxal, d-xylose, arabinose, and galactose metabolism; stress induced (osmotic, ionic, oxidative, heat shock, starvation and heavy metals); regulated by the HOG pathway; protein abundance increases in response to DNA replication stress	0.454943	9.90469	2.50761	0.0461909	0.999819	-4.06747
peptide	YML072C	YML072C_K.TMPILVEDINVAGK.M	TCB3	Cortical ER protein involved in ER-plasma membrane tethering; one of 6 proteins (Ist2p, Scs2p, Scs22p, Tcb1p, Tcb2p, Tcb3p) that connect ER to the plasma membrane (PM) and regulate PM phosphatidylinositol-4-phosphate (PI4P) levels by controlling access of Sac1p phosphatase to its substrate PI4P in the PM; localized to the bud via specific mRNA transport; non-tagged protein detected in a phosphory…	0.327751	11.1884	2.5058	0.0463034	0.999819	-4.06807
peptide	YNL135C	YNL135C_R.GFPGLIPPNSTLVFDVELLK.V	FPR1	Peptidyl-prolyl cis-trans isomerase (PPIase); binds to the drugs FK506 and rapamycin; also binds to the nonhistone chromatin binding protein Hmo1p and may regulate its assembly or function; N-terminally propionylated in vivo	0.351743	11.2851	2.50316	0.046469	0.999819	-4.06896
transcript	YER152C			Protein with 2-aminoadipate transaminase activity; shares amino acid similarity with the aminotransferases Aro8p and Aro9p; YER152C is not an essential gene	0.239432	6.90556	2.49869	0.0467502	0.999819	-4.07047
peptide	YML025C	YML025C_K.LFVIGGEK.V	YML6	Mitochondrial ribosomal protein of the large subunit; has similarity to E. coli L4 ribosomal protein and human mitoribosomal MRP-L4 protein; essential for viability, unlike most other mitoribosomal proteins	0.391839	11.1249	2.4939	0.0470536	0.999819	-4.07208
peptide	YMR304W	YMR304W_K.LVYEIPTEHESPNNSVPLALQR.A	UBP15	Ubiquitin-specific protease involved in protein deubiquitination; catalytic activity regulated by an N-terminal TRAF-like domain and and C-terminal sequences; physically interacts with anaphase-promoting complex/cyclosome (APC/C) activator, Cdh1p; forms a complex with AAA peroxins Pex1p and Pex6p	0.492623	9.30435	2.49338	0.0470865	0.999819	-4.07226
transcript	YMR043W	MCM1	MCM1	Transcription factor; involved in cell-type-specific transcription and pheromone response; plays a central role in the formation of both repressor and activator complexes; relocalizes to the cytosol in response to hypoxia	0.271017	6.74249	2.48815	0.0474208	0.999819	-4.07403
peptide	YKL007W	YKL007W_K.FFDPVNSVIFSVNHLER.K	CAP1	Alpha subunit of the capping protein heterodimer (Cap1p and Cap2p); capping protein (CP) binds to the barbed ends of actin filaments preventing further polymerization; localized predominantly to cortical actin patches; protein increases in abundance and relocalizes from bud neck to plasma membrane upon DNA replication stress	0.357852	11.8215	2.48255	0.0477807	0.999819	-4.07592
peptide	YML110C	YML110C_K.FGDTESTMDIVDINPDMLK.E	COQ5	2-hexaprenyl-6-methoxy-1,4-benzoquinone methyltransferase; involved in ubiquinone (Coenzyme Q) biosynthesis; localizes to the matrix face of the mitochondrial inner membrane in a large complex with other ubiquinone biosynthetic enzymes	0.2864	10.5494	2.47844	0.0480472	0.999819	-4.07732
transcript	YIL082W-A				0.513528	1.60843	2.47784	0.0480866	0.999819	-4.07752
transcript	YDR034W-B			Predicted tail-anchored plasma membrane protein; contains conserved CYSTM module; related proteins in other organisms may be involved in response to stress; green fluorescent protein (GFP)-fusion protein localizes to the cell periphery; YDR034W-B has a paralog, YBR056W-A, that arose from the whole genome duplication	0.450036	6.6961	2.47702	0.0481399	0.999819	-4.0778
transcript	YML018C			Protein of unknown function; green fluorescent protein (GFP)-fusion protein localizes to the membrane of the vacuole; physical interaction with Atg27p suggests a possible role in autophagy; YML018C is not an essential gene; relative distribution to the vacuolar membrane decreases upon DNA replication stress; YML018C has a paralog, THI74, that arose from the whole genome duplication	0.296795	7.49785	2.46878	0.0486793	0.999819	-4.0806
transcript	YKL198C	PTK1	PTK1	Putative serine/threonine protein kinase; regulates spermine uptake; involved in polyamine transport; possible mitochondrial protein; PTK1 has a paralog, PTK2, that arose from the whole genome duplication	0.501085	5.28725	2.46541	0.0489019	0.999819	-4.08175
peptide	YJL060W	YJL060W_R.GEEWTIDFEQFEK.A	BNA3	Kynurenine aminotransferase; catalyzes formation of kynurenic acid from kynurenine; potential Cdc28p substrate	0.277055	10.1855	2.46109	0.0491886	0.999819	-4.08322
transcript	YDR461W	MFA1	MFA1	Mating pheromone a-factor; made by a cells; interacts with alpha cells to induce cell cycle arrest and other responses leading to mating; biogenesis involves C-terminal modification, N-terminal proteolysis, and export; also encoded by MFA2	0.286118	10.8357	2.45946	0.0492978	0.999819	-4.08378
transcript	YDL023C			Dubious open reading frame; unlikely to encode a functional protein, based on available experimental and comparative sequence data; not conserved in other Saccharomyces species; overlaps the verified gene GPD1; deletion confers sensitivity to GSAO; deletion in cyr1 mutant results in loss of stress resistance	0.42461	3.04837	2.45428	0.0496447	0.999819	-4.08555

## Sheet: Enrichment_High_in_long_living
Annotation Cluster 1	Enrichment Score: 2.0175468850212543
Category	Term	Count	%	PValue	Genes	List Total	Pop Hits	Pop Total	Fold Enrichment	Bonferroni	Benjamini	FDR
GOTERM_BP_FAT	GO:0055114~oxidation reduction	14	11.8644	0.00441409	YDL078C, YGL001C, YIL043C, YJR121W, YDL243C, YPL231W, YDR258C, YJR159W, YIL125W, YJR025C, YLR355C, YKL182W, YBR244W, YBR221C	79	352	4739	2.38586	0.931192	0.487835	6.33178
SP_PIR_KEYWORDS	oxidoreductase	12	10.1695	0.00817368	YJR025C, YDL078C, YLR355C, YGL001C, YIL043C, YKL182W, YBR244W, YPL231W, YDL243C, YBR221C, YJR159W, YIL125W	115	255	6060	2.4798	0.769868	0.520279	9.60659
SP_PIR_KEYWORDS	nad	6	5.08475	0.0245528	YDL078C, YGL001C, YIL043C, YKL182W, YPL231W, YJR159W	115	88	6060	3.59289	0.988319	0.671248	26.3553
Annotation Cluster 2	Enrichment Score: 1.6424526408171016
Category	Term	Count	%	PValue	Genes	List Total	Pop Hits	Pop Total	Fold Enrichment	Bonferroni	Benjamini	FDR
GOTERM_BP_FAT	GO:0019318~hexose metabolic process	9	7.62712	0.000712761	YKL060C, YML051W, YDL078C, YER133W, YGL062W, YBR221C, YJR159W, YCR012W, YIL125W	79	120	4739	4.49905	0.350384	0.350384	1.04873
GOTERM_BP_FAT	GO:0006096~glycolysis	5	4.23729	0.00134488	YKL060C, YDL078C, YBR221C, YCR012W, YIL125W	79	30	4739	9.99789	0.557006	0.334422	1.97021
GOTERM_BP_FAT	GO:0005996~monosaccharide metabolic process	9	7.62712	0.0014687	YKL060C, YML051W, YDL078C, YER133W, YGL062W, YBR221C, YJR159W, YCR012W, YIL125W	79	134	4739	4.029	0.589022	0.256514	2.14977
GOTERM_BP_FAT	GO:0006006~glucose metabolic process	7	5.9322	0.00518793	YKL060C, YDL078C, YER133W, YGL062W, YBR221C, YCR012W, YIL125W	79	98	4739	4.28481	0.957013	0.467074	7.40254
GOTERM_BP_FAT	GO:0006007~glucose catabolic process	5	4.23729	0.00881804	YKL060C, YDL078C, YBR221C, YCR012W, YIL125W	79	50	4739	5.99873	0.995292	0.590614	12.2749
GOTERM_BP_FAT	GO:0006090~pyruvate metabolic process	4	3.38983	0.0104534	YKL060C, YGL062W, YBR221C, YCR012W	79	28	4739	8.56962	0.998266	0.596761	14.3908
GOTERM_BP_FAT	GO:0019320~hexose catabolic process	5	4.23729	0.0130599	YKL060C, YDL078C, YBR221C, YCR012W, YIL125W	79	56	4739	5.35601	0.999648	0.629966	17.6651
GOTERM_BP_FAT	GO:0046365~monosaccharide catabolic process	5	4.23729	0.016506	YKL060C, YDL078C, YBR221C, YCR012W, YIL125W	79	60	4739	4.99895	0.999958	0.673338	21.8152
GOTERM_BP_FAT	GO:0046164~alcohol catabolic process	5	4.23729	0.0215521	YKL060C, YDL078C, YBR221C, YCR012W, YIL125W	79	65	4739	4.61441	0.999998	0.732373	27.5414
GOTERM_BP_FAT	GO:0044275~cellular carbohydrate catabolic process	5	4.23729	0.0356983	YKL060C, YDL078C, YBR221C, YCR012W, YIL125W	79	76	4739	3.94654	1	0.815798	41.5786
KEGG_PATHWAY	sce00020:Citrate cycle (TCA cycle)	4	3.38983	0.0407592	YDL078C, YGL062W, YBR221C, YIL125W	35	33	1436	4.97316	0.757037	0.757037	30.6462
GOTERM_BP_FAT	GO:0016052~carbohydrate catabolic process	5	4.23729	0.048705	YKL060C, YDL078C, YBR221C, YCR012W, YIL125W	79	84	4739	3.57068	1	0.796056	52.2065
SP_PIR_KEYWORDS	glycolysis	3	2.54237	0.0850995	YKL060C, YBR221C, YCR012W	115	26	6060	6.08027	1	0.958583	66.5292
GOTERM_BP_FAT	GO:0006091~generation of precursor metabolites and energy	8	6.77966	0.142085	YKL060C, YDL078C, YDL185W, YJR121W, YER133W, YBR221C, YCR012W, YIL125W	79	264	4739	1.8178	1	0.918394	89.627
KEGG_PATHWAY	sce00620:Pyruvate metabolism	3	2.54237	0.18251	YDL078C, YGL062W, YBR221C	35	33	1436	3.72987	0.998942	0.819655	83.0032
KEGG_PATHWAY	sce00010:Glycolysis / Gluconeogenesis	3	2.54237	0.306666	YKL060C, YBR221C, YCR012W	35	47	1436	2.61884	0.999996	0.917127	96.0076
GOTERM_BP_FAT	GO:0015980~energy derivation by oxidation of organic compounds	3	2.54237	0.798322	YDL078C, YER133W, YIL125W	79	178	4739	1.01102	1	0.999825	100
Annotation Cluster 3	Enrichment Score: 1.4396244215988163
Category	Term	Count	%	PValue	Genes	List Total	Pop Hits	Pop Total	Fold Enrichment	Bonferroni	Benjamini	FDR
GOTERM_BP_FAT	GO:0006417~regulation of translation	8	6.77966	0.02769	YKL060C, YLR441C, YLR249W, YKL182W, YJL130C, YGR094W, YNL016W, YDR258C	79	180	4739	2.6661	1	0.786567	33.9792
GOTERM_BP_FAT	GO:0010608~posttranscriptional regulation of gene expression	8	6.77966	0.0375002	YKL060C, YLR441C, YLR249W, YKL182W, YJL130C, YGR094W, YNL016W, YDR258C	79	192	4739	2.49947	1	0.808278	43.1721
GOTERM_BP_FAT	GO:0032268~regulation of cellular protein metabolic process	8	6.77966	0.0462136	YKL060C, YLR441C, YLR249W, YKL182W, YJL130C, YGR094W, YNL016W, YDR258C	79	201	4739	2.38756	1	0.814347	50.322
Annotation Cluster 4	Enrichment Score: 1.22029503556599
Category	Term	Count	%	PValue	Genes	List Total	Pop Hits	Pop Total	Fold Enrichment	Bonferroni	Benjamini	FDR
GOTERM_BP_FAT	GO:0006006~glucose metabolic process	7	5.9322	0.00518793	YKL060C, YDL078C, YER133W, YGL062W, YBR221C, YCR012W, YIL125W	79	98	4739	4.28481	0.957013	0.467074	7.40254
GOTERM_BP_FAT	GO:0006090~pyruvate metabolic process	4	3.38983	0.0104534	YKL060C, YGL062W, YBR221C, YCR012W	79	28	4739	8.56962	0.998266	0.596761	14.3908
GOTERM_BP_FAT	GO:0006094~gluconeogenesis	3	2.54237	0.0310017	YKL060C, YGL062W, YCR012W	79	17	4739	10.586	1	0.795614	37.2272
GOTERM_BP_FAT	GO:0019319~hexose biosynthetic process	3	2.54237	0.0419629	YKL060C, YGL062W, YCR012W	79	20	4739	8.9981	1	0.822546	46.9459
GOTERM_BP_FAT	GO:0046364~monosaccharide biosynthetic process	3	2.54237	0.0767782	YKL060C, YGL062W, YCR012W	79	28	4739	6.42722	1	0.844153	69.3088
GOTERM_BP_FAT	GO:0046165~alcohol biosynthetic process	3	2.54237	0.198562	YKL060C, YGL062W, YCR012W	79	50	4739	3.59924	1	0.964841	96.2102
GOTERM_BP_FAT	GO:0034637~cellular carbohydrate biosynthetic process	3	2.54237	0.357108	YKL060C, YGL062W, YCR012W	79	76	4739	2.36792	1	0.994142	99.8544
GOTERM_BP_FAT	GO:0016051~carbohydrate biosynthetic process	3	2.54237	0.449991	YKL060C, YGL062W, YCR012W	79	92	4739	1.95611	1	0.995102	99.9855
Annotation Cluster 5	Enrichment Score: 1.2055370683378142
Category	Term	Count	%	PValue	Genes	List Total	Pop Hits	Pop Total	Fold Enrichment	Bonferroni	Benjamini	FDR
GOTERM_CC_FAT	GO:0030529~ribonucleoprotein complex	17	14.4068	0.0385042	YLR197W, YGR090W, YHL015W, YLR441C, YER007C-A, YPL093W, YOL040C, YGL029W, YPL243W, YAL003W, YLR249W, YHL013C, YHR156C, YOR198C, YPL225W, YOR046C, YNL016W	76	590	4382	1.66133	0.999655	0.981415	38.9421
GOTERM_CC_FAT	GO:0043232~intracellular non-membrane-bounded organelle	26	22.0339	0.0792392	YLR197W, YHL015W, YGR090W, YMR241W, YLR441C, YKR001C, YER007C-A, YOL091W, YOL040C, YLR355C, YAL003W, YKR048C, YHR156C, YPL225W, YPL128C, YFR024C-A, YPL129W, YMR131C, YPL093W, YIL125W, YGL029W, YLR249W, YHL013C, YER133W, YLR206W, YBR221C	76	1119	4382	1.33968	1	0.996251	64.5577
GOTERM_CC_FAT	GO:0043228~non-membrane-bounded organelle	26	22.0339	0.0792392	YLR197W, YHL015W, YGR090W, YMR241W, YLR441C, YKR001C, YER007C-A, YOL091W, YOL040C, YLR355C, YAL003W, YKR048C, YHR156C, YPL225W, YPL128C, YFR024C-A, YPL129W, YMR131C, YPL093W, YIL125W, YGL029W, YLR249W, YHL013C, YER133W, YLR206W, YBR221C	76	1119	4382	1.33968	1	0.996251	64.5577
Annotation Cluster 6	Enrichment Score: 1.0272034810630912
Category	Term	Count	%	PValue	Genes	List Total	Pop Hits	Pop Total	Fold Enrichment	Bonferroni	Benjamini	FDR
GOTERM_BP_FAT	GO:0046496~nicotinamide nucleotide metabolic process	4	3.38983	0.0460195	YJR025C, YDL078C, YGL062W, YMR315W	79	49	4739	4.89693	1	0.831602	50.1723
GOTERM_BP_FAT	GO:0006769~nicotinamide metabolic process	4	3.38983	0.0483941	YJR025C, YDL078C, YGL062W, YMR315W	79	50	4739	4.79899	1	0.811236	51.9751
GOTERM_BP_FAT	GO:0009820~alkaloid metabolic process	4	3.38983	0.0483941	YJR025C, YDL078C, YGL062W, YMR315W	79	50	4739	4.79899	1	0.811236	51.9751
GOTERM_BP_FAT	GO:0019362~pyridine nucleotide metabolic process	4	3.38983	0.0533208	YJR025C, YDL078C, YGL062W, YMR315W	79	52	4739	4.61441	1	0.79374	55.5231
GOTERM_BP_FAT	GO:0019748~secondary metabolic process	4	3.38983	0.075304	YJR025C, YDL078C, YGL062W, YMR315W	79	60	4739	3.99916	1	0.849625	68.5761
GOTERM_BP_FAT	GO:0006733~oxidoreduction coenzyme metabolic process	4	3.38983	0.0844362	YJR025C, YDL078C, YGL062W, YMR315W	79	63	4739	3.80872	1	0.851338	72.8652
GOTERM_BP_FAT	GO:0043603~cellular amide metabolic process	4	3.38983	0.0907768	YJR025C, YDL078C, YGL062W, YMR315W	79	65	4739	3.69153	1	0.862665	75.5149
UP_SEQ_FEATURE	binding site:Substrate	5	4.23729	0.163027	YJR025C, YDL078C, YGL062W, YDL243C, YCR012W	115	113	6060	2.33167	1	1	90.3005
GOTERM_BP_FAT	GO:0006732~coenzyme metabolic process	5	4.23729	0.229378	YJR025C, YDL078C, YGL062W, YIL125W, YMR315W	79	149	4739	2.013	1	0.97861	97.8776
GOTERM_BP_FAT	GO:0051186~cofactor metabolic process	5	4.23729	0.430933	YJR025C, YDL078C, YGL062W, YIL125W, YMR315W	79	203	4739	1.47752	1	0.994738	99.976
Annotation Cluster 7	Enrichment Score: 0.904406335041801
Category	Term	Count	%	PValue	Genes	List Total	Pop Hits	Pop Total	Fold Enrichment	Bonferroni	Benjamini	FDR
UP_SEQ_FEATURE	nucleotide phosphate-binding region:ATP 1	3	2.54237	0.0441136	YLL048C, YLR249W, YDR258C	115	18	6060	8.78261	0.999994	0.999994	44.6489
UP_SEQ_FEATURE	nucleotide phosphate-binding region:ATP 2	3	2.54237	0.0441136	YLL048C, YLR249W, YDR258C	115	18	6060	8.78261	0.999994	0.999994	44.6489
SP_PIR_KEYWORDS	P-loop	7	5.9322	0.0879915	YLL048C, YLR249W, YKR001C, YPL218W, YJR121W, YOR046C, YDR258C	115	164	6060	2.2492	1	0.935933	67.8082
SMART	SM00382:AAA	4	3.38983	0.0905782	YLL048C, YLR249W, YJR121W, YDR258C	20	86	1501	3.4907	0.835357	0.835357	50.9126
SP_PIR_KEYWORDS	nucleotide binding	6	5.08475	0.123162	YLL048C, YLR249W, YPL218W, YJR121W, YOR046C, YDR258C	115	140	6060	2.25839	1	0.965297	80.1588
INTERPRO	IPR003593:ATPase, AAA+ type, core	4	3.38983	0.189007	YLL048C, YLR249W, YJR121W, YDR258C	81	86	4584	2.63221	1	1	93.4227
SP_PIR_KEYWORDS	ATP	7	5.9322	0.303633	YDR466W, YLL048C, YLR249W, YGR094W, YOR046C, YDR258C, YCR012W	115	242	6060	1.52425	1	0.986679	98.836
GOTERM_MF_FAT	GO:0016887~ATPase activity	6	5.08475	0.530687	YDL185W, YLL048C, YLR249W, YJR121W, YOR046C, YDR258C	73	271	4062	1.23197	1	0.999882	99.9946
Annotation Cluster 8	Enrichment Score: 0.7980380631654124
Category	Term	Count	%	PValue	Genes	List Total	Pop Hits	Pop Total	Fold Enrichment	Bonferroni	Benjamini	FDR
SP_PIR_KEYWORDS	nad	6	5.08475	0.0245528	YDL078C, YGL001C, YIL043C, YKL182W, YPL231W, YJR159W	115	88	6060	3.59289	0.988319	0.671248	26.3553
SP_PIR_KEYWORDS	lipid synthesis	3	2.54237	0.228081	YGL001C, YKL182W, YPL231W	115	48	6060	3.29348	1	0.971689	95.8652
GOTERM_BP_FAT	GO:0008610~lipid biosynthetic process	3	2.54237	0.720602	YGL001C, YKL182W, YPL231W	79	152	4739	1.18396	1	0.999518	100
Annotation Cluster 9	Enrichment Score: 0.7470190773148954
Category	Term	Count	%	PValue	Genes	List Total	Pop Hits	Pop Total	Fold Enrichment	Bonferroni	Benjamini	FDR
GOTERM_CC_FAT	GO:0009295~nucleoid	4	3.38983	0.00666848	YLR355C, YMR241W, YBR221C, YIL125W	76	23	4382	10.0275	0.742886	0.742886	8.06302
GOTERM_CC_FAT	GO:0042645~mitochondrial nucleoid	4	3.38983	0.00666848	YLR355C, YMR241W, YBR221C, YIL125W	76	23	4382	10.0275	0.742886	0.742886	8.06302
KEGG_PATHWAY	sce00290:Valine, leucine and isoleucine biosynthesis	3	2.54237	0.0657112	YLR355C, YGR094W, YBR221C	35	18	1436	6.8381	0.900835	0.685095	44.9941
GOTERM_BP_FAT	GO:0000002~mitochondrial genome maintenance	3	2.54237	0.101823	YLR355C, YMR241W, YDR258C	79	33	4739	5.45339	1	0.877029	79.5635
GOTERM_CC_FAT	GO:0031980~mitochondrial lumen	6	5.08475	0.263073	YHR201C, YLR355C, YMR241W, YDR258C, YBR221C, YIL125W	76	202	4382	1.71261	1	0.979206	97.841
GOTERM_CC_FAT	GO:0005759~mitochondrial matrix	6	5.08475	0.263073	YHR201C, YLR355C, YMR241W, YDR258C, YBR221C, YIL125W	76	202	4382	1.71261	1	0.979206	97.841
GOTERM_CC_FAT	GO:0044429~mitochondrial part	11	9.32203	0.395703	YHR201C, YLR355C, YMR241W, YIL043C, YKR001C, YJR121W, YNL003C, YBR177C, YDR258C, YBR221C, YIL125W	76	519	4382	1.22204	1	0.98326	99.8215
GOTERM_CC_FAT	GO:0005739~mitochondrion	20	16.9492	0.507976	YHR201C, YMR241W, YDR234W, YIL043C, YKR001C, YJR121W, YNL003C, YPL231W, YBR177C, YDR258C, YER080W, YIL125W, YKL060C, YLR355C, YKL182W, YJL130C, YGR094W, YBR221C, YCR012W, YFR024C-A	76	1090	4382	1.05794	1	0.979579	99.9865
UP_SEQ_FEATURE	transit peptide:Mitochondrion	7	5.9322	0.575841	YLR355C, YDR234W, YJR121W, YGR094W, YDR258C, YBR221C, YIL125W	115	324	6060	1.13849	1	1	99.9987
SP_PIR_KEYWORDS	transit peptide	7	5.9322	0.585023	YLR355C, YDR234W, YJR121W, YGR094W, YDR258C, YBR221C, YIL125W	115	327	6060	1.12804	1	0.998159	99.998
GOTERM_BP_FAT	GO:0007005~mitochondrion organization	4	3.38983	0.839907	YLR355C, YMR241W, YKR001C, YDR258C	79	275	4739	0.872543	1	0.99991	100
SP_PIR_KEYWORDS	mitochondrion	10	8.47458	0.927168	YLR355C, YDR234W, YMR241W, YIL043C, YJR121W, YNL003C, YGR094W, YDR258C, YBR221C, YIL125W	115	706	6060	0.746397	1	0.99993	100
Annotation Cluster 10	Enrichment Score: 0.7104209528111926
Category	Term	Count	%	PValue	Genes	List Total	Pop Hits	Pop Total	Fold Enrichment	Bonferroni	Benjamini	FDR
GOTERM_BP_FAT	GO:0034654~nucleobase, nucleoside, nucleotide and nucleic acid biosynthetic process	6	5.08475	0.0635514	YJR025C, YDL185W, YOR155C, YJL130C, YJR121W, YML035C	79	131	4739	2.74751	1	0.822211	62.1242
GOTERM_BP_FAT	GO:0034404~nucleobase, nucleoside and nucleotide biosynthetic process	6	5.08475	0.0635514	YJR025C, YDL185W, YOR155C, YJL130C, YJR121W, YML035C	79	131	4739	2.74751	1	0.822211	62.1242
GOTERM_BP_FAT	GO:0044271~nitrogen compound biosynthetic process	10	8.47458	0.0732777	YJR025C, YER055C, YDL185W, YLR355C, YDR234W, YOR155C, YJL130C, YNL334C, YJR121W, YML035C	79	316	4739	1.89833	1	0.853156	67.5424
GOTERM_BP_FAT	GO:0009165~nucleotide biosynthetic process	5	4.23729	0.137438	YJR025C, YDL185W, YJL130C, YJR121W, YML035C	79	121	4739	2.47882	1	0.916647	88.7644
GOTERM_BP_FAT	GO:0009152~purine ribonucleotide biosynthetic process	3	2.54237	0.314735	YDL185W, YJR121W, YML035C	79	69	4739	2.60815	1	0.992289	99.6259
GOTERM_BP_FAT	GO:0009150~purine ribonucleotide metabolic process	3	2.54237	0.326915	YDL185W, YJR121W, YML035C	79	71	4739	2.53468	1	0.991689	99.713
GOTERM_BP_FAT	GO:0006164~purine nucleotide biosynthetic process	3	2.54237	0.351104	YDL185W, YJR121W, YML035C	79	75	4739	2.39949	1	0.994086	99.833
GOTERM_BP_FAT	GO:0006163~purine nucleotide metabolic process	3	2.54237	0.369059	YDL185W, YJR121W, YML035C	79	78	4739	2.30721	1	0.994257	99.8897
GOTERM_BP_FAT	GO:0009260~ribonucleotide biosynthetic process	3	2.54237	0.375004	YDL185W, YJR121W, YML035C	79	79	4739	2.278	1	0.994316	99.9041
GOTERM_BP_FAT	GO:0009259~ribonucleotide metabolic process	3	2.54237	0.386826	YDL185W, YJR121W, YML035C	79	81	4739	2.22175	1	0.993915	99.9277
Annotation Cluster 11	Enrichment Score: 0.7031178070797973
Category	Term	Count	%	PValue	Genes	List Total	Pop Hits	Pop Total	Fold Enrichment	Bonferroni	Benjamini	FDR
SP_PIR_KEYWORDS	acetylation	9	7.62712	0.00703208	YML051W, YOL040C, YHL015W, YDL185W, YAL003W, YLR441C, YLR249W, YNL016W, YCR012W	115	150	6060	3.16174	0.717249	0.717249	8.31786
GOTERM_CC_FAT	GO:0005840~ribosome	8	6.77966	0.295132	YOL040C, YHL015W, YAL003W, YLR441C, YLR249W, YHL013C, YER007C-A, YPL225W	76	316	4382	1.45969	1	0.980636	98.7653
GOTERM_CC_FAT	GO:0022626~cytosolic ribosome	4	3.38983	0.454592	YOL040C, YHL015W, YLR441C, YLR249W	76	145	4382	1.59056	1	0.981122	99.9508
SP_PIR_KEYWORDS	protein biosynthesis	6	5.08475	0.534702	YOL040C, YHL015W, YAL003W, YLR249W, YER007C-A, YGR094W	115	257	6060	1.23025	1	0.998528	99.9919
GOTERM_BP_FAT	GO:0006412~translation	11	9.32203	0.604752	YML051W, YOL040C, YHL015W, YAL003W, YLR441C, YLR249W, YGL255W, YER007C-A, YBR244W, YGR094W, YOR046C	79	632	4739	1.04408	1	0.998848	99.9999
Annotation Cluster 12	Enrichment Score: 0.5512027892107518
Category	Term	Count	%	PValue	Genes	List Total	Pop Hits	Pop Total	Fold Enrichment	Bonferroni	Benjamini	FDR
SP_PIR_KEYWORDS	P-loop	7	5.9322	0.0879915	YLL048C, YLR249W, YKR001C, YPL218W, YJR121W, YOR046C, YDR258C	115	164	6060	2.2492	1	0.935933	67.8082
GOTERM_MF_FAT	GO:0032555~purine ribonucleotide binding	17	14.4068	0.185071	YDR466W, YKR001C, YDR188W, YJR121W, YOR343W-B, YGL062W, YDR258C, YPL093W, YER055C, YLL048C, YDL185W, YLR249W, YJL130C, YPL218W, YGR094W, YOR046C, YCR012W	73	714	4062	1.32485	1	0.999997	93.0075
GOTERM_MF_FAT	GO:0032553~ribonucleotide binding	17	14.4068	0.185071	YDR466W, YKR001C, YDR188W, YJR121W, YOR343W-B, YGL062W, YDR258C, YPL093W, YER055C, YLL048C, YDL185W, YLR249W, YJL130C, YPL218W, YGR094W, YOR046C, YCR012W	73	714	4062	1.32485	1	0.999997	93.0075
SP_PIR_KEYWORDS	nucleotide-binding	17	14.4068	0.239156	YDR466W, YKR001C, YDR188W, YJR121W, YOR343W-B, YGL062W, YDR258C, YPL093W, YER055C, YLL048C, YDL185W, YLR249W, YJL130C, YPL218W, YGR094W, YOR046C, YCR012W	115	700	6060	1.27975	1	0.969641	96.5388
GOTERM_MF_FAT	GO:0017076~purine nucleotide binding	17	14.4068	0.251237	YDR466W, YKR001C, YDR188W, YJR121W, YOR343W-B, YGL062W, YDR258C, YPL093W, YER055C, YLL048C, YDL185W, YLR249W, YJL130C, YPL218W, YGR094W, YOR046C, YCR012W	73	754	4062	1.25457	1	1	97.6741
GOTERM_MF_FAT	GO:0005524~ATP binding	14	11.8644	0.295006	YDR466W, YJR121W, YDR188W, YOR343W-B, YGL062W, YDR258C, YER055C, YLL048C, YDL185W, YLR249W, YJL130C, YGR094W, YOR046C, YCR012W	73	618	4062	1.26054	1	0.999983	98.937
GOTERM_MF_FAT	GO:0032559~adenyl ribonucleotide binding	14	11.8644	0.299167	YDR466W, YJR121W, YDR188W, YOR343W-B, YGL062W, YDR258C, YER055C, YLL048C, YDL185W, YLR249W, YJL130C, YGR094W, YOR046C, YCR012W	73	620	4062	1.25647	1	0.999951	99.0157
SP_PIR_KEYWORDS	ATP	7	5.9322	0.303633	YDR466W, YLL048C, YLR249W, YGR094W, YOR046C, YDR258C, YCR012W	115	242	6060	1.52425	1	0.986679	98.836
SP_PIR_KEYWORDS	atp-binding	14	11.8644	0.344496	YDR466W, YJR121W, YDR188W, YOR343W-B, YGL062W, YDR258C, YER055C, YLL048C, YDL185W, YLR249W, YJL130C, YGR094W, YOR046C, YCR012W	115	603	6060	1.22345	1	0.985005	99.4469
GOTERM_MF_FAT	GO:0000166~nucleotide binding	18	15.2542	0.35456	YDR466W, YKR001C, YDR188W, YJR121W, YOR343W-B, YGL062W, YDR258C, YPL093W, YER055C, YLL048C, YDL185W, YLR249W, YJL130C, YPL218W, YGR094W, YOR046C, YNL016W, YCR012W	73	863	4062	1.16059	1	0.999895	99.6625
GOTERM_MF_FAT	GO:0030554~adenyl nucleotide binding	14	11.8644	0.385608	YDR466W, YJR121W, YDR188W, YOR343W-B, YGL062W, YDR258C, YER055C, YLL048C, YDL185W, YLR249W, YJL130C, YGR094W, YOR046C, YCR012W	73	660	4062	1.18032	1	0.999918	99.8222
GOTERM_MF_FAT	GO:0001883~purine nucleoside binding	14	11.8644	0.39227	YDR466W, YJR121W, YDR188W, YOR343W-B, YGL062W, YDR258C, YER055C, YLL048C, YDL185W, YLR249W, YJL130C, YGR094W, YOR046C, YCR012W	73	663	4062	1.17498	1	0.99976	99.8457
GOTERM_MF_FAT	GO:0001882~nucleoside binding	14	11.8644	0.403406	YDR466W, YJR121W, YDR188W, YOR343W-B, YGL062W, YDR258C, YER055C, YLL048C, YDL185W, YLR249W, YJL130C, YGR094W, YOR046C, YCR012W	73	668	4062	1.16619	1	0.999697	99.8787
GOTERM_MF_FAT	GO:0016887~ATPase activity	6	5.08475	0.530687	YDL185W, YLL048C, YLR249W, YJR121W, YOR046C, YDR258C	73	271	4062	1.23197	1	0.999882	99.9946
Annotation Cluster 13	Enrichment Score: 0.5268330684782166
Category	Term	Count	%	PValue	Genes	List Total	Pop Hits	Pop Total	Fold Enrichment	Bonferroni	Benjamini	FDR
GOTERM_BP_FAT	GO:0006364~rRNA processing	8	6.77966	0.0967206	YLR197W, YGL029W, YHL015W, YGR090W, YLR441C, YER133W, YMR131C, YPL093W	79	239	4739	2.00794	1	0.871448	77.7779
GOTERM_BP_FAT	GO:0016072~rRNA metabolic process	8	6.77966	0.111977	YLR197W, YGL029W, YHL015W, YGR090W, YLR441C, YER133W, YMR131C, YPL093W	79	248	4739	1.93508	1	0.886644	82.7257
GOTERM_BP_FAT	GO:0022613~ribonucleoprotein complex biogenesis	11	9.32203	0.11428	YLR197W, YOL040C, YGL029W, YHL015W, YGR090W, YLR441C, YER007C-A, YER133W, YNL016W, YMR131C, YPL093W	79	397	4739	1.66212	1	0.884606	83.3765
GOTERM_BP_FAT	GO:0042254~ribosome biogenesis	10	8.47458	0.120572	YLR197W, YOL040C, YGL029W, YHL015W, YGR090W, YLR441C, YER007C-A, YER133W, YMR131C, YPL093W	79	351	4739	1.70904	1	0.891493	85.0397
SP_PIR_KEYWORDS	ribosome biogenesis	6	5.08475	0.145687	YLR197W, YOL040C, YGL029W, YGR090W, YMR131C, YPL093W	115	148	6060	2.13631	1	0.956355	85.5962
GOTERM_CC_FAT	GO:0030684~preribosome	5	4.23729	0.175017	YLR197W, YGL029W, YGR090W, YLR441C, YPL093W	76	128	4382	2.25226	1	0.992418	91.084
GOTERM_BP_FAT	GO:0034470~ncRNA processing	8	6.77966	0.312449	YLR197W, YGL029W, YHL015W, YGR090W, YLR441C, YER133W, YMR131C, YPL093W	79	335	4739	1.43253	1	0.993504	99.607
GOTERM_BP_FAT	GO:0034660~ncRNA metabolic process	9	7.62712	0.318329	YLR197W, YGL029W, YHL015W, YGR090W, YLR441C, YER133W, YGR094W, YMR131C, YPL093W	79	393	4739	1.37376	1	0.992014	99.6539
GOTERM_CC_FAT	GO:0030686~90S preribosome	3	2.54237	0.393662	YLR197W, YGR090W, YLR441C	76	79	4382	2.18954	1	0.985475	99.8138
GOTERM_BP_FAT	GO:0000462~maturation of SSU-rRNA from tricistronic rRNA transcript (SSU-rRNA, 5.8S rRNA, LSU-rRNA)	3	2.54237	0.398553	YHL015W, YGR090W, YLR441C	79	83	4739	2.16822	1	0.994063	99.9456
GOTERM_BP_FAT	GO:0030490~maturation of SSU-rRNA	3	2.54237	0.410179	YHL015W, YGR090W, YLR441C	79	85	4739	2.1172	1	0.994679	99.9593
GOTERM_CC_FAT	GO:0005730~nucleolus	6	5.08475	0.492017	YLR197W, YGL029W, YGR090W, YER133W, YMR131C, YPL093W	76	269	4382	1.28605	1	0.982471	99.9799
SP_PIR_KEYWORDS	ribonucleoprotein	6	5.08475	0.612033	YLR197W, YOL040C, YHL015W, YGR090W, YPL243W, YLR441C	115	280	6060	1.12919	1	0.997649	99.9991
GOTERM_BP_FAT	GO:0006396~RNA processing	8	6.77966	0.758756	YLR197W, YGL029W, YHL015W, YGR090W, YLR441C, YER133W, YMR131C, YPL093W	79	515	4739	0.931842	1	0.999701	100
SP_PIR_KEYWORDS	rrna processing	3	2.54237	0.794669	YGL029W, YGR090W, YMR131C	115	155	6060	1.01992	1	0.999301	100
GOTERM_CC_FAT	GO:0031981~nuclear lumen	8	6.77966	0.84144	YLR197W, YGL029W, YGR090W, YER133W, YPL129W, YMR131C, YPL093W, YCR012W	76	545	4382	0.846354	1	0.998413	100
Annotation Cluster 14	Enrichment Score: 0.5086804544206404
Category	Term	Count	%	PValue	Genes	List Total	Pop Hits	Pop Total	Fold Enrichment	Bonferroni	Benjamini	FDR
GOTERM_BP_FAT	GO:0006888~ER to Golgi vesicle-mediated transport	5	4.23729	0.0560728	YPL218W, YBL040C, YLR208W, YDL145C, YNL044W	79	88	4739	3.40837	1	0.795446	57.397
GOTERM_CC_FAT	GO:0030134~ER to Golgi transport vesicle	3	2.54237	0.103194	YPL218W, YLR208W, YNL044W	76	32	4382	5.40543	1	0.996024	74.5506
GOTERM_CC_FAT	GO:0030120~vesicle coat	3	2.54237	0.11424	YPL218W, YLR208W, YDL145C	76	34	4382	5.08746	1	0.992738	78.2202
GOTERM_CC_FAT	GO:0012506~vesicle membrane	3	2.54237	0.125574	YPL218W, YLR208W, YDL145C	76	36	4382	4.80482	1	0.989327	81.4743
GOTERM_CC_FAT	GO:0030659~cytoplasmic vesicle membrane	3	2.54237	0.125574	YPL218W, YLR208W, YDL145C	76	36	4382	4.80482	1	0.989327	81.4743
GOTERM_CC_FAT	GO:0030662~coated vesicle membrane	3	2.54237	0.125574	YPL218W, YLR208W, YDL145C	76	36	4382	4.80482	1	0.989327	81.4743
SP_PIR_KEYWORDS	er-golgi transport	4	3.38983	0.144303	YPL218W, YBL040C, YLR208W, YDL145C	115	70	6060	3.01118	1	0.969404	85.3064
GOTERM_CC_FAT	GO:0030117~membrane coat	3	2.54237	0.167083	YPL218W, YLR208W, YDL145C	76	43	4382	4.02264	1	0.995018	89.9447
GOTERM_CC_FAT	GO:0048475~coated membrane	3	2.54237	0.167083	YPL218W, YLR208W, YDL145C	76	43	4382	4.02264	1	0.995018	89.9447
GOTERM_CC_FAT	GO:0044433~cytoplasmic vesicle part	3	2.54237	0.179353	YPL218W, YLR208W, YDL145C	76	45	4382	3.84386	1	0.988419	91.6552
GOTERM_CC_FAT	GO:0030135~coated vesicle	4	3.38983	0.185946	YPL218W, YLR208W, YDL145C, YNL044W	76	87	4382	2.65094	1	0.984645	92.4595
SP_PIR_KEYWORDS	cytoplasmic vesicle	3	2.54237	0.193471	YPL218W, YLR208W, YDL145C	115	43	6060	3.67644	1	0.969769	92.9064
GOTERM_CC_FAT	GO:0009898~internal side of plasma membrane	5	4.23729	0.206403	YPL218W, YOR046C, YLR208W, YDL145C, YOL078W	76	137	4382	2.1043	1	0.979975	94.5233
GOTERM_CC_FAT	GO:0044459~plasma membrane part	6	5.08475	0.211906	YPL218W, YGL255W, YOR046C, YLR208W, YDL145C, YOL078W	76	186	4382	1.85993	1	0.975732	94.9817
GOTERM_CC_FAT	GO:0030133~transport vesicle	3	2.54237	0.223219	YPL218W, YLR208W, YNL044W	76	52	4382	3.32642	1	0.974335	95.8154
GOTERM_BP_FAT	GO:0006886~intracellular protein transport	8	6.77966	0.285789	YPL243W, YKR001C, YKR048C, YPL218W, YOR046C, YLR208W, YDL145C, YDR258C	79	325	4739	1.47661	1	0.991223	99.3103
GOTERM_BP_FAT	GO:0046907~intracellular transport	13	11.0169	0.294708	YKR001C, YBL040C, YDR258C, YPL093W, YPL019C, YOL040C, YPL243W, YKR048C, YPL218W, YLR208W, YOR046C, YDL145C, YNL044W	79	608	4739	1.28262	1	0.991776	99.4272
GOTERM_CC_FAT	GO:0016023~cytoplasmic membrane-bounded vesicle	4	3.38983	0.309732	YPL218W, YLR208W, YDL145C, YNL044W	76	114	4382	2.02308	1	0.980944	99.0508
GOTERM_CC_FAT	GO:0031988~membrane-bounded vesicle	4	3.38983	0.309732	YPL218W, YLR208W, YDL145C, YNL044W	76	114	4382	2.02308	1	0.980944	99.0508
GOTERM_CC_FAT	GO:0005886~plasma membrane	10	8.47458	0.330455	YHR201C, YDR345C, YGR224W, YPL218W, YGL255W, YJL219W, YOR046C, YLR208W, YDL145C, YOL078W	76	437	4382	1.3194	1	0.982952	99.3528
GOTERM_BP_FAT	GO:0048193~Golgi vesicle transport	5	4.23729	0.359224	YPL218W, YBL040C, YLR208W, YDL145C, YNL044W	79	184	4739	1.63009	1	0.993784	99.8613
GOTERM_CC_FAT	GO:0031410~cytoplasmic vesicle	4	3.38983	0.380638	YPL218W, YLR208W, YDL145C, YNL044W	76	129	4382	1.78784	1	0.987971	99.7568
GOTERM_BP_FAT	GO:0034613~cellular protein localization	8	6.77966	0.386462	YPL243W, YKR001C, YKR048C, YPL218W, YOR046C, YLR208W, YDL145C, YDR258C	79	362	4739	1.32569	1	0.994401	99.9271
GOTERM_CC_FAT	GO:0012505~endomembrane system	8	6.77966	0.397647	YDL185W, YGL001C, YPL218W, YBL040C, YOR198C, YOR046C, YLR208W, YDL145C	76	352	4382	1.31041	1	0.980895	99.8286
GOTERM_CC_FAT	GO:0031982~vesicle	4	3.38983	0.399376	YPL218W, YLR208W, YDL145C, YNL044W	76	133	4382	1.73407	1	0.978352	99.8347
GOTERM_BP_FAT	GO:0070727~cellular macromolecule localization	8	6.77966	0.422531	YPL243W, YKR001C, YKR048C, YPL218W, YOR046C, YLR208W, YDL145C, YDR258C	79	375	4739	1.27973	1	0.994872	99.9702
GOTERM_BP_FAT	GO:0065002~intracellular protein transmembrane transport	3	2.54237	0.444392	YOR046C, YLR208W, YDR258C	79	91	4739	1.9776	1	0.995042	99.9832
GOTERM_BP_FAT	GO:0033365~protein localization in organelle	4	3.38983	0.459757	YPL243W, YKR001C, YKR048C, YDR258C	79	152	4739	1.57861	1	0.995478	99.9889
GOTERM_BP_FAT	GO:0045184~establishment of protein localization	10	8.47458	0.537615	YPL243W, YKR001C, YKR048C, YPL218W, YBL040C, YOR046C, YLR208W, YDL145C, YNL044W, YDR258C	79	540	4739	1.11088	1	0.998175	99.9989
GOTERM_BP_FAT	GO:0016192~vesicle-mediated transport	7	5.9322	0.593285	YKR001C, YPL218W, YBL040C, YLR208W, YDL145C, YLR206W, YNL044W	79	376	4739	1.11679	1	0.998793	99.9998
GOTERM_BP_FAT	GO:0015031~protein transport	9	7.62712	0.594004	YPL243W, YKR001C, YKR048C, YPL218W, YBL040C, YOR046C, YLR208W, YDL145C, YDR258C	79	502	4739	1.07547	1	0.998707	99.9998
GOTERM_CC_FAT	GO:0005783~endoplasmic reticulum	8	6.77966	0.641337	YPL019C, YGL001C, YIL043C, YPL218W, YBL040C, YLR208W, YNL044W, YOR324C	76	441	4382	1.04595	1	0.990202	99.9997
GOTERM_BP_FAT	GO:0008104~protein localization	10	8.47458	0.663467	YPL243W, YKR001C, YKR048C, YPL218W, YBL040C, YOR046C, YLR208W, YDL145C, YNL044W, YDR258C	79	597	4739	1.00481	1	0.999224	100
GOTERM_CC_FAT	GO:0044431~Golgi apparatus part	3	2.54237	0.754054	YPL218W, YLR208W, YDL145C	76	156	4382	1.10881	1	0.995357	100
GOTERM_BP_FAT	GO:0006605~protein targeting	4	3.38983	0.76197	YPL243W, YKR001C, YKR048C, YDR258C	79	239	4739	1.00397	1	0.999701	100
SP_PIR_KEYWORDS	endoplasmic reticulum	6	5.08475	0.77732	YGL001C, YIL043C, YPL218W, YBL040C, YLR208W, YOR324C	115	341	6060	0.927196	1	0.999539	100
GOTERM_CC_FAT	GO:0005794~Golgi apparatus	4	3.38983	0.790319	YPL218W, YLR208W, YDL145C, YNL044W	76	241	4382	0.956978	1	0.996867	100
SP_PIR_KEYWORDS	golgi apparatus	3	2.54237	0.864514	YPL218W, YDL145C, YNL044W	115	183	6060	0.863863	1	0.999706	100
SP_PIR_KEYWORDS	protein transport	5	4.23729	0.917503	YPL218W, YBL040C, YOR046C, YLR208W, YDL145C	115	363	6060	0.725835	1	0.999925	100
Annotation Cluster 15	Enrichment Score: 0.5076504735394789
Category	Term	Count	%	PValue	Genes	List Total	Pop Hits	Pop Total	Fold Enrichment	Bonferroni	Benjamini	FDR
GOTERM_CC_FAT	GO:0005626~insoluble fraction	6	5.08475	0.276325	YLR058C, YDR345C, YIL043C, YKR001C, YFL020C, YCR012W	76	206	4382	1.67936	1	0.978972	98.2812
GOTERM_CC_FAT	GO:0005624~membrane fraction	6	5.08475	0.276325	YLR058C, YDR345C, YIL043C, YKR001C, YFL020C, YCR012W	76	206	4382	1.67936	1	0.978972	98.2812
GOTERM_CC_FAT	GO:0000267~cell fraction	6	5.08475	0.392834	YLR058C, YDR345C, YIL043C, YKR001C, YFL020C, YCR012W	76	240	4382	1.44145	1	0.987769	99.8106

## Sheet: Enrichment_Low_in_long_living
Annotation Cluster 1	Enrichment Score: 2.298354482376484
Category	Term	Count	%	PValue	Genes	List Total	Pop Hits	Pop Total	Fold Enrichment	Bonferroni	Benjamini	FDR
GOTERM_BP_FAT	GO:0016053~organic acid biosynthetic process	13	11.5044	6.5965e-05	YOL058W, YER091C, YNL277W, YIL046W, YOR374W, YLR304C, YJR137C, YOR303W, YNL104C, YJL060W, YOR184W, YDR127W, YNR016C	89	172	4739	4.0245	0.0403278	0.0403278	0.0979034
GOTERM_BP_FAT	GO:0046394~carboxylic acid biosynthetic process	13	11.5044	6.5965e-05	YOL058W, YER091C, YNL277W, YIL046W, YOR374W, YLR304C, YJR137C, YOR303W, YNL104C, YJL060W, YOR184W, YDR127W, YNR016C	89	172	4739	4.0245	0.0403278	0.0403278	0.0979034
GOTERM_BP_FAT	GO:0009309~amine biosynthetic process	11	9.73451	0.000259947	YER091C, YJR137C, YOL058W, YOR303W, YNL277W, YNL104C, YPR069C, YOR184W, YIL046W, YDR127W, YLR304C	89	142	4739	4.12478	0.149753	0.0779115	0.385289
SP_PIR_KEYWORDS	amino-acid biosynthesis	9	7.9646	0.000367318	YER091C, YJR137C, YOL058W, YOR303W, YNL277W, YNL104C, YOR184W, YIL046W, YDR127W	112	97	6060	5.02025	0.0694762	0.0694762	0.457905
GOTERM_BP_FAT	GO:0008652~cellular amino acid biosynthetic process	10	8.84956	0.000759674	YER091C, YJR137C, YOL058W, YOR303W, YNL277W, YNL104C, YOR184W, YIL046W, YDR127W, YLR304C	89	134	4739	3.97367	0.377628	0.146212	1.12209
GOTERM_BP_FAT	GO:0009069~serine family amino acid metabolic process	5	4.42478	0.00459398	YJR137C, YNL277W, YNL135C, YOR184W, YIL046W	89	37	4739	7.19557	0.943485	0.512425	6.6086
GOTERM_BP_FAT	GO:0006790~sulfur metabolic process	7	6.19469	0.00973486	YER091C, YJR137C, YNL277W, YBR092C, YNL239W, YJR156C, YIL046W	89	99	4739	3.76495	0.997767	0.492499	13.5199
GOTERM_BP_FAT	GO:0000096~sulfur amino acid metabolic process	5	4.42478	0.0107815	YER091C, YJR137C, YNL277W, YNL239W, YIL046W	89	47	4739	5.66459	0.998846	0.491566	14.8673
SP_PIR_KEYWORDS	methionine biosynthesis	4	3.53982	0.0127066	YER091C, YJR137C, YNL277W, YIL046W	112	27	6060	8.01587	0.918444	0.341469	14.7647
GOTERM_BP_FAT	GO:0044271~nitrogen compound biosynthetic process	13	11.5044	0.0130767	YOL058W, YER091C, YNL277W, YJR156C, YIL046W, YOR374W, YLR304C, YJR137C, YOR303W, YNL104C, YPR069C, YOR184W, YDR127W	89	316	4739	2.19055	0.999729	0.468376	17.7535
GOTERM_BP_FAT	GO:0009086~methionine biosynthetic process	4	3.53982	0.0208148	YER091C, YJR137C, YNL277W, YIL046W	89	32	4739	6.6559	0.999998	0.559721	26.8261
GOTERM_BP_FAT	GO:0000097~sulfur amino acid biosynthetic process	4	3.53982	0.030522	YER091C, YJR137C, YNL277W, YIL046W	89	37	4739	5.75645	1	0.658559	36.8885
GOTERM_BP_FAT	GO:0006555~methionine metabolic process	4	3.53982	0.037307	YER091C, YJR137C, YNL277W, YIL046W	89	40	4739	5.32472	1	0.694635	43.1385
GOTERM_BP_FAT	GO:0044272~sulfur compound biosynthetic process	5	4.42478	0.0384738	YER091C, YJR137C, YNL277W, YJR156C, YIL046W	89	69	4739	3.85849	1	0.688325	44.1533
GOTERM_BP_FAT	GO:0009067~aspartate family amino acid biosynthetic process	4	3.53982	0.0680932	YER091C, YJR137C, YNL277W, YIL046W	89	51	4739	4.17625	1	0.758177	64.9065
GOTERM_BP_FAT	GO:0009066~aspartate family amino acid metabolic process	4	3.53982	0.107245	YER091C, YJR137C, YNL277W, YIL046W	89	62	4739	3.4353	1	0.799877	81.4454
Annotation Cluster 2	Enrichment Score: 1.806838647742827
Category	Term	Count	%	PValue	Genes	List Total	Pop Hits	Pop Total	Fold Enrichment	Bonferroni	Benjamini	FDR
GOTERM_CC_FAT	GO:0001950~plasma membrane enriched fraction	8	7.07965	0.00124213	YER091C, YJR065C, YML128C, YMR186W, YNL098C, YMR307W, YER103W, YPL240C	83	89	4382	4.74563	0.215232	0.215232	1.53942
GOTERM_CC_FAT	GO:0000267~cell fraction	10	8.84956	0.0339513	YER091C, YJR065C, YML128C, YGR032W, YMR186W, YNL098C, YMR307W, YDR461W, YER103W, YPL240C	83	240	4382	2.1998	0.998812	0.674562	35.0232
GOTERM_CC_FAT	GO:0005626~insoluble fraction	9	7.9646	0.0374809	YER091C, YJR065C, YML128C, YGR032W, YMR186W, YNL098C, YMR307W, YER103W, YPL240C	83	206	4382	2.30659	0.999418	0.65499	37.9252
GOTERM_CC_FAT	GO:0005624~membrane fraction	9	7.9646	0.0374809	YER091C, YJR065C, YML128C, YGR032W, YMR186W, YNL098C, YMR307W, YER103W, YPL240C	83	206	4382	2.30659	0.999418	0.65499	37.9252
Annotation Cluster 3	Enrichment Score: 1.5308845334867869
Category	Term	Count	%	PValue	Genes	List Total	Pop Hits	Pop Total	Fold Enrichment	Bonferroni	Benjamini	FDR
GOTERM_MF_FAT	GO:0019842~vitamin binding	6	5.30973	0.0069985	YPR160W, YER152C, YJL060W, YMR250W, YOR184W, YNR016C	85	59	4062	4.85982	0.838945	0.598683	8.77121
GOTERM_MF_FAT	GO:0030170~pyridoxal phosphate binding	5	4.42478	0.0104803	YPR160W, YER152C, YJL060W, YMR250W, YOR184W	85	42	4062	5.68908	0.935382	0.495816	12.865
GOTERM_MF_FAT	GO:0070279~vitamin B6 binding	5	4.42478	0.0104803	YPR160W, YER152C, YJL060W, YMR250W, YOR184W	85	42	4062	5.68908	0.935382	0.495816	12.865
GOTERM_MF_FAT	GO:0048037~cofactor binding	9	7.9646	0.0150044	YPR160W, YPL171C, YKL029C, YJR137C, YER152C, YJL060W, YMR250W, YOR184W, YOR381W	85	157	4062	2.73945	0.98037	0.48062	17.931
SP_PIR_KEYWORDS	pyridoxal phosphate	4	3.53982	0.0542182	YPR160W, YJL060W, YMR250W, YOR184W	112	47	6060	4.60486	0.999982	0.494828	50.161
GOTERM_MF_FAT	GO:0008483~transaminase activity	3	2.65487	0.0747487	YER152C, YJL060W, YOR184W	85	22	4062	6.51658	1	0.788557	63.7776
GOTERM_MF_FAT	GO:0016769~transferase activity, transferring nitrogenous groups	3	2.65487	0.0933343	YER152C, YJL060W, YOR184W	85	25	4062	5.73459	1	0.702727	72.2164
INTERPRO	IPR015421:Pyridoxal phosphate-dependent transferase, major region, subdomain 1	3	2.65487	0.129766	YER152C, YJL060W, YMR250W	94	31	4584	4.71929	1	1	83.582
Annotation Cluster 4	Enrichment Score: 1.501903053762442
Category	Term	Count	%	PValue	Genes	List Total	Pop Hits	Pop Total	Fold Enrichment	Bonferroni	Benjamini	FDR
GOTERM_BP_FAT	GO:0009250~glucan biosynthetic process	4	3.53982	0.00837683	YPR159W, YKR058W, YFR015C, YGR032W	89	23	4739	9.26038	0.994748	0.527577	11.7421
GOTERM_BP_FAT	GO:0044042~glucan metabolic process	5	4.42478	0.00855801	YPR160W, YPR159W, YKR058W, YFR015C, YGR032W	89	44	4739	6.05082	0.995314	0.488495	11.9813
GOTERM_BP_FAT	GO:0006073~cellular glucan metabolic process	5	4.42478	0.00855801	YPR160W, YPR159W, YKR058W, YFR015C, YGR032W	89	44	4739	6.05082	0.995314	0.488495	11.9813
GOTERM_BP_FAT	GO:0044264~cellular polysaccharide metabolic process	5	4.42478	0.0207649	YPR160W, YPR159W, YKR058W, YFR015C, YGR032W	89	57	4739	4.67081	0.999998	0.582267	26.7706
GOTERM_BP_FAT	GO:0033692~cellular polysaccharide biosynthetic process	4	3.53982	0.0263977	YPR159W, YKR058W, YFR015C, YGR032W	89	35	4739	6.08539	1	0.625428	32.7823
GOTERM_MF_FAT	GO:0035251~UDP-glucosyltransferase activity	3	2.65487	0.0327326	YKR058W, YFR015C, YGR032W	85	14	4062	10.2403	0.999825	0.660951	35.2742
GOTERM_BP_FAT	GO:0000271~polysaccharide biosynthetic process	4	3.53982	0.037307	YPR159W, YKR058W, YFR015C, YGR032W	89	40	4739	5.32472	1	0.694635	43.1385
GOTERM_BP_FAT	GO:0005976~polysaccharide metabolic process	5	4.42478	0.0384738	YPR160W, YPR159W, YKR058W, YFR015C, YGR032W	89	69	4739	3.85849	1	0.688325	44.1533
GOTERM_MF_FAT	GO:0046527~glucosyltransferase activity	3	2.65487	0.0470085	YKR058W, YFR015C, YGR032W	85	17	4062	8.43322	0.999996	0.714034	46.7069
GOTERM_BP_FAT	GO:0034637~cellular carbohydrate biosynthetic process	4	3.53982	0.166669	YPR159W, YKR058W, YFR015C, YGR032W	89	76	4739	2.80248	1	0.90654	93.328
GOTERM_BP_FAT	GO:0016051~carbohydrate biosynthetic process	4	3.53982	0.243432	YPR159W, YKR058W, YFR015C, YGR032W	89	92	4739	2.3151	1	0.952826	98.4112
Annotation Cluster 5	Enrichment Score: 1.278444250241503
Category	Term	Count	%	PValue	Genes	List Total	Pop Hits	Pop Total	Fold Enrichment	Bonferroni	Benjamini	FDR
SP_PIR_KEYWORDS	stress-induced protein	4	3.53982	0.00337296	YNL007C, YPL106C, YER103W, YPL240C	112	17	6060	12.7311	0.484293	0.198074	4.13295
SP_PIR_KEYWORDS	heat shock	3	2.65487	0.037805	YNL007C, YPL106C, YPL240C	112	17	6060	9.54832	0.999476	0.496756	38.2106
GOTERM_BP_FAT	GO:0042026~protein refolding	3	2.65487	0.0387	YPL106C, YMR186W, YPL240C	89	17	4739	9.39656	1	0.67355	44.348
GOTERM_BP_FAT	GO:0006457~protein folding	6	5.30973	0.0477777	YNL007C, YNL135C, YPL106C, YMR186W, YER103W, YPL240C	89	107	4739	2.98582	1	0.664132	51.6612
SP_PIR_KEYWORDS	stress response	5	4.42478	0.0674831	YHR104W, YPL106C, YMR186W, YER103W, YPL240C	112	84	6060	3.22066	0.999999	0.47905	58.223
SP_PIR_KEYWORDS	Chaperone	5	4.42478	0.0823744	YNL007C, YPL106C, YMR186W, YOR254C, YPL240C	112	90	6060	3.00595	1	0.476935	65.8336
GOTERM_MF_FAT	GO:0051082~unfolded protein binding	5	4.42478	0.0915791	YNL007C, YPL106C, YMR186W, YER103W, YPL240C	85	83	4062	2.87881	1	0.713099	71.5051
GOTERM_MF_FAT	GO:0016887~ATPase activity	7	6.19469	0.493361	YJR065C, YMR205C, YPL106C, YMR186W, YER103W, YPL240C, YDL007W	85	271	4062	1.23438	1	0.992633	99.9862
Annotation Cluster 6	Enrichment Score: 1.1632564243843406
Category	Term	Count	%	PValue	Genes	List Total	Pop Hits	Pop Total	Fold Enrichment	Bonferroni	Benjamini	FDR
GOTERM_BP_FAT	GO:0034605~cellular response to heat	9	7.9646	0.0178409	YPR160W, YML128C, YHR104W, YKL163W, YMR250W, YMR110C, YJR096W, YER103W, YOR374W	89	180	4739	2.66236	0.999987	0.551736	23.4558
GOTERM_BP_FAT	GO:0009408~response to heat	9	7.9646	0.032865	YPR160W, YML128C, YHR104W, YKL163W, YMR250W, YMR110C, YJR096W, YER103W, YOR374W	89	202	4739	2.3724	1	0.666293	39.1158
GOTERM_BP_FAT	GO:0009266~response to temperature stimulus	9	7.9646	0.0460157	YPR160W, YML128C, YHR104W, YKL163W, YMR250W, YMR110C, YJR096W, YER103W, YOR374W	89	216	4739	2.21863	1	0.677159	50.3159
GOTERM_BP_FAT	GO:0007039~vacuolar protein catabolic process	6	5.30973	0.0634413	YPR160W, YMR304W, YFR015C, YHR104W, YMR250W, YER103W	89	116	4739	2.75417	1	0.744184	62.2134
GOTERM_BP_FAT	GO:0009628~response to abiotic stimulus	11	9.73451	0.101556	YPR160W, YML128C, YHR104W, YKL163W, YKL007W, YMR250W, YMR110C, YJR096W, YER103W, YPL240C, YOR374W	89	343	4739	1.70764	1	0.804045	79.6102
GOTERM_BP_FAT	GO:0033554~cellular response to stress	11	9.73451	0.603015	YPR160W, YHL006C, YML128C, YIL154C, YHR104W, YKL163W, YMR250W, YMR110C, YJR096W, YER103W, YOR374W	89	560	4739	1.04593	1	0.998571	99.9999
Annotation Cluster 7	Enrichment Score: 1.1178718253927278
Category	Term	Count	%	PValue	Genes	List Total	Pop Hits	Pop Total	Fold Enrichment	Bonferroni	Benjamini	FDR
GOTERM_BP_FAT	GO:0044042~glucan metabolic process	5	4.42478	0.00855801	YPR160W, YPR159W, YKR058W, YFR015C, YGR032W	89	44	4739	6.05082	0.995314	0.488495	11.9813
GOTERM_BP_FAT	GO:0006073~cellular glucan metabolic process	5	4.42478	0.00855801	YPR160W, YPR159W, YKR058W, YFR015C, YGR032W	89	44	4739	6.05082	0.995314	0.488495	11.9813
GOTERM_BP_FAT	GO:0044264~cellular polysaccharide metabolic process	5	4.42478	0.0207649	YPR160W, YPR159W, YKR058W, YFR015C, YGR032W	89	57	4739	4.67081	0.999998	0.582267	26.7706
GOTERM_BP_FAT	GO:0005976~polysaccharide metabolic process	5	4.42478	0.0384738	YPR160W, YPR159W, YKR058W, YFR015C, YGR032W	89	69	4739	3.85849	1	0.688325	44.1533
GOTERM_BP_FAT	GO:0006112~energy reserve metabolic process	4	3.53982	0.0422242	YPR160W, YGL115W, YKR058W, YFR015C	89	42	4739	5.07116	1	0.674268	47.3018
SP_PIR_KEYWORDS	hexosyltransferase	3	2.65487	0.0812867	YPR160W, YFR015C, YGR032W	112	26	6060	6.24313	1	0.485564	65.3242
KEGG_PATHWAY	sce00500:Starch and sucrose metabolism	4	3.53982	0.0913826	YPR160W, YFR015C, YGR032W, YHL012W	42	38	1436	3.599	0.987823	0.667813	59.5773
GOTERM_BP_FAT	GO:0005996~monosaccharide metabolic process	6	5.30973	0.10246	YPR160W, YKR058W, YMR205C, YFR015C, YHR104W, YJR096W	89	134	4739	2.3842	1	0.799314	79.9127
GOTERM_BP_FAT	GO:0005977~glycogen metabolic process	3	2.65487	0.106164	YPR160W, YKR058W, YFR015C	89	30	4739	5.32472	1	0.803813	81.1092
GOTERM_BP_FAT	GO:0019318~hexose metabolic process	5	4.42478	0.182749	YPR160W, YKR058W, YMR205C, YFR015C, YHR104W	89	120	4739	2.21863	1	0.923463	95.0042
GOTERM_BP_FAT	GO:0006091~generation of precursor metabolites and energy	8	7.07965	0.217486	YPR160W, YGL115W, YKR058W, YMR205C, YFR015C, YOR381W, YML110C, YLR304C	89	264	4739	1.61355	1	0.941218	97.3787
GOTERM_BP_FAT	GO:0015980~energy derivation by oxidation of organic compounds	6	5.30973	0.23463	YPR160W, YGL115W, YKR058W, YFR015C, YML110C, YLR304C	89	178	4739	1.79485	1	0.951864	98.1135
GOTERM_BP_FAT	GO:0006006~glucose metabolic process	4	3.53982	0.273646	YPR160W, YKR058W, YMR205C, YFR015C	89	98	4739	2.17335	1	0.966001	99.1325
SP_PIR_KEYWORDS	glycosyltransferase	3	2.65487	0.439259	YPR160W, YFR015C, YGR032W	112	81	6060	2.00397	1	0.905787	99.9273
Annotation Cluster 8	Enrichment Score: 1.0855931054987162
Category	Term	Count	%	PValue	Genes	List Total	Pop Hits	Pop Total	Fold Enrichment	Bonferroni	Benjamini	FDR
GOTERM_BP_FAT	GO:0006508~proteolysis	15	13.2743	0.00466986	YIL082W-A, YHR104W, YER012W, YKL210W, YDR328C, YIL046W, YNL284C-B, YDL007W, YBL005W-B, YMR304W, YNL239W, YNL007C, YHR200W, YNR069C, YBL041W	89	350	4739	2.28202	0.94611	0.442428	6.71425
GOTERM_BP_FAT	GO:0030163~protein catabolic process	15	13.2743	0.00644398	YHR104W, YER012W, YKL210W, YDR328C, YGR225W, YIL046W, YDL007W, YPR160W, YMR304W, YFR015C, YHR200W, YNR069C, YMR250W, YBL041W, YER103W	89	363	4739	2.2003	0.982298	0.489489	9.15297
GOTERM_BP_FAT	GO:0044257~cellular protein catabolic process	14	12.3894	0.0117193	YHR104W, YER012W, YKL210W, YDR328C, YIL046W, YDL007W, YPR160W, YMR304W, YFR015C, YHR200W, YNR069C, YMR250W, YBL041W, YER103W	89	350	4739	2.12989	0.999361	0.487643	16.0579
SP_PIR_KEYWORDS	proteasome	4	3.53982	0.0339116	YHR200W, YER012W, YBL041W, YDL007W	112	39	6060	5.54945	0.998843	0.491453	35.0134
GOTERM_CC_FAT	GO:0000502~proteasome complex	4	3.53982	0.0660572	YHR200W, YER012W, YBL041W, YDL007W	83	50	4382	4.22361	0.999998	0.736218	57.3874
GOTERM_BP_FAT	GO:0009057~macromolecule catabolic process	15	13.2743	0.0706443	YHR104W, YER012W, YKL210W, YDR328C, YGR225W, YIL046W, YDL007W, YPR160W, YMR304W, YFR015C, YHR200W, YNR069C, YMR250W, YBL041W, YER103W	89	495	4739	1.61355	1	0.760366	66.3062
GOTERM_BP_FAT	GO:0019941~modification-dependent protein catabolic process	9	7.9646	0.0729895	YMR304W, YKL210W, YHR200W, YER012W, YNR069C, YDR328C, YIL046W, YBL041W, YDL007W	89	238	4739	2.01355	1	0.751168	67.5469
GOTERM_CC_FAT	GO:0005838~proteasome regulatory particle	3	2.65487	0.0732222	YHR200W, YER012W, YDL007W	83	24	4382	6.5994	1	0.709361	61.2929
GOTERM_CC_FAT	GO:0022624~proteasome accessory complex	3	2.65487	0.0732222	YHR200W, YER012W, YDL007W	83	24	4382	6.5994	1	0.709361	61.2929
KEGG_PATHWAY	sce03050:Proteasome	4	3.53982	0.0751589	YHR200W, YER012W, YBL041W, YDL007W	42	35	1436	3.90748	0.972516	0.698216	52.2171
GOTERM_BP_FAT	GO:0051603~proteolysis involved in cellular protein catabolic process	9	7.9646	0.0863454	YMR304W, YKL210W, YHR200W, YER012W, YNR069C, YDR328C, YIL046W, YBL041W, YDL007W	89	247	4739	1.94018	1	0.800106	73.8379
GOTERM_BP_FAT	GO:0044265~cellular macromolecule catabolic process	14	12.3894	0.096757	YHR104W, YER012W, YKL210W, YDR328C, YIL046W, YDL007W, YPR160W, YMR304W, YFR015C, YHR200W, YNR069C, YMR250W, YBL041W, YER103W	89	474	4739	1.5727	1	0.811953	77.9319
GOTERM_BP_FAT	GO:0043632~modification-dependent macromolecule catabolic process	9	7.9646	0.101062	YMR304W, YKL210W, YHR200W, YER012W, YNR069C, YDR328C, YIL046W, YBL041W, YDL007W	89	256	4739	1.87197	1	0.810248	79.4431
COG_ONTOLOGY	Posttranslational modification, protein turnover, chaperones	5	4.42478	0.105263	YMR304W, YDR328C, YJR088C, YBL041W, YDL007W	20	95	974	2.56316	0.736764	0.736764	51.1095
GOTERM_BP_FAT	GO:0006511~ubiquitin-dependent protein catabolic process	7	6.19469	0.127984	YMR304W, YHR200W, YER012W, YDR328C, YIL046W, YBL041W, YDL007W	89	185	4739	2.01476	1	0.843972	86.9119
SP_PIR_KEYWORDS	ubl conjugation pathway	5	4.42478	0.21469	YMR304W, YKL210W, YNR069C, YDR328C, YIL046W	112	130	6060	2.08104	1	0.772425	95.1157
KEGG_PATHWAY	sce04120:Ubiquitin mediated proteolysis	3	2.65487	0.370708	YKL210W, YDR328C, YIL046W	42	45	1436	2.27937	1	0.881226	98.7446
GOTERM_BP_FAT	GO:0070647~protein modification by small protein conjugation or removal	4	3.53982	0.460984	YMR304W, YKL210W, YDR328C, YIL046W	89	135	4739	1.57769	1	0.994921	99.9897
GOTERM_BP_FAT	GO:0016567~protein ubiquitination	3	2.65487	0.471493	YKL210W, YDR328C, YIL046W	89	85	4739	1.87931	1	0.995037	99.9923
GOTERM_BP_FAT	GO:0032446~protein modification by small protein conjugation	3	2.65487	0.60112	YKL210W, YDR328C, YIL046W	89	108	4739	1.47909	1	0.998629	99.9999
Annotation Cluster 9	Enrichment Score: 1.0845186659283141
Category	Term	Count	%	PValue	Genes	List Total	Pop Hits	Pop Total	Fold Enrichment	Bonferroni	Benjamini	FDR
SP_PIR_KEYWORDS	atp-binding	19	16.8142	0.024922	YIL082W-A, YOL058W, YIR008C, YJR065C, YMR205C, YKL210W, YPL106C, YMR186W, YDL007W, YNL284C-B, YPL240C, YGR185C, YOR303W, YBL005W-B, YLR060W, YKL198C, YDR127W, YER103W, YNR016C	112	603	6060	1.70487	0.992892	0.422832	27.0417
SP_PIR_KEYWORDS	nucleotide-binding	20	17.6991	0.0499303	YIL082W-A, YOL058W, YIR008C, YJR065C, YMR205C, YKL210W, YPL106C, YMR186W, YDL007W, YNL284C-B, YPL240C, YGR185C, YOR303W, YBL005W-B, YLR060W, YKL198C, YNL098C, YDR127W, YER103W, YNR016C	112	700	6060	1.54592	0.999956	0.511824	47.2636
GOTERM_MF_FAT	GO:0030554~adenyl nucleotide binding	20	17.6991	0.0776098	YIL082W-A, YOL058W, YIR008C, YJR065C, YMR205C, YKL210W, YPL106C, YMR186W, YDL007W, YNL284C-B, YPL240C, YGR185C, YOR303W, YBL005W-B, YLR060W, YKL198C, YOR381W, YDR127W, YER103W, YNR016C	85	660	4062	1.44813	1	0.753479	65.2146
GOTERM_MF_FAT	GO:0005524~ATP binding	19	16.8142	0.0779634	YIL082W-A, YOL058W, YIR008C, YJR065C, YMR205C, YKL210W, YPL106C, YMR186W, YDL007W, YNL284C-B, YPL240C, YGR185C, YOR303W, YBL005W-B, YLR060W, YKL198C, YDR127W, YER103W, YNR016C	85	618	4062	1.46922	1	0.732602	65.3885
GOTERM_MF_FAT	GO:0032559~adenyl ribonucleotide binding	19	16.8142	0.0799284	YIL082W-A, YOL058W, YIR008C, YJR065C, YMR205C, YKL210W, YPL106C, YMR186W, YDL007W, YNL284C-B, YPL240C, YGR185C, YOR303W, YBL005W-B, YLR060W, YKL198C, YDR127W, YER103W, YNR016C	85	620	4062	1.46448	1	0.720306	66.3404
GOTERM_MF_FAT	GO:0001883~purine nucleoside binding	20	17.6991	0.0804734	YIL082W-A, YOL058W, YIR008C, YJR065C, YMR205C, YKL210W, YPL106C, YMR186W, YDL007W, YNL284C-B, YPL240C, YGR185C, YOR303W, YBL005W-B, YLR060W, YKL198C, YOR381W, YDR127W, YER103W, YNR016C	85	663	4062	1.44158	1	0.70235	66.6001
GOTERM_MF_FAT	GO:0001882~nucleoside binding	20	17.6991	0.0854053	YIL082W-A, YOL058W, YIR008C, YJR065C, YMR205C, YKL210W, YPL106C, YMR186W, YDL007W, YNL284C-B, YPL240C, YGR185C, YOR303W, YBL005W-B, YLR060W, YKL198C, YOR381W, YDR127W, YER103W, YNR016C	85	668	4062	1.43079	1	0.705256	68.8673
GOTERM_MF_FAT	GO:0000166~nucleotide binding	24	21.2389	0.106967	YKL029C, YPL171C, YIL082W-A, YOL058W, YIR008C, YJR065C, YMR205C, YKL210W, YPL106C, YMR186W, YDL007W, YNL284C-B, YPL240C, YGR185C, YJR137C, YOR303W, YBL005W-B, YLR060W, YKL198C, YNL098C, YDR127W, YOR381W, YER103W, YNR016C	85	863	4062	1.32899	1	0.737372	77.208
GOTERM_MF_FAT	GO:0017076~purine nucleotide binding	21	18.5841	0.134881	YIL082W-A, YOL058W, YIR008C, YJR065C, YMR205C, YKL210W, YPL106C, YMR186W, YDL007W, YNL284C-B, YPL240C, YGR185C, YOR303W, YBL005W-B, YLR060W, YKL198C, YNL098C, YOR381W, YDR127W, YER103W, YNR016C	85	754	4062	1.33097	1	0.805606	84.9508
GOTERM_MF_FAT	GO:0032555~purine ribonucleotide binding	20	17.6991	0.140362	YIL082W-A, YOL058W, YIR008C, YJR065C, YMR205C, YKL210W, YPL106C, YMR186W, YDL007W, YNL284C-B, YPL240C, YGR185C, YOR303W, YBL005W-B, YLR060W, YKL198C, YNL098C, YDR127W, YER103W, YNR016C	85	714	4062	1.33861	1	0.805725	86.1506
GOTERM_MF_FAT	GO:0032553~ribonucleotide binding	20	17.6991	0.140362	YIL082W-A, YOL058W, YIR008C, YJR065C, YMR205C, YKL210W, YPL106C, YMR186W, YDL007W, YNL284C-B, YPL240C, YGR185C, YOR303W, YBL005W-B, YLR060W, YKL198C, YNL098C, YDR127W, YER103W, YNR016C	85	714	4062	1.33861	1	0.805725	86.1506
Annotation Cluster 10	Enrichment Score: 0.995424678418414
Category	Term	Count	%	PValue	Genes	List Total	Pop Hits	Pop Total	Fold Enrichment	Bonferroni	Benjamini	FDR
SP_PIR_KEYWORDS	oxidoreductase	10	8.84956	0.0434152	YPL171C, YKL029C, YJR137C, YKL150W, YHR104W, YMR110C, YJR096W, YDR127W, YOR381W, YOR374W	112	255	6060	2.12185	0.999833	0.487883	42.5635
SP_PIR_KEYWORDS	nadp	5	4.42478	0.0651503	YPL171C, YJR137C, YHR104W, YDR127W, YOR381W	112	83	6060	3.25947	0.999998	0.500911	56.8986
GOTERM_MF_FAT	GO:0050662~coenzyme binding	4	3.53982	0.364895	YPL171C, YKL029C, YJR137C, YOR381W	85	104	4062	1.83801	1	0.977795	99.7352
Annotation Cluster 11	Enrichment Score: 0.9902095444327708
Category	Term	Count	%	PValue	Genes	List Total	Pop Hits	Pop Total	Fold Enrichment	Bonferroni	Benjamini	FDR
GOTERM_MF_FAT	GO:0004175~endopeptidase activity	8	7.07965	0.00301168	YIL082W-A, YKL100C, YBL005W-B, YNL239W, YER012W, YBL041W, YNL284C-B, YDL007W	85	94	4062	4.06708	0.543524	0.543524	3.86583
GOTERM_BP_FAT	GO:0006508~proteolysis	15	13.2743	0.00466986	YIL082W-A, YHR104W, YER012W, YKL210W, YDR328C, YIL046W, YNL284C-B, YDL007W, YBL005W-B, YMR304W, YNL239W, YNL007C, YHR200W, YNR069C, YBL041W	89	350	4739	2.28202	0.94611	0.442428	6.71425
SP_PIR_KEYWORDS	Protease	8	7.07965	0.00741969	YIL082W-A, YKL100C, YBL005W-B, YNL239W, YMR304W, YER012W, YBL041W, YNL284C-B	112	124	6060	3.49078	0.76769	0.305748	8.88393
GOTERM_MF_FAT	GO:0070011~peptidase activity, acting on L-amino acid peptides	9	7.9646	0.0103399	YIL082W-A, YKL100C, YBL005W-B, YNL239W, YMR304W, YER012W, YBL041W, YNL284C-B, YDL007W	85	147	4062	2.92581	0.932953	0.59375	12.7033
GOTERM_MF_FAT	GO:0008233~peptidase activity	9	7.9646	0.0134691	YIL082W-A, YKL100C, YBL005W-B, YNL239W, YMR304W, YER012W, YBL041W, YNL284C-B, YDL007W	85	154	4062	2.79282	0.970571	0.505967	16.2432
SP_PIR_KEYWORDS	multifunctional enzyme	5	4.42478	0.0200136	YIL082W-A, YBL005W-B, YDR127W, YNR016C, YNL284C-B	112	57	6060	4.74624	0.980984	0.390616	22.3187
GOTERM_MF_FAT	GO:0004190~aspartic-type endopeptidase activity	4	3.53982	0.0211636	YIL082W-A, YKL100C, YBL005W-B, YNL284C-B	85	29	4062	6.59148	0.996157	0.5482	24.3915
GOTERM_MF_FAT	GO:0070001~aspartic-type peptidase activity	4	3.53982	0.0211636	YIL082W-A, YKL100C, YBL005W-B, YNL284C-B	85	29	4062	6.59148	0.996157	0.5482	24.3915
UP_SEQ_FEATURE	chain:Reverse transcriptase/ribonuclease H	3	2.65487	0.037805	YIL082W-A, YBL005W-B, YNL284C-B	112	17	6060	9.54832	0.999997	0.999997	40.7365
GOTERM_MF_FAT	GO:0016891~endoribonuclease activity, producing 5'-phosphomonoesters	4	3.53982	0.0400147	YIL082W-A, YBL005W-B, YLR312W-A, YNL284C-B	85	37	4062	5.1663	0.999976	0.692642	41.362
UP_SEQ_FEATURE	domain:Integrase catalytic	3	2.65487	0.0420314	YIL082W-A, YBL005W-B, YNL284C-B	112	18	6060	9.01786	0.999999	0.991489	44.1744
UP_SEQ_FEATURE	metal ion-binding site:Magnesium; catalytic; for reverse transcriptase activity	3	2.65487	0.0420314	YIL082W-A, YBL005W-B, YNL284C-B	112	18	6060	9.01786	0.999999	0.991489	44.1744
UP_SEQ_FEATURE	metal ion-binding site:Magnesium; catalytic; for integrase activity	3	2.65487	0.0420314	YIL082W-A, YBL005W-B, YNL284C-B	112	18	6060	9.01786	0.999999	0.991489	44.1744
UP_SEQ_FEATURE	active site:For protease activity; shared with dimeric partner	3	2.65487	0.0420314	YIL082W-A, YBL005W-B, YNL284C-B	112	18	6060	9.01786	0.999999	0.991489	44.1744
UP_SEQ_FEATURE	region of interest:Integrase-type zinc finger-like	3	2.65487	0.0420314	YIL082W-A, YBL005W-B, YNL284C-B	112	18	6060	9.01786	0.999999	0.991489	44.1744
SP_PIR_KEYWORDS	dna integration	3	2.65487	0.0420314	YIL082W-A, YBL005W-B, YNL284C-B	112	18	6060	9.01786	0.999779	0.504089	41.5168
SP_PIR_KEYWORDS	capsid maturation	3	2.65487	0.0420314	YIL082W-A, YBL005W-B, YNL284C-B	112	18	6060	9.01786	0.999779	0.504089	41.5168
GOTERM_BP_FAT	GO:0046797~viral procapsid maturation	3	2.65487	0.0430217	YIL082W-A, YBL005W-B, YNL284C-B	89	18	4739	8.87453	1	0.666331	47.9495
GOTERM_BP_FAT	GO:0010927~cellular component assembly involved in morphogenesis	3	2.65487	0.0430217	YIL082W-A, YBL005W-B, YNL284C-B	89	18	4739	8.87453	1	0.666331	47.9495
GOTERM_BP_FAT	GO:0019058~viral infectious cycle	3	2.65487	0.0430217	YIL082W-A, YBL005W-B, YNL284C-B	89	18	4739	8.87453	1	0.666331	47.9495
GOTERM_BP_FAT	GO:0016032~viral reproduction	3	2.65487	0.0430217	YIL082W-A, YBL005W-B, YNL284C-B	89	18	4739	8.87453	1	0.666331	47.9495
GOTERM_BP_FAT	GO:0021700~developmental maturation	3	2.65487	0.0430217	YIL082W-A, YBL005W-B, YNL284C-B	89	18	4739	8.87453	1	0.666331	47.9495
GOTERM_BP_FAT	GO:0019068~virion assembly	3	2.65487	0.0430217	YIL082W-A, YBL005W-B, YNL284C-B	89	18	4739	8.87453	1	0.666331	47.9495
GOTERM_BP_FAT	GO:0019067~viral assembly, maturation, egress, and release	3	2.65487	0.0430217	YIL082W-A, YBL005W-B, YNL284C-B	89	18	4739	8.87453	1	0.666331	47.9495
GOTERM_BP_FAT	GO:0019069~viral capsid assembly	3	2.65487	0.0430217	YIL082W-A, YBL005W-B, YNL284C-B	89	18	4739	8.87453	1	0.666331	47.9495
GOTERM_BP_FAT	GO:0022415~viral reproductive process	3	2.65487	0.0430217	YIL082W-A, YBL005W-B, YNL284C-B	89	18	4739	8.87453	1	0.666331	47.9495
INTERPRO	IPR001584:Integrase, catalytic core	3	2.65487	0.0504694	YIL082W-A, YBL005W-B, YNL284C-B	94	18	4584	8.12766	0.999998	0.999998	48.9922
SP_PIR_KEYWORDS	rna-directed dna polymerase	3	2.65487	0.0509804	YIL082W-A, YBL005W-B, YNL284C-B	112	20	6060	8.11607	0.999965	0.495266	47.9872
GOTERM_BP_FAT	GO:0015074~DNA integration	3	2.65487	0.05217	YIL082W-A, YBL005W-B, YNL284C-B	89	20	4739	7.98708	1	0.684279	54.8682
SP_PIR_KEYWORDS	dna recombination	4	3.53982	0.0600288	YIL082W-A, YHL006C, YBL005W-B, YNL284C-B	112	49	6060	4.41691	0.999995	0.510191	53.854
UP_SEQ_FEATURE	chain:Capsid protein	3	2.65487	0.0605423	YIL082W-A, YBL005W-B, YNL284C-B	112	22	6060	7.37825	1	0.984382	57.1654
SP_PIR_KEYWORDS	nucleotidyltransferase	5	4.42478	0.0628609	YIL082W-A, YIR008C, YBL005W-B, YHL012W, YNL284C-B	112	82	6060	3.29922	0.999997	0.506852	55.5612
GOTERM_MF_FAT	GO:0016893~endonuclease activity, active with either ribo- or deoxyribonucleic acids and producing 5'-phosphomonoesters	4	3.53982	0.0650374	YIL082W-A, YBL005W-B, YLR312W-A, YNL284C-B	85	45	4062	4.24784	1	0.795976	58.4808
SP_PIR_KEYWORDS	transposable element	3	2.65487	0.0655357	YIL082W-A, YBL005W-B, YNL284C-B	112	23	6060	7.05745	0.999998	0.485347	57.12
GOTERM_CC_FAT	GO:0000943~retrotransposon nucleocapsid	3	2.65487	0.0679227	YIL082W-A, YBL005W-B, YNL284C-B	83	23	4382	6.88633	0.999999	0.712614	58.4377
GOTERM_MF_FAT	GO:0004523~ribonuclease H activity	3	2.65487	0.0688527	YIL082W-A, YBL005W-B, YNL284C-B	85	21	4062	6.82689	1	0.786827	60.6417
SP_PIR_KEYWORDS	Aspartyl protease	3	2.65487	0.0706619	YIL082W-A, YBL005W-B, YNL284C-B	112	24	6060	6.76339	0.999999	0.479456	59.9677
GOTERM_BP_FAT	GO:0032197~transposition, RNA-mediated	3	2.65487	0.0722787	YIL082W-A, YBL005W-B, YNL284C-B	89	24	4739	6.6559	1	0.757956	67.1754
GOTERM_MF_FAT	GO:0003964~RNA-directed DNA polymerase activity	3	2.65487	0.0747487	YIL082W-A, YBL005W-B, YNL284C-B	85	22	4062	6.51658	1	0.788557	63.7776
GOTERM_MF_FAT	GO:0004521~endoribonuclease activity	4	3.53982	0.0759019	YIL082W-A, YBL005W-B, YLR312W-A, YNL284C-B	85	48	4062	3.98235	1	0.769147	64.3633
SP_PIR_KEYWORDS	ribosomal frameshifting	3	2.65487	0.0759143	YIL082W-A, YBL005W-B, YNL284C-B	112	25	6060	6.49286	1	0.475212	62.7041
GOTERM_BP_FAT	GO:0032196~transposition	3	2.65487	0.0944393	YIL082W-A, YBL005W-B, YNL284C-B	89	28	4739	5.70506	1	0.812319	77.076
SP_PIR_KEYWORDS	dna-directed dna polymerase	3	2.65487	0.109743	YIL082W-A, YBL005W-B, YNL284C-B	112	31	6060	5.23618	1	0.54418	76.5944
GOTERM_MF_FAT	GO:0003887~DNA-directed DNA polymerase activity	3	2.65487	0.162619	YIL082W-A, YBL005W-B, YNL284C-B	85	35	4062	4.09613	1	0.842094	90.1708
GOTERM_MF_FAT	GO:0016779~nucleotidyltransferase activity	5	4.42478	0.163085	YIL082W-A, YIR008C, YBL005W-B, YHL012W, YNL284C-B	85	103	4062	2.31982	1	0.831417	90.242
GOTERM_MF_FAT	GO:0004540~ribonuclease activity	4	3.53982	0.191071	YIL082W-A, YBL005W-B, YLR312W-A, YNL284C-B	85	73	4062	2.61853	1	0.87022	93.7442
GOTERM_MF_FAT	GO:0034061~DNA polymerase activity	3	2.65487	0.192419	YIL082W-A, YBL005W-B, YNL284C-B	85	39	4062	3.67602	1	0.862546	93.879
SP_PIR_KEYWORDS	Endonuclease	3	2.65487	0.232862	YIL082W-A, YBL005W-B, YNL284C-B	112	50	6060	3.24643	1	0.773383	96.3543
GOTERM_MF_FAT	GO:0004519~endonuclease activity	4	3.53982	0.301994	YIL082W-A, YBL005W-B, YLR312W-A, YNL284C-B	85	93	4062	2.05541	1	0.955661	99.0899
GOTERM_BP_FAT	GO:0006310~DNA recombination	5	4.42478	0.303492	YIL082W-A, YHL006C, YBL005W-B, YML128C, YNL284C-B	89	150	4739	1.77491	1	0.97375	99.5348
GOTERM_MF_FAT	GO:0000287~magnesium ion binding	5	4.42478	0.385669	YIL082W-A, YBL005W-B, YMR205C, YLR060W, YNL284C-B	85	152	4062	1.57198	1	0.978479	99.8285
SP_PIR_KEYWORDS	nuclease	3	2.65487	0.388049	YIL082W-A, YBL005W-B, YNL284C-B	112	73	6060	2.22358	1	0.887819	99.7834
SP_PIR_KEYWORDS	hydrolase	13	11.5044	0.400676	YIL082W-A, YBR092C, YKL100C, YOR084W, YER012W, YIL113W, YLR118C, YNL284C-B, YHR189W, YBL005W-B, YNL239W, YMR304W, YBL041W	112	592	6060	1.18816	1	0.887112	99.8331
GOTERM_MF_FAT	GO:0004518~nuclease activity	4	3.53982	0.518354	YIL082W-A, YBL005W-B, YLR312W-A, YNL284C-B	85	132	4062	1.44813	1	0.993252	99.9929
SP_PIR_KEYWORDS	magnesium	4	3.53982	0.544177	YIL082W-A, YBL005W-B, YMR205C, YNL284C-B	112	155	6060	1.39631	1	0.951168	99.9945
GOTERM_BP_FAT	GO:0006259~DNA metabolic process	9	7.9646	0.549988	YIL082W-A, YIR008C, YHL006C, YBL005W-B, YML128C, YIL154C, YMR186W, YMR043W, YNL284C-B	89	429	4739	1.11707	1	0.997529	99.9993
SP_PIR_KEYWORDS	metal-binding	12	10.6195	0.605129	YIL082W-A, YKL029C, YER091C, YJR137C, YIR008C, YBL005W-B, YLR246W, YML072C, YOR381W, YNR016C, YNL284C-B, YLR304C	112	626	6060	1.0372	1	0.96131	99.9991
SP_PIR_KEYWORDS	dna-binding	7	6.19469	0.60897	YIL082W-A, YBL005W-B, YNL239W, YNL007C, YDR328C, YMR043W, YNL284C-B	112	344	6060	1.10102	1	0.960393	99.9992
GOTERM_BP_FAT	GO:0032989~cellular component morphogenesis	4	3.53982	0.667725	YIL082W-A, YBL005W-B, YOL111C, YNL284C-B	89	183	4739	1.16387	1	0.999432	100
SP_PIR_KEYWORDS	zinc-finger	4	3.53982	0.811504	YIL082W-A, YBL005W-B, YLR246W, YNL284C-B	112	235	6060	0.920973	1	0.995708	100
SP_PIR_KEYWORDS	rna-binding	4	3.53982	0.845412	YIL082W-A, YBL005W-B, YNL178W, YNL284C-B	112	251	6060	0.862265	1	0.997518	100
GOTERM_MF_FAT	GO:0003723~RNA binding	7	6.19469	0.848929	YIL082W-A, YGL123W, YBL005W-B, YNL178W, YLR312W-A, YLR060W, YNL284C-B	85	400	4062	0.836294	1	0.999989	100
GOTERM_MF_FAT	GO:0046872~metal ion binding	14	12.3894	0.870763	YKL029C, YIL082W-A, YER091C, YIR008C, YMR205C, YML072C, YNL284C-B, YLR304C, YJR137C, YBL005W-B, YLR246W, YLR060W, YOR381W, YNR016C	85	800	4062	0.836294	1	0.999994	100
GOTERM_MF_FAT	GO:0043169~cation binding	14	12.3894	0.89159	YKL029C, YIL082W-A, YER091C, YIR008C, YMR205C, YML072C, YNL284C-B, YLR304C, YJR137C, YBL005W-B, YLR246W, YLR060W, YOR381W, YNR016C	85	819	4062	0.816893	1	0.999997	100
GOTERM_MF_FAT	GO:0043167~ion binding	14	12.3894	0.892609	YKL029C, YIL082W-A, YER091C, YIR008C, YMR205C, YML072C, YNL284C-B, YLR304C, YJR137C, YBL005W-B, YLR246W, YLR060W, YOR381W, YNR016C	85	820	4062	0.815897	1	0.999997	100
SP_PIR_KEYWORDS	zinc	6	5.30973	0.908952	YIL082W-A, YER091C, YIR008C, YBL005W-B, YLR246W, YNL284C-B	112	435	6060	0.746305	1	0.999273	100
GOTERM_MF_FAT	GO:0046914~transition metal ion binding	10	8.84956	0.926156	YIL082W-A, YER091C, YJR137C, YIR008C, YBL005W-B, YLR246W, YOR381W, YNR016C, YNL284C-B, YLR304C	85	635	4062	0.752571	1	0.999999	100
GOTERM_MF_FAT	GO:0003677~DNA binding	8	7.07965	0.940853	YIL082W-A, YBL005W-B, YNL239W, YNL007C, YDR328C, YMR043W, YNL284C-B, YLR304C	85	537	4062	0.711929	1	1	100
GOTERM_MF_FAT	GO:0008270~zinc ion binding	6	5.30973	0.968144	YIL082W-A, YER091C, YIR008C, YBL005W-B, YLR246W, YNL284C-B	85	458	4062	0.626047	1	1	100
Annotation Cluster 12	Enrichment Score: 0.8930482219913259
Category	Term	Count	%	PValue	Genes	List Total	Pop Hits	Pop Total	Fold Enrichment	Bonferroni	Benjamini	FDR
SP_PIR_KEYWORDS	Chaperone	5	4.42478	0.0823744	YNL007C, YPL106C, YMR186W, YOR254C, YPL240C	112	90	6060	3.00595	1	0.476935	65.8336
UP_SEQ_FEATURE	repeat:1	3	2.65487	0.15308	YMR186W, YOR254C, YPL240C	112	38	6060	4.27162	1	0.999631	89.5186
UP_SEQ_FEATURE	repeat:2	3	2.65487	0.166013	YMR186W, YOR254C, YPL240C	112	40	6060	4.05804	1	0.999477	91.4946
Annotation Cluster 13	Enrichment Score: 0.817465575576275
Category	Term	Count	%	PValue	Genes	List Total	Pop Hits	Pop Total	Fold Enrichment	Bonferroni	Benjamini	FDR
GOTERM_BP_FAT	GO:0043254~regulation of protein complex assembly	3	2.65487	0.0475142	YJR065C, YKL007W, YDR328C	89	19	4739	8.40745	1	0.675364	51.4622
GOTERM_BP_FAT	GO:0044087~regulation of cellular component biogenesis	3	2.65487	0.0944393	YJR065C, YKL007W, YDR328C	89	28	4739	5.70506	1	0.812319	77.076
GOTERM_BP_FAT	GO:0007010~cytoskeleton organization	4	3.53982	0.786369	YJR065C, YKL007W, YDR328C, YER018C	89	221	4739	0.96375	1	0.999896	100
Annotation Cluster 14	Enrichment Score: 0.6505477509463377
Category	Term	Count	%	PValue	Genes	List Total	Pop Hits	Pop Total	Fold Enrichment	Bonferroni	Benjamini	FDR
GOTERM_BP_FAT	GO:0005996~monosaccharide metabolic process	6	5.30973	0.10246	YPR160W, YKR058W, YMR205C, YFR015C, YHR104W, YJR096W	89	134	4739	2.3842	1	0.799314	79.9127
GOTERM_BP_FAT	GO:0044275~cellular carbohydrate catabolic process	4	3.53982	0.166669	YPR160W, YMR205C, YHR104W, YJR096W	89	76	4739	2.80248	1	0.90654	93.328
GOTERM_BP_FAT	GO:0016052~carbohydrate catabolic process	4	3.53982	0.204176	YPR160W, YMR205C, YHR104W, YJR096W	89	84	4739	2.53558	1	0.932039	96.6327
GOTERM_BP_FAT	GO:0046365~monosaccharide catabolic process	3	2.65487	0.306756	YMR205C, YHR104W, YJR096W	89	60	4739	2.66236	1	0.973453	99.5661
GOTERM_BP_FAT	GO:0046164~alcohol catabolic process	3	2.65487	0.34107	YMR205C, YHR104W, YJR096W	89	65	4739	2.45756	1	0.980626	99.7958
UP_SEQ_FEATURE	binding site:Substrate	4	3.53982	0.342503	YPL171C, YMR205C, YHR104W, YJR096W	112	113	6060	1.9153	1	0.999978	99.6629
Annotation Cluster 15	Enrichment Score: 0.6487237479363187
Category	Term	Count	%	PValue	Genes	List Total	Pop Hits	Pop Total	Fold Enrichment	Bonferroni	Benjamini	FDR
GOTERM_CC_FAT	GO:0031301~integral to organelle membrane	7	6.19469	0.0110066	YGR062C, YPR159W, YLR246W, YKL150W, YDR458C, YMR110C, YBR230C	83	101	4382	3.65907	0.884466	0.660097	12.9028
GOTERM_CC_FAT	GO:0031300~intrinsic to organelle membrane	7	6.19469	0.0149901	YGR062C, YPR159W, YLR246W, YKL150W, YDR458C, YMR110C, YBR230C	83	108	4382	3.42191	0.947408	0.625339	17.1818
GOTERM_CC_FAT	GO:0032592~integral to mitochondrial membrane	4	3.53982	0.0178257	YGR062C, YKL150W, YMR110C, YBR230C	83	30	4382	7.03936	0.970025	0.504147	20.1091
GOTERM_CC_FAT	GO:0031307~integral to mitochondrial outer membrane	3	2.65487	0.0436023	YKL150W, YMR110C, YBR230C	83	18	4382	8.7992	0.999832	0.662663	42.6768
GOTERM_CC_FAT	GO:0031306~intrinsic to mitochondrial outer membrane	3	2.65487	0.0436023	YKL150W, YMR110C, YBR230C	83	18	4382	8.7992	0.999832	0.662663	42.6768
SP_PIR_KEYWORDS	mitochondrion outer membrane	3	2.65487	0.253307	YKL150W, YMR110C, YBR230C	112	53	6060	3.06267	1	0.796142	97.3985
GOTERM_CC_FAT	GO:0044455~mitochondrial membrane part	4	3.53982	0.431493	YGR062C, YKL150W, YMR110C, YBR230C	83	128	4382	1.64985	1	0.985528	99.9132
GOTERM_CC_FAT	GO:0005741~mitochondrial outer membrane	3	2.65487	0.529487	YKL150W, YMR110C, YBR230C	83	94	4382	1.68495	1	0.992558	99.9918
GOTERM_CC_FAT	GO:0031968~organelle outer membrane	3	2.65487	0.546594	YKL150W, YMR110C, YBR230C	83	97	4382	1.63284	1	0.993095	99.9948
GOTERM_CC_FAT	GO:0019867~outer membrane	3	2.65487	0.552201	YKL150W, YMR110C, YBR230C	83	98	4382	1.61618	1	0.992522	99.9956
GOTERM_CC_FAT	GO:0005635~nuclear envelope	3	2.65487	0.693716	YGL115W, YDR458C, YNL189W	83	127	4382	1.24713	1	0.996403	100
GOTERM_CC_FAT	GO:0031090~organelle membrane	11	9.73451	0.86411	YGR062C, YPR159W, YLR246W, YKL150W, YDR458C, YMR110C, YFL004W, YBR230C, YOR254C, YNR016C, YML018C	83	699	4382	0.830825	1	0.999515	100
GOTERM_CC_FAT	GO:0031975~envelope	7	6.19469	0.887489	YGR062C, YGL115W, YKL150W, YDR458C, YMR110C, YBR230C, YNL189W	83	470	4382	0.786311	1	0.999677	100
GOTERM_CC_FAT	GO:0031967~organelle envelope	7	6.19469	0.887489	YGR062C, YGL115W, YKL150W, YDR458C, YMR110C, YBR230C, YNL189W	83	470	4382	0.786311	1	0.999677	100
GOTERM_CC_FAT	GO:0031966~mitochondrial membrane	4	3.53982	0.940666	YGR062C, YKL150W, YMR110C, YBR230C	83	314	4382	0.67255	1	0.999936	100
GOTERM_CC_FAT	GO:0005740~mitochondrial envelope	4	3.53982	0.961932	YGR062C, YKL150W, YMR110C, YBR230C	83	344	4382	0.613897	1	0.999971	100
